# Supplementary material for: The tumour microenvironment shapes dendritic cell plasticity in a human organotypic melanoma culture
Source: Nat Commun. 2020 Jun 2;11:2749. doi: 10.1038/s41467-020-16583-0 (PMC7265463; doi:10.1038/s41467-020-16583-0)
Supplement: Supplementary file 8 — Source Data [file 41467_2020_16583_MOESM8_ESM.xlsx]

## Sheet: Fig 2d
Figure 2d
	viable immune cells/mm2
Exp1.1	8.75525
Exp1.2	11.495
Exp1.3	18.0286
Exp1.4	18.0568
Exp1.5	14.98
Exp1.6	30.6095
Exp1.7	26.5095
Exp2.1	29.7462
Exp2.2	25.08
Exp2.3	16.6141
Exp2.4	8.89394
Exp2.5	7.93824

## Sheet: Fig 4b-c-d-e
Figure 4b
	OSC				OMC (BLM)				OMC (Mel624)				OMC (A375)
Percentage:	cDC2s	CD14+ DCs		Percentage:	cDC2s	CD14+ DCs		Percentage:	cDC2s	CD14+ DCs		Percentage:	cDC2s	CD14+ DCs
	86.3	10.3			47.8	50.2			27.1	71.5			57.6	41.2
	53.7	43.3			25.9	73			19.9	78.1			33.5	62.5
	61.1	35.1			40.1	57.6		MEAN	23.5	74.8		MEAN	45.55	51.85
	75.6	21.4			46.3	52.7		SD	5.09117	4.6669		SD	17.0413	15.0614
	63.4	33.8			32.1	67.1
	50	46.9			23.4	73
	57	41			22.9	75.7
	85.7	11.8			33.4	64.8
	75.6	21.4		MEAN	33.9875	64.2625
	55.1	42.1		SD	9.88569	9.76641
	75.6	21.4
	50	46.9
MEAN	65.7583	31.2833
SD	13.3819	13.4077
Figure 4c
	Percentage of cDC2s				Percentage of CD14+ DCs
	OSC	OMC			OSC	OMC
BLM	86.3	47.8		BLM	10.3	50.2
BLM	53.7	25.9		BLM	43.3	73
BLM	61.1	40.1		BLM	35.1	57.6
BLM	75.6	46.3		BLM	21.4	50.1
BLM	63.4	32.1		BLM	33.8	67.1
BLM	50	23.4		BLM	46.9	73
BLM	57	22.9		BLM	41	75.7
BLM	85.7	33.4		BLM	11.8	64.8
A375	75.6	57.6		A375	21.4	41.2
A375	50	33.5		A375	46.9	62.5
Mel624	75.6	27.1		Mel624	21.4	71.5
Mel624	55.1	19.9		Mel624	42.1	78.1
Figure 4d
	Ratio CD14+ DCs/cDC2s				Ratio CD14+ DCs/cDC2s				Ratio CD14+ DCs/cDC2s				Ratio CD14+ DCs/cDC2s				Ratio CD14+ DCs/cDC2s
	CD1c (GeoMFI)				CD14 (GeoMFI)				HLA-DR (GeoMFI)				CD86 (GeoMFI)				PD-L1 (GeoMFI)
	OSC	OMC			OSC	OMC			OSC	OMC			OSC	OMC			OSC	OMC
BLM	0.589	0.338		BLM	11.251	26.879		BLM	0.537	0.355		BLM	0.674	0.534		BLM	1.299	1.449
BLM	0.59	0.411		BLM	14.856	34.863		BLM	0.6	0.295		BLM	0.394	0.147		BLM	3.604	1.987
BLM	0.715	0.421		BLM	11.529	61.868		BLM	0.792	0.427		BLM	0.599	0.385		BLM	1.961	1.664
A375	0.871	0.45		A375	7.157	21.618		A375	0.871	0.45						A375	3.67	2.09
A375	0.59	0.465		A375	14.856	24.353		A375	0.59	0.465						A375	3.604	1.697
Mel624	0.767	0.621		Mel624	8.341	9.966		Mel624	0.664	0.506						Mel624	2.064	1.943
Mel624	0.59	0.567		Mel624	14.856	21.671		Mel624	0.6	0.444						Mel624	3.604	2.342
Figure 4e
	Ratio CD14+ DCs/cDC2s				Ratio CD14+ DCs/cDC2s				Ratio CD14+ DCs/cDC2s
	CD163 (GeoMFI)				CD206 (GeoMFI)				MerTK (GeoMFI)
	OSC	OMC			OSC	OMC			OSC	OMC
BLM	1.564	2.28		BLM	1.756	2.09		BLM	1.597	1.624
BLM	2.248	1.629		BLM	1.932	4.229		BLM	3.023	2.183
BLM	1.733	1.627		BLM	2.081	2.369		BLM	1.296	0.782
A375	1.295	2.037						A375	2.553	2.134
A375	2.248	1.667						A375	3.023	2.026
Mel624	1.619	1.983						Mel624	1.88	1.935
Mel624	2.248	3.616						Mel624	3.023	2.332

## Sheet: Fig 5a-b-c-d
Figure5a		Percentage of CD14+ DCs
		unstimulated	BLM_CM	OMC_CM
	don7	11.6	54.7	41.9
	don8	18.9	32.7	60.7
	don9	27.5	69.8
	don10	26.3	48.4	52.1
	don11	23.8	33.2	35
Figure 5b		pg/mL
		BLM_CM	Fibroblast_CM	OSC_CM	OMC_CM
	IL-1RA	451.64	427.28	66.47	0
	IL-1α	23.38	24.5	0	0
	IL-1β	9.89	4.03	0	5.86
	IL-6	14462.9	572.11	36.79	13890.8
	IL-10	8.32	4.17	2.12	4.15
	TNFα	2.78	3.82	0	0
	OSM	4.21	0.93	0	0
	LAP	329.15	205.99	14.07	123.16
	MCP-1/CCL-2	510.42	0	433.86	4329.8
	MIP-1α	50.24	33.66	0	2.9
	MIP-1β	5.29	3.33	0	1.96
	RANTES	2352.78	0	0	253.92
	TARC	2.16	2.4	0.42	0
	PARC	218.25	26.14	0	0
	GRO1α	7503.56	255.13	1049.61	5201.82
	ENA78	12708	2341.73	2.32	10366.3
	GCP2	61.94	0	0	513.31
	NAP2	122.02	4323.36	0	0
	IL-8	3447.8	0	591.57	6308.5
	MIG	5.53	0	3.96	6.24
	IP-10	422.66	333.67	0	88.99
	SDF-1α	130.44	148.99	0	0
	OPN	952.42	1150.55	0	0
	SPARC	163631	128655	68397.3	34975.4
	OSF2	30494.6	13650.1	23550.6	15242.5
	M-CSF	160.31	129.14	0	31.17
	GM-CSF	243.28	24.04	0	219.24
	HGF	256.03	98.61	17.01	157.42
	EGF	2.66	9.54	0	0
	VEGF	8142.48	0	146.82	11798.7
	MMP-1	2116.49	0	0	172303
	MMP-9	3550.72	103666	0	0
	S100-A8	1158.07	2452.27	0	0
	CatA	35322.3	25301.7	0	10020.6
	CatB	10527.4	0	5107.24	12871.2
	CatL	328.31	0	358.12	637.95
	CatS	208.41	132.51	0	75.9
	Vimentin	36841.4	33277.3	35.89	3564.04
	Fibronectin	2695300	35617000	4.21038e+06	2.45828e+06
	sCD14	1668.14	14796.1	0	0
	sIL-6R	141.91	165.34	0	0
	Gal9	219.21	0	788.46	1013.77
	THBS1	417872	488418	0	0
	PDGFBB	29.2	4.64	0	0
	PGE2	0	0	0	6754.59
Figure 5c		Percentage of CD14+ DCs
		unstimulated	rhIL-6	rhCCL-2	rhPGE2	rhIL-6 +rh CCL2	rhPGE2 + rhIL-6	rhPGE2 + rhCCL-2
	don1	20.2	55.1	12	48.3	53.6	70	44
	don2	26.5	69.5	32.7	57.4	71.5	88.8	86.5
	don3	22.2	69.1	25.8	66.5	65.8	80.6	52.3
	don4	30	73.3	34.5	65.6	65.8	57.9	82.6
Figure 5d		Fold change of CD14+ DCs relative to DC medium
		rhIL-6				BLM_CM					OMC_CM
	stimulus	2.65139	2.18797	2.23276	1.61905	4.71552	1.73016	2.53818	1.8403	1.39496	1.98099	1.47059
	block	1.2275	0.665414	0.756897	0.693122	1.78448	1.06878	1.61818	1.31939	0.962185	1.38403	1.11345

## Sheet: Fig 6a-d-e-f
Figure 6a	2^-ΔCt ⟶	cDC2s			CD14+ DCs
		#1	#2	#3	#1	#2	#3
	HIF1A	0.00131601	0.00125539	0.00124426	0.0142449	0.0123998	0.0129497
	GZMB	0.000554611	0.00055943	0.000528803	0.000365269	0.000318261	0.000330722
	IDO1	0.0697904	0.0695971	0.0702109	0.000710519	0.000417057	0.000657376
	SPP1	0.00112346	0.00104664	0.00103968	0.0197885	0.0198044	0.0166744
	TLR4	5.77695e-05	2.83707e-05	3.2501e-05	0.00213602	0.00223418	0.00221572
	PTGS2	0.000607966	0.00059339	0.00066838	0.0126622	0.0118266	0.0108568
	IL6	0.00158466	0.00121953	0.0013671	0.0456839	0.0416547	0.0366749
	TLR8	0.000644975	0.000663417	0.000515822	0.00179847	0.00182959	0.0015011
	THBS1	0.000336508	0.000288688	0.000322312	0.00653236	0.00720103	0.00665163
	XBP1	0.00230422	0.0021413	0.00254154	0.0286025	0.0347259	0.0336745
Figure 6d
	Percentage proliferating
	CD3+ T cells ⟶	T cells alone	T cells alone	T cells alone	Fresh cDC2	Fresh cDC2	Fresh cDC2	cDC2 (BLM)	cDC2 (BLM)	cDC2 (BLM)	CD14+ DCs (BLM)	CD14+ DCs (BLM)	CD14+ DCs (BLM)
	#1	0.91	0.99	0.92	33.1	32.3	34.3	12.1	8.97		1.2	3.12	1.85
	#2	0.19	0.14	0.16	59.9	64.8	59.7	57.3	60	64.4	2.72	3.98	6.85
	#3	0.25	0.31	0.26	58.9	59.2	63.5	48.1	53.2	53.4	0.66	1.15	0.45
	#4	4.61	2	3.5	51.5	39.4		45.2	36.7	44.8	8.8	14.8
	#5	6.59	3	5	41	35		22.9	23.4	24.9	4.5	7.74	7.11
Figure 6e
			logit proliferation T cells
		log HLA-DR (MFI)	CFSE (%)
	Fresh cDC2 (A)	5.25144	-0.0792609
	Fresh cDC2 (B)	5.2576	-0.136022
	CD14+ DCs (A)	4.64641	-0.873587
	cDC2 (A)	5.09681	-0.212608
	cDC2 (B)	5.18528	-0.506976
	CD14+ DCs (B)	4.64918	-1.16148
Figure 6f
		Percentage of CD25+ HLADR+
		in total CD3+ T cells
	T cells alone (1.1)	1.76
	T cells alone (1.2)	1.61
	T cells alone (1.3)	2.26
	Fresh cDC2 (1.1)	4.66
	Fresh cDC2 (1.2)	3.64
	Fresh cDC2 (1.3)	4.64
	cDC2 (1.1) (BLM)	7.86
	cDC2 (1.2) (BLM)	7.88
	cDC2 (1.3) (BLM)	6.32
	CD14+ DCs (1.1) (BLM)	1.48
	CD14+ DCs (1.2) (BLM)	1.2
	CD14+ DCs (1.3) (BLM)	0.82
	T cells alone (2.1)	1.21
	T cells alone (2.2)	1.27
	T cells alone (2.3)	1.48
	Fresh cDC2 (2.1)	4.86
	Fresh cDC2 (2.2)	6.33
	Fresh cDC2 (2.3)	7.83
	cDC2 (2.1) (BLM)	8.29
	cDC2 (2.2) (BLM)	8.93
	cDC2 (2.3) (BLM)	6.45
	CD14+ DCs (2.1) (BLM)	1.53
	CD14+ DCs (2.2) (BLM)	1.52
	CD14+ DCs (2.3) (BLM)	1.11

## Sheet: Fig 7b-c
Figure 7b		Pt1				Pt2				Pt3
	Percentage:	cDC2s	CD14+ DCs		Percentage:	cDC2s	CD14+ DCs		Percentage:	cDC2s	CD14+ DCs
	#panel 1	44.8	53.2		#panel 1	44.8	53.6		#panel 1	64.8	33.9
	#panel 2	46.2	51.6		#panel 2	43.5	54.6		#panel 2	75.4	23.4
	#panel 3	46.2	52.6		#panel 3	35.1	62.2		#panel 3	74.3	24.6
	#panel 4	40.1	58.9		#panel 4	31.3	67.1		MEAN	71.5	27.3
	MEAN	44.325	86.46		MEAN	38.68	59.38		SD	5.82838	5.74717
	SD	0.80829	0.80829		SD	6.53	6.42
Figure 7c		GeoMFI CD14 APCH7					GeoMFI CD1c BV421					GeoMFI HLADR FITC
		CD1c+DCs	CD14+DCs	CD14+mono/mac			CD1c+DCs	CD14+DCs	CD14+mono/mac			CD1c+DCs	CD14+DCs	CD14+mono/mac
	Pt1	356	10443	10377		Pt1	45385	10513	1032		Pt1	29172	47491	29283
	Pt2	339	3571	5577		Pt2	20112	9007	1549		Pt2	20037	22809	14240
	Pt3	188	9349	18535		Pt3	15882	8297	855		Pt3	4914	9987	11838
		GeoMFI CD163 PE					GeoMFI CD206 APC					GeoMFI MerTK PE-Cy7
		CD1c+DCs	CD14+DCs	CD14+mono/mac			CD1c+DCs	CD14+DCs	CD14+mono/mac			CD1c+DCs	CD14+DCs	CD14+mono/mac
	Pt1	160	1029	1018		Pt1	1018	2402	1604		Pt1	626	1231	3218
	Pt2	147	1071	793		Pt2	780	2015	1147		Pt2	473	1064	1640
	Pt3	59	216	310		Pt3	739	1635	1534		Pt3	329	1316	1858
		GeoMFI PDL1 PE-Cy7
		CD1c+DCs	CD14+DCs	CD14+mono/mac
	Pt1	340	913	1353
	Pt2	524	1055	1461
	Pt3	561	1824	2029

## Sheet: Fig 8b-e
Figure 8b
		IHC cytometric quantification
		CD3+CD8+	CD3+CD8-
	Image 1	36	64
	Image 2	33.3	66.7
	Image 3	36.3	63.7
	Image 4	42.7	57.3
	Image 5	28	72
	Image 6	33.8	66.2
	Image 7	37.3	62.7
Figure 8e
		GeoMFI CD14 APCH7				GeoMFI CD1c BV421				GeoMFI HLADR FITC
		OSC	OMC			OSC	OMC			OSC	OMC
	Pt1	10680	36865		Pt1	2762	1946		Pt1	7765	3994
	Pt3	9281	45023		Pt3	3558	2497		Pt3	8162	8658
	Pt4	10267	32095		Pt4	2707	2318		Pt4	6077	5676
		GeoMFI CD163 PE				GeoMFI MerTK PE-Cy7				GeoMFI PDL1 PE-Cy7
		OSC	OMC			OSC	OMC			OSC	OMC
	Pt1	770	698		Pt1	1246	1646		Pt3	2435	5189
	Pt3	942	1056		Pt3	1099	2150		Pt4	3029	5643
	Pt4	520	525		Pt4	725	1154

## Sheet: Suppl Fig 1d-f
Suppl Figure 1d
	Nuclei count
	Pre-	Pos-		Legend
Donor 1	71	2		Donor	Colour
Donor 1	137	0		1	green
Donor 1	27	0		2	blue
Donor 1	31	0		3	orange
Donor 1	40	0
Donor 2	14	1
Donor 2	23	8
Donor 2	10	7
Donor 2	25	3
Donor 2	17	5
Donor 3	12	1
Donor 3	2	0
Donor 3	2	3
Donor 3	2	0
Donor 3	4	0
Suppl Figure 1f
	CD31+ tissue area (%)
	Pre-	Pos-		Legend
Donor 1	1.31591	0.115196		Donor	Colour
Donor 1	1.31415	0.0532827		1	green
Donor 1	3.2876	0.0221118		3	blue
Donor 3	0.276851	0.00686881		4	orange
Donor 3	0.353951	0.0149053
Donor 3	0.224225	0.0178622
Donor 4	0.154374	0.0577935
Donor 4	0.83398	0.0299549
Donor 4	0.336595	0.00759446

## Sheet: Suppl Fig 5c (FOV 1)
	Selection (green cells) based on "Area": 41 < Area < 199
	Proximal ROI							Distal ROI
	Label	Area	Mean	Circ.	AR	Round		Label	Area	Mean	Circ.	AR	Round
1	C3-pos 06_treshold-1.tif:pos06_7to9_Tumour:c:3/3 t:1/27 - pos 06_hyper_cleaned_sub 1 (7to9)_reg	48.135	0	0.704	1.426	0.701	1	C3-pos 06_treshold.tif:pos06_no tumour:c:3/3 t:1/27 - pos 06_hyper_cleaned_sub 1 (7to9)_reg	37.893	0	0.275	1.083	0.923
2	C3-pos 06_treshold-1.tif:pos06_7to9_Tumour:c:3/3 t:1/27 - pos 06_hyper_cleaned_sub 1 (7to9)_reg	21.507	0	0.476	2.527	0.396	2	C3-pos 06_treshold.tif:pos06_no tumour:c:3/3 t:1/27 - pos 06_hyper_cleaned_sub 1 (7to9)_reg	79.883	0	0.876	1.246	0.803
3	C3-pos 06_treshold-1.tif:pos06_7to9_Tumour:c:3/3 t:1/27 - pos 06_hyper_cleaned_sub 1 (7to9)_reg	70.666	0	0.89	1.099	0.91	3	C3-pos 06_treshold.tif:pos06_no tumour:c:3/3 t:1/27 - pos 06_hyper_cleaned_sub 1 (7to9)_reg	117.777	0	0.448	2.897	0.345
4	C3-pos 06_treshold-1.tif:pos06_7to9_Tumour:c:3/3 t:1/27 - pos 06_hyper_cleaned_sub 1 (7to9)_reg	83.98	0	0.534	2.041	0.49	4	C3-pos 06_treshold.tif:pos06_no tumour:c:3/3 t:1/27 - pos 06_hyper_cleaned_sub 1 (7to9)_reg	94.221	0	0.415	1.562	0.64
5	C3-pos 06_treshold-1.tif:pos06_7to9_Tumour:c:3/3 t:1/27 - pos 06_hyper_cleaned_sub 1 (7to9)_reg	21.507	0	0.356	1.411	0.709	5	C3-pos 06_treshold.tif:pos06_no tumour:c:3/3 t:1/27 - pos 06_hyper_cleaned_sub 1 (7to9)_reg	45.062	0	0.42	1.53	0.653
6	C3-pos 06_treshold-1.tif:pos06_7to9_Tumour:c:3/3 t:1/27 - pos 06_hyper_cleaned_sub 1 (7to9)_reg	128.018	0	0.403	1.917	0.522	6	C3-pos 06_treshold.tif:pos06_no tumour:c:3/3 t:1/27 - pos 06_hyper_cleaned_sub 1 (7to9)_reg	97.294	0	0.58	2.055	0.487
7	C3-pos 06_treshold-1.tif:pos06_7to9_Tumour:c:3/3 t:1/27 - pos 06_hyper_cleaned_sub 1 (7to9)_reg	49.159	0	0.679	1.182	0.846	7	C3-pos 06_treshold.tif:pos06_no tumour:c:3/3 t:1/27 - pos 06_hyper_cleaned_sub 1 (7to9)_reg	100.366	0	0.494	1.61	0.621
8	C3-pos 06_treshold-1.tif:pos06_7to9_Tumour:c:3/3 t:1/27 - pos 06_hyper_cleaned_sub 1 (7to9)_reg	130.066	0	0.251	2.139	0.467	8	C3-pos 06_treshold.tif:pos06_no tumour:c:3/3 t:1/27 - pos 06_hyper_cleaned_sub 1 (7to9)_reg	85.004	0	0.532	1.874	0.534
9	C3-pos 06_treshold-1.tif:pos06_7to9_Tumour:c:3/3 t:1/27 - pos 06_hyper_cleaned_sub 1 (7to9)_reg	18.435	0	0.734	2.184	0.458	9	C3-pos 06_treshold.tif:pos06_no tumour:c:3/3 t:1/27 - pos 06_hyper_cleaned_sub 1 (7to9)_reg	37.893	0	0.712	1.382	0.723
10	C3-pos 06_treshold-1.tif:pos06_7to9_Tumour:c:3/3 t:1/27 - pos 06_hyper_cleaned_sub 1 (7to9)_reg	31.748	0	0.702	2.223	0.45	10	C3-pos 06_treshold.tif:pos06_no tumour:c:3/3 t:1/27 - pos 06_hyper_cleaned_sub 1 (7to9)_reg	37.893	0	0.881	1.664	0.601
11	C3-pos 06_treshold-1.tif:pos06_7to9_Tumour:c:3/3 t:1/27 - pos 06_hyper_cleaned_sub 1 (7to9)_reg	82.956	0	0.199	3.721	0.269	11	C3-pos 06_treshold.tif:pos06_no tumour:c:3/3 t:1/27 - pos 06_hyper_cleaned_sub 1 (7to9)_reg	32.773	0	0.335	2.368	0.422
12	C3-pos 06_treshold-1.tif:pos06_7to9_Tumour:c:3/3 t:1/27 - pos 06_hyper_cleaned_sub 1 (7to9)_reg	16.386	0	0.468	3.014	0.332	12	C3-pos 06_treshold.tif:pos06_no tumour:c:3/3 t:1/27 - pos 06_hyper_cleaned_sub 1 (7to9)_reg	61.449	0	0.651	2.145	0.466
13	C3-pos 06_treshold-1.tif:pos06_7to9_Tumour:c:3/3 t:1/27 - pos 06_hyper_cleaned_sub 1 (7to9)_reg	20.483	0	0.258	2.231	0.448	13	C3-pos 06_treshold.tif:pos06_no tumour:c:3/3 t:1/27 - pos 06_hyper_cleaned_sub 1 (7to9)_reg	52.231	0	0.349	1.612	0.62
14	C3-pos 06_treshold-1.tif:pos06_7to9_Tumour:c:3/3 t:1/27 - pos 06_hyper_cleaned_sub 1 (7to9)_reg	37.893	0	0.699	1.873	0.534	14	C3-pos 06_treshold.tif:pos06_no tumour:c:3/3 t:1/27 - pos 06_hyper_cleaned_sub 1 (7to9)_reg	44.038	0	0.884	1.469	0.681
15	C3-pos 06_treshold-1.tif:pos06_7to9_Tumour:c:3/3 t:1/27 - pos 06_hyper_cleaned_sub 1 (7to9)_reg	71.69	0	0.536	2.006	0.499	15	C3-pos 06_treshold.tif:pos06_no tumour:c:3/3 t:1/27 - pos 06_hyper_cleaned_sub 1 (7to9)_reg	113.68	0	0.189	1.773	0.564
16	C3-pos 06_treshold-1.tif:pos06_7to9_Tumour:c:3/3 t:1/27 - pos 06_hyper_cleaned_sub 1 (7to9)_reg	138.26	0	0.276	3.251	0.308	16	C3-pos 06_treshold.tif:pos06_no tumour:c:3/3 t:1/27 - pos 06_hyper_cleaned_sub 1 (7to9)_reg	53.256	0	0.352	1.481	0.675
17	C3-pos 06_treshold-1.tif:pos06_7to9_Tumour:c:3/3 t:1/27 - pos 06_hyper_cleaned_sub 1 (7to9)_reg	90.125	0	0.429	1.654	0.605	17	C3-pos 06_treshold.tif:pos06_no tumour:c:3/3 t:1/27 - pos 06_hyper_cleaned_sub 1 (7to9)_reg	59.4	0	0.905	1.055	0.948
18	C3-pos 06_treshold-1.tif:pos06_7to9_Tumour:c:3/3 t:1/27 - pos 06_hyper_cleaned_sub 1 (7to9)_reg	37.893	0	0.782	1.524	0.656	18	C3-pos 06_treshold.tif:pos06_no tumour:c:3/3 t:1/27 - pos 06_hyper_cleaned_sub 1 (7to9)_reg	26.628	0	0.589	2.011	0.497
19	C3-pos 06_treshold-1.tif:pos06_7to9_Tumour:c:3/3 t:1/27 - pos 06_hyper_cleaned_sub 1 (7to9)_reg	65.545	0	0.942	1.046	0.956	19	C3-pos 06_treshold.tif:pos06_no tumour:c:3/3 t:1/27 - pos 06_hyper_cleaned_sub 1 (7to9)_reg	45.062	0	0.279	2.05	0.488
20	C3-pos 06_treshold-1.tif:pos06_7to9_Tumour:c:3/3 t:1/27 - pos 06_hyper_cleaned_sub 1 (7to9)_reg	122.897	0	0.464	1.522	0.657	20	C3-pos 06_treshold.tif:pos06_no tumour:c:3/3 t:1/27 - pos 06_hyper_cleaned_sub 1 (7to9)_reg	96.27	0	0.243	1.447	0.691
21	C3-pos 06_treshold-1.tif:pos06_7to9_Tumour:c:3/3 t:1/27 - pos 06_hyper_cleaned_sub 1 (7to9)_reg	155.67	0	0.249	2.755	0.363	21	C3-pos 06_treshold.tif:pos06_no tumour:c:3/3 t:1/27 - pos 06_hyper_cleaned_sub 1 (7to9)_reg	47.111	0	0.885	1.434	0.697
22	C3-pos 06_treshold-1.tif:pos06_7to9_Tumour:c:3/3 t:1/27 - pos 06_hyper_cleaned_sub 1 (7to9)_reg	101.39	0	0.575	1.885	0.53	22	C3-pos 06_treshold.tif:c:3/3 t:2/27 - pos 06_hyper_cleaned_sub 1 (7to9)_reg	50.183	0	0.642	1.202	0.832
23	C3-pos 06_treshold-1.tif:pos06_7to9_Tumour:c:3/3 t:1/27 - pos 06_hyper_cleaned_sub 1 (7to9)_reg	57.352	0	0.792	1.105	0.905	23	C3-pos 06_treshold.tif:c:3/3 t:2/27 - pos 06_hyper_cleaned_sub 1 (7to9)_reg	86.028	0	0.752	1.176	0.85
24	C3-pos 06_treshold-1.tif:pos06_7to9_Tumour:c:3/3 t:1/27 - pos 06_hyper_cleaned_sub 1 (7to9)_reg	108.559	0	0.195	3.184	0.314	24	C3-pos 06_treshold.tif:c:3/3 t:2/27 - pos 06_hyper_cleaned_sub 1 (7to9)_reg	187.418	0	0.288	3.728	0.268
25	C3-pos 06_treshold-1.tif:pos06_7to9_Tumour:c:3/3 t:1/27 - pos 06_hyper_cleaned_sub 1 (7to9)_reg	117.777	0	0.721	1.158	0.863	25	C3-pos 06_treshold.tif:c:3/3 t:2/27 - pos 06_hyper_cleaned_sub 1 (7to9)_reg	50.183	0	0.311	2.307	0.434
26	C3-pos 06_treshold-1.tif:pos06_7to9_Tumour:c:3/3 t:1/27 - pos 06_hyper_cleaned_sub 1 (7to9)_reg	135.187	0	0.5	2.607	0.384	26	C3-pos 06_treshold.tif:c:3/3 t:2/27 - pos 06_hyper_cleaned_sub 1 (7to9)_reg	76.811	0	0.703	1.568	0.638
27	C3-pos 06_treshold-1.tif:pos06_7to9_Tumour:c:3/3 t:1/27 - pos 06_hyper_cleaned_sub 1 (7to9)_reg	15.362	0	0.804	2.001	0.5	27	C3-pos 06_treshold.tif:c:3/3 t:2/27 - pos 06_hyper_cleaned_sub 1 (7to9)_reg	21.507	0	0.88	1.882	0.531
28	C3-pos 06_treshold-1.tif:pos06_7to9_Tumour:c:3/3 t:1/27 - pos 06_hyper_cleaned_sub 1 (7to9)_reg	101.39	0	0.56	1.423	0.703	28	C3-pos 06_treshold.tif:c:3/3 t:2/27 - pos 06_hyper_cleaned_sub 1 (7to9)_reg	19.459	0	0.916	1.378	0.726
29	C3-pos 06_treshold-1.tif:c:3/3 t:2/27 - pos 06_hyper_cleaned_sub 1 (7to9)_reg	52.231	0	0.722	1.447	0.691	29	C3-pos 06_treshold.tif:c:3/3 t:2/27 - pos 06_hyper_cleaned_sub 1 (7to9)_reg	112.656	0	0.716	1.437	0.696
30	C3-pos 06_treshold-1.tif:c:3/3 t:2/27 - pos 06_hyper_cleaned_sub 1 (7to9)_reg	83.98	0	0.968	1.066	0.938	30	C3-pos 06_treshold.tif:c:3/3 t:2/27 - pos 06_hyper_cleaned_sub 1 (7to9)_reg	96.27	0	0.668	1.54	0.649
31	C3-pos 06_treshold-1.tif:c:3/3 t:2/27 - pos 06_hyper_cleaned_sub 1 (7to9)_reg	25.604	0	0.566	2.374	0.421	31	C3-pos 06_treshold.tif:c:3/3 t:2/27 - pos 06_hyper_cleaned_sub 1 (7to9)_reg	62.473	0	0.661	1.116	0.896
32	C3-pos 06_treshold-1.tif:c:3/3 t:2/27 - pos 06_hyper_cleaned_sub 1 (7to9)_reg	54.28	0	0.394	2.181	0.459	32	C3-pos 06_treshold.tif:c:3/3 t:2/27 - pos 06_hyper_cleaned_sub 1 (7to9)_reg	69.642	0	0.236	2.514	0.398
33	C3-pos 06_treshold-1.tif:c:3/3 t:2/27 - pos 06_hyper_cleaned_sub 1 (7to9)_reg	68.618	0	0.775	1.203	0.831	33	C3-pos 06_treshold.tif:c:3/3 t:2/27 - pos 06_hyper_cleaned_sub 1 (7to9)_reg	17.41	0	0.911	1.062	0.941
34	C3-pos 06_treshold-1.tif:c:3/3 t:2/27 - pos 06_hyper_cleaned_sub 1 (7to9)_reg	74.763	0	0.688	1.43	0.7	34	C3-pos 06_treshold.tif:c:3/3 t:2/27 - pos 06_hyper_cleaned_sub 1 (7to9)_reg	93.197	0	0.696	1.332	0.751
35	C3-pos 06_treshold-1.tif:c:3/3 t:2/27 - pos 06_hyper_cleaned_sub 1 (7to9)_reg	78.859	0	0.579	1.999	0.5	35	C3-pos 06_treshold.tif:c:3/3 t:2/27 - pos 06_hyper_cleaned_sub 1 (7to9)_reg	28.676	0	0.782	1.189	0.841
36	C3-pos 06_treshold-1.tif:c:3/3 t:2/27 - pos 06_hyper_cleaned_sub 1 (7to9)_reg	68.618	0	0.763	1.49	0.671	36	C3-pos 06_treshold.tif:c:3/3 t:2/27 - pos 06_hyper_cleaned_sub 1 (7to9)_reg	83.98	0	0.481	1.299	0.77
37	C3-pos 06_treshold-1.tif:c:3/3 t:2/27 - pos 06_hyper_cleaned_sub 1 (7to9)_reg	116.752	0	0.771	1.781	0.561	37	C3-pos 06_treshold.tif:c:3/3 t:2/27 - pos 06_hyper_cleaned_sub 1 (7to9)_reg	45.062	0	0.968	1.339	0.747
38	C3-pos 06_treshold-1.tif:c:3/3 t:2/27 - pos 06_hyper_cleaned_sub 1 (7to9)_reg	86.028	0	0.824	1.178	0.849	38	C3-pos 06_treshold.tif:c:3/3 t:2/27 - pos 06_hyper_cleaned_sub 1 (7to9)_reg	92.173	0	0.515	1.729	0.578
39	C3-pos 06_treshold-1.tif:c:3/3 t:2/27 - pos 06_hyper_cleaned_sub 1 (7to9)_reg	74.763	0	0.409	2.087	0.479	39	C3-pos 06_treshold.tif:c:3/3 t:2/27 - pos 06_hyper_cleaned_sub 1 (7to9)_reg	89.101	0	0.619	1.372	0.729
40	C3-pos 06_treshold-1.tif:c:3/3 t:2/27 - pos 06_hyper_cleaned_sub 1 (7to9)_reg	30.724	0	0.714	2.296	0.435	40	C3-pos 06_treshold.tif:c:3/3 t:2/27 - pos 06_hyper_cleaned_sub 1 (7to9)_reg	63.497	0	0.984	1.113	0.898
41	C3-pos 06_treshold-1.tif:c:3/3 t:2/27 - pos 06_hyper_cleaned_sub 1 (7to9)_reg	43.014	0	0.253	1.399	0.715	41	C3-pos 06_treshold.tif:c:3/3 t:2/27 - pos 06_hyper_cleaned_sub 1 (7to9)_reg	26.628	0	0.805	1.176	0.85
42	C3-pos 06_treshold-1.tif:c:3/3 t:2/27 - pos 06_hyper_cleaned_sub 1 (7to9)_reg	77.835	0	0.367	2.615	0.382	42	C3-pos 06_treshold.tif:c:3/3 t:2/27 - pos 06_hyper_cleaned_sub 1 (7to9)_reg	70.666	0	0.69	1.811	0.552
43	C3-pos 06_treshold-1.tif:c:3/3 t:2/27 - pos 06_hyper_cleaned_sub 1 (7to9)_reg	96.27	0	0.415	1.348	0.742	43	C3-pos 06_treshold.tif:c:3/3 t:2/27 - pos 06_hyper_cleaned_sub 1 (7to9)_reg	19.459	0	0.589	2.211	0.452
44	C3-pos 06_treshold-1.tif:c:3/3 t:2/27 - pos 06_hyper_cleaned_sub 1 (7to9)_reg	87.052	0	0.796	1.535	0.651	44	C3-pos 06_treshold.tif:c:3/3 t:2/27 - pos 06_hyper_cleaned_sub 1 (7to9)_reg	16.386	0	0.539	1.691	0.591
45	C3-pos 06_treshold-1.tif:c:3/3 t:2/27 - pos 06_hyper_cleaned_sub 1 (7to9)_reg	97.294	0	0.455	2.956	0.338	45	C3-pos 06_treshold.tif:c:3/3 t:2/27 - pos 06_hyper_cleaned_sub 1 (7to9)_reg	60.425	0	0.47	2.079	0.481
46	C3-pos 06_treshold-1.tif:c:3/3 t:2/27 - pos 06_hyper_cleaned_sub 1 (7to9)_reg	72.714	0	1	1.07	0.935	46	C3-pos 06_treshold.tif:c:3/3 t:2/27 - pos 06_hyper_cleaned_sub 1 (7to9)_reg	46.087	0	0.613	1.576	0.635
47	C3-pos 06_treshold-1.tif:c:3/3 t:2/27 - pos 06_hyper_cleaned_sub 1 (7to9)_reg	19.459	0	0.589	2.287	0.437	47	C3-pos 06_treshold.tif:c:3/3 t:2/27 - pos 06_hyper_cleaned_sub 1 (7to9)_reg	21.507	0	1	1.182	0.846
48	C3-pos 06_treshold-1.tif:c:3/3 t:2/27 - pos 06_hyper_cleaned_sub 1 (7to9)_reg	32.773	0	0.991	1.596	0.627	48	C3-pos 06_treshold.tif:c:3/3 t:2/27 - pos 06_hyper_cleaned_sub 1 (7to9)_reg	19.459	0	1	1.044	0.958
49	C3-pos 06_treshold-1.tif:c:3/3 t:2/27 - pos 06_hyper_cleaned_sub 1 (7to9)_reg	129.042	0	0.274	1.582	0.632	49	C3-pos 06_treshold.tif:c:3/3 t:2/27 - pos 06_hyper_cleaned_sub 1 (7to9)_reg	52.231	0	0.349	1.997	0.501
50	C3-pos 06_treshold-1.tif:c:3/3 t:2/27 - pos 06_hyper_cleaned_sub 1 (7to9)_reg	125.97	0	0.673	2.074	0.482	50	C3-pos 06_treshold.tif:c:3/3 t:3/27 - pos 06_hyper_cleaned_sub 1 (7to9)_reg	38.917	0	1	1.122	0.891
51	C3-pos 06_treshold-1.tif:c:3/3 t:2/27 - pos 06_hyper_cleaned_sub 1 (7to9)_reg	78.859	0	0.327	2.108	0.474	51	C3-pos 06_treshold.tif:c:3/3 t:3/27 - pos 06_hyper_cleaned_sub 1 (7to9)_reg	85.004	0	0.87	1.403	0.713
52	C3-pos 06_treshold-1.tif:c:3/3 t:2/27 - pos 06_hyper_cleaned_sub 1 (7to9)_reg	132.115	0	0.665	1.436	0.696	52	C3-pos 06_treshold.tif:c:3/3 t:3/27 - pos 06_hyper_cleaned_sub 1 (7to9)_reg	163.863	0	0.324	5.167	0.194
53	C3-pos 06_treshold-1.tif:c:3/3 t:2/27 - pos 06_hyper_cleaned_sub 1 (7to9)_reg	110.608	0	0.812	1.121	0.892	53	C3-pos 06_treshold.tif:c:3/3 t:3/27 - pos 06_hyper_cleaned_sub 1 (7to9)_reg	161.815	0	0.606	1.738	0.575
54	C3-pos 06_treshold-1.tif:c:3/3 t:2/27 - pos 06_hyper_cleaned_sub 1 (7to9)_reg	147.477	0	0.598	1.498	0.668	54	C3-pos 06_treshold.tif:c:3/3 t:3/27 - pos 06_hyper_cleaned_sub 1 (7to9)_reg	67.594	0	0.934	1.096	0.913
55	C3-pos 06_treshold-1.tif:c:3/3 t:2/27 - pos 06_hyper_cleaned_sub 1 (7to9)_reg	73.738	0	0.388	1.785	0.56	55	C3-pos 06_treshold.tif:c:3/3 t:3/27 - pos 06_hyper_cleaned_sub 1 (7to9)_reg	117.777	0	0.635	2.009	0.498
56	C3-pos 06_treshold-1.tif:c:3/3 t:2/27 - pos 06_hyper_cleaned_sub 1 (7to9)_reg	155.67	0	0.593	2.406	0.416	56	C3-pos 06_treshold.tif:c:3/3 t:3/27 - pos 06_hyper_cleaned_sub 1 (7to9)_reg	88.076	0	0.703	1.839	0.544
57	C3-pos 06_treshold-1.tif:c:3/3 t:2/27 - pos 06_hyper_cleaned_sub 1 (7to9)_reg	102.414	0	0.56	2.446	0.409	57	C3-pos 06_treshold.tif:c:3/3 t:3/27 - pos 06_hyper_cleaned_sub 1 (7to9)_reg	100.366	0	0.791	1.618	0.618
58	C3-pos 06_treshold-1.tif:c:3/3 t:3/27 - pos 06_hyper_cleaned_sub 1 (7to9)_reg	114.704	0	0.282	3.134	0.319	58	C3-pos 06_treshold.tif:c:3/3 t:3/27 - pos 06_hyper_cleaned_sub 1 (7to9)_reg	27.652	0	0.772	1.276	0.784
59	C3-pos 06_treshold-1.tif:c:3/3 t:3/27 - pos 06_hyper_cleaned_sub 1 (7to9)_reg	176.153	0	0.657	1.636	0.611	59	C3-pos 06_treshold.tif:c:3/3 t:3/27 - pos 06_hyper_cleaned_sub 1 (7to9)_reg	60.425	0	0.79	1.35	0.741
60	C3-pos 06_treshold-1.tif:c:3/3 t:3/27 - pos 06_hyper_cleaned_sub 1 (7to9)_reg	51.207	0	0.659	1.812	0.552	60	C3-pos 06_treshold.tif:c:3/3 t:3/27 - pos 06_hyper_cleaned_sub 1 (7to9)_reg	96.27	0	0.633	1.421	0.704
61	C3-pos 06_treshold-1.tif:c:3/3 t:3/27 - pos 06_hyper_cleaned_sub 1 (7to9)_reg	63.497	0	0.913	1.031	0.97	61	C3-pos 06_treshold.tif:c:3/3 t:3/27 - pos 06_hyper_cleaned_sub 1 (7to9)_reg	47.111	0	0.809	1.403	0.713
62	C3-pos 06_treshold-1.tif:c:3/3 t:3/27 - pos 06_hyper_cleaned_sub 1 (7to9)_reg	165.911	0	0.439	1.953	0.512	62	C3-pos 06_treshold.tif:c:3/3 t:3/27 - pos 06_hyper_cleaned_sub 1 (7to9)_reg	138.26	0	0.391	3.024	0.331
63	C3-pos 06_treshold-1.tif:c:3/3 t:3/27 - pos 06_hyper_cleaned_sub 1 (7to9)_reg	72.714	0	0.797	1.688	0.592	63	C3-pos 06_treshold.tif:c:3/3 t:3/27 - pos 06_hyper_cleaned_sub 1 (7to9)_reg	21.507	0	1	1.4	0.714
64	C3-pos 06_treshold-1.tif:c:3/3 t:3/27 - pos 06_hyper_cleaned_sub 1 (7to9)_reg	113.68	0	0.628	1.738	0.575	64	C3-pos 06_treshold.tif:c:3/3 t:3/27 - pos 06_hyper_cleaned_sub 1 (7to9)_reg	85.004	0	0.302	2.358	0.424
65	C3-pos 06_treshold-1.tif:c:3/3 t:3/27 - pos 06_hyper_cleaned_sub 1 (7to9)_reg	25.604	0	0.731	2.26	0.443	65	C3-pos 06_treshold.tif:c:3/3 t:3/27 - pos 06_hyper_cleaned_sub 1 (7to9)_reg	75.787	0	0.482	1.16	0.862
66	C3-pos 06_treshold-1.tif:c:3/3 t:3/27 - pos 06_hyper_cleaned_sub 1 (7to9)_reg	41.99	0	0.321	1.617	0.619	66	C3-pos 06_treshold.tif:c:3/3 t:3/27 - pos 06_hyper_cleaned_sub 1 (7to9)_reg	56.328	0	0.721	2	0.5
67	C3-pos 06_treshold-1.tif:c:3/3 t:3/27 - pos 06_hyper_cleaned_sub 1 (7to9)_reg	44.038	0	0.329	1.701	0.588	67	C3-pos 06_treshold.tif:c:3/3 t:3/27 - pos 06_hyper_cleaned_sub 1 (7to9)_reg	38.917	0	0.905	1.492	0.67
68	C3-pos 06_treshold-1.tif:c:3/3 t:3/27 - pos 06_hyper_cleaned_sub 1 (7to9)_reg	129.042	0	0.778	1.524	0.656	68	C3-pos 06_treshold.tif:c:3/3 t:3/27 - pos 06_hyper_cleaned_sub 1 (7to9)_reg	40.966	0	0.284	5.011	0.2
69	C3-pos 06_treshold-1.tif:c:3/3 t:3/27 - pos 06_hyper_cleaned_sub 1 (7to9)_reg	95.245	0	0.72	1.411	0.709	69	C3-pos 06_treshold.tif:c:3/3 t:4/27 - pos 06_hyper_cleaned_sub 1 (7to9)_reg	34.821	0	1	1.109	0.902
70	C3-pos 06_treshold-1.tif:c:3/3 t:3/27 - pos 06_hyper_cleaned_sub 1 (7to9)_reg	82.956	0	0.519	2.323	0.43	70	C3-pos 06_treshold.tif:c:3/3 t:4/27 - pos 06_hyper_cleaned_sub 1 (7to9)_reg	160.791	0	0.267	4.033	0.248
71	C3-pos 06_treshold-1.tif:c:3/3 t:3/27 - pos 06_hyper_cleaned_sub 1 (7to9)_reg	70.666	0	0.435	1.068	0.936	71	C3-pos 06_treshold.tif:c:3/3 t:4/27 - pos 06_hyper_cleaned_sub 1 (7to9)_reg	81.932	0	0.8	1.411	0.709
72	C3-pos 06_treshold-1.tif:c:3/3 t:3/27 - pos 06_hyper_cleaned_sub 1 (7to9)_reg	80.907	0	0.982	1.189	0.841	72	C3-pos 06_treshold.tif:c:3/3 t:4/27 - pos 06_hyper_cleaned_sub 1 (7to9)_reg	132.115	0	0.595	2.247	0.445
73	C3-pos 06_treshold-1.tif:c:3/3 t:3/27 - pos 06_hyper_cleaned_sub 1 (7to9)_reg	140.308	0	0.45	2.935	0.341	73	C3-pos 06_treshold.tif:c:3/3 t:4/27 - pos 06_hyper_cleaned_sub 1 (7to9)_reg	202.781	0	0.299	2.843	0.352
74	C3-pos 06_treshold-1.tif:c:3/3 t:3/27 - pos 06_hyper_cleaned_sub 1 (7to9)_reg	155.67	0	0.61	1.343	0.745	74	C3-pos 06_treshold.tif:c:3/3 t:4/27 - pos 06_hyper_cleaned_sub 1 (7to9)_reg	66.569	0	0.457	1.651	0.606
75	C3-pos 06_treshold-1.tif:c:3/3 t:3/27 - pos 06_hyper_cleaned_sub 1 (7to9)_reg	135.187	0	0.747	1.845	0.542	75	C3-pos 06_treshold.tif:c:3/3 t:4/27 - pos 06_hyper_cleaned_sub 1 (7to9)_reg	79.883	0	0.437	1.251	0.8
76	C3-pos 06_treshold-1.tif:c:3/3 t:3/27 - pos 06_hyper_cleaned_sub 1 (7to9)_reg	17.41	0	0.911	1.217	0.821	76	C3-pos 06_treshold.tif:c:3/3 t:4/27 - pos 06_hyper_cleaned_sub 1 (7to9)_reg	37.893	0	0.545	1.106	0.904
77	C3-pos 06_treshold-1.tif:c:3/3 t:3/27 - pos 06_hyper_cleaned_sub 1 (7to9)_reg	134.163	0	0.788	1.333	0.75	77	C3-pos 06_treshold.tif:c:3/3 t:4/27 - pos 06_hyper_cleaned_sub 1 (7to9)_reg	35.845	0	0.487	1.027	0.974
78	C3-pos 06_treshold-1.tif:c:3/3 t:3/27 - pos 06_hyper_cleaned_sub 1 (7to9)_reg	126.994	0	0.47	1.798	0.556	78	C3-pos 06_treshold.tif:c:3/3 t:4/27 - pos 06_hyper_cleaned_sub 1 (7to9)_reg	107.535	0	0.31	1.454	0.688
79	C3-pos 06_treshold-1.tif:c:3/3 t:3/27 - pos 06_hyper_cleaned_sub 1 (7to9)_reg	88.076	0	0.686	1.297	0.771	79	C3-pos 06_treshold.tif:c:3/3 t:4/27 - pos 06_hyper_cleaned_sub 1 (7to9)_reg	88.076	0	0.512	1.674	0.597
80	C3-pos 06_treshold-1.tif:c:3/3 t:3/27 - pos 06_hyper_cleaned_sub 1 (7to9)_reg	94.221	0	0.743	1.442	0.694	80	C3-pos 06_treshold.tif:c:3/3 t:4/27 - pos 06_hyper_cleaned_sub 1 (7to9)_reg	82.956	0	0.506	2.439	0.41
81	C3-pos 06_treshold-1.tif:c:3/3 t:3/27 - pos 06_hyper_cleaned_sub 1 (7to9)_reg	76.811	0	0.533	1.46	0.685	81	C3-pos 06_treshold.tif:c:3/3 t:4/27 - pos 06_hyper_cleaned_sub 1 (7to9)_reg	55.304	0	0.916	1.049	0.954
82	C3-pos 06_treshold-1.tif:c:3/3 t:3/27 - pos 06_hyper_cleaned_sub 1 (7to9)_reg	106.511	0	0.449	2.974	0.336	82	C3-pos 06_treshold.tif:c:3/3 t:4/27 - pos 06_hyper_cleaned_sub 1 (7to9)_reg	79.883	0	0.29	2.157	0.464
83	C3-pos 06_treshold-1.tif:c:3/3 t:3/27 - pos 06_hyper_cleaned_sub 1 (7to9)_reg	28.676	0	0.757	1.766	0.566	83	C3-pos 06_treshold.tif:c:3/3 t:4/27 - pos 06_hyper_cleaned_sub 1 (7to9)_reg	53.256	0	0.748	1.323	0.756
84	C3-pos 06_treshold-1.tif:c:3/3 t:3/27 - pos 06_hyper_cleaned_sub 1 (7to9)_reg	102.414	0	0.434	2.1	0.476	84	C3-pos 06_treshold.tif:c:3/3 t:4/27 - pos 06_hyper_cleaned_sub 1 (7to9)_reg	37.893	0	0.928	1.465	0.682
85	C3-pos 06_treshold-1.tif:c:3/3 t:4/27 - pos 06_hyper_cleaned_sub 1 (7to9)_reg	47.111	0	0.815	1.356	0.737	85	C3-pos 06_treshold.tif:c:3/3 t:4/27 - pos 06_hyper_cleaned_sub 1 (7to9)_reg	41.99	0	0.397	3.786	0.264
86	C3-pos 06_treshold-1.tif:c:3/3 t:4/27 - pos 06_hyper_cleaned_sub 1 (7to9)_reg	191.515	0	0.603	1.647	0.607	86	C3-pos 06_treshold.tif:c:3/3 t:5/27 - pos 06_hyper_cleaned_sub 1 (7to9)_reg	37.893	0	0.928	1.14	0.877
87	C3-pos 06_treshold-1.tif:c:3/3 t:4/27 - pos 06_hyper_cleaned_sub 1 (7to9)_reg	31.748	0	0.439	1.52	0.658	87	C3-pos 06_treshold.tif:c:3/3 t:5/27 - pos 06_hyper_cleaned_sub 1 (7to9)_reg	74.763	0	0.837	1.273	0.785
88	C3-pos 06_treshold-1.tif:c:3/3 t:4/27 - pos 06_hyper_cleaned_sub 1 (7to9)_reg	59.4	0	0.868	1.207	0.828	88	C3-pos 06_treshold.tif:c:3/3 t:5/27 - pos 06_hyper_cleaned_sub 1 (7to9)_reg	149.525	0	0.306	3.804	0.263
89	C3-pos 06_treshold-1.tif:c:3/3 t:4/27 - pos 06_hyper_cleaned_sub 1 (7to9)_reg	80.907	0	0.73	1.807	0.553	89	C3-pos 06_treshold.tif:c:3/3 t:5/27 - pos 06_hyper_cleaned_sub 1 (7to9)_reg	75.787	0	0.43	1.641	0.61
90	C3-pos 06_treshold-1.tif:c:3/3 t:4/27 - pos 06_hyper_cleaned_sub 1 (7to9)_reg	201.756	0	0.384	2.07	0.483	90	C3-pos 06_treshold.tif:c:3/3 t:5/27 - pos 06_hyper_cleaned_sub 1 (7to9)_reg	43.014	0	0.312	3.426	0.292
91	C3-pos 06_treshold-1.tif:c:3/3 t:4/27 - pos 06_hyper_cleaned_sub 1 (7to9)_reg	36.869	0	0.333	1.823	0.549	91	C3-pos 06_treshold.tif:c:3/3 t:5/27 - pos 06_hyper_cleaned_sub 1 (7to9)_reg	45.062	0	0.389	2.717	0.368
92	C3-pos 06_treshold-1.tif:c:3/3 t:4/27 - pos 06_hyper_cleaned_sub 1 (7to9)_reg	105.487	0	0.598	1.681	0.595	92	C3-pos 06_treshold.tif:c:3/3 t:5/27 - pos 06_hyper_cleaned_sub 1 (7to9)_reg	77.835	0	0.69	1.626	0.615
93	C3-pos 06_treshold-1.tif:c:3/3 t:4/27 - pos 06_hyper_cleaned_sub 1 (7to9)_reg	135.187	0	0.596	1.383	0.723	93	C3-pos 06_treshold.tif:c:3/3 t:5/27 - pos 06_hyper_cleaned_sub 1 (7to9)_reg	156.694	0	0.548	1.771	0.565
94	C3-pos 06_treshold-1.tif:c:3/3 t:4/27 - pos 06_hyper_cleaned_sub 1 (7to9)_reg	17.41	0	0.667	2.688	0.372	94	C3-pos 06_treshold.tif:c:3/3 t:5/27 - pos 06_hyper_cleaned_sub 1 (7to9)_reg	88.076	0	0.629	1.416	0.706
95	C3-pos 06_treshold-1.tif:c:3/3 t:4/27 - pos 06_hyper_cleaned_sub 1 (7to9)_reg	22.531	0	0.38	1.813	0.551	95	C3-pos 06_treshold.tif:c:3/3 t:5/27 - pos 06_hyper_cleaned_sub 1 (7to9)_reg	92.173	0	0.792	1.603	0.624
96	C3-pos 06_treshold-1.tif:c:3/3 t:4/27 - pos 06_hyper_cleaned_sub 1 (7to9)_reg	46.087	0	0.732	1.313	0.762	96	C3-pos 06_treshold.tif:c:3/3 t:5/27 - pos 06_hyper_cleaned_sub 1 (7to9)_reg	75.787	0	0.313	2.099	0.477
97	C3-pos 06_treshold-1.tif:c:3/3 t:4/27 - pos 06_hyper_cleaned_sub 1 (7to9)_reg	64.521	0	0.494	2.884	0.347	97	C3-pos 06_treshold.tif:c:3/3 t:5/27 - pos 06_hyper_cleaned_sub 1 (7to9)_reg	41.99	0	0.467	1.402	0.713
98	C3-pos 06_treshold-1.tif:c:3/3 t:4/27 - pos 06_hyper_cleaned_sub 1 (7to9)_reg	30.724	0	0.679	2.633	0.38	98	C3-pos 06_treshold.tif:c:3/3 t:5/27 - pos 06_hyper_cleaned_sub 1 (7to9)_reg	51.207	0	0.962	1.102	0.907
99	C3-pos 06_treshold-1.tif:c:3/3 t:4/27 - pos 06_hyper_cleaned_sub 1 (7to9)_reg	78.859	0	0.957	1.106	0.904	99	C3-pos 06_treshold.tif:c:3/3 t:5/27 - pos 06_hyper_cleaned_sub 1 (7to9)_reg	80.907	0	0.454	1.137	0.879
100	C3-pos 06_treshold-1.tif:c:3/3 t:4/27 - pos 06_hyper_cleaned_sub 1 (7to9)_reg	65.545	0	0.599	1.584	0.631	100	C3-pos 06_treshold.tif:c:3/3 t:5/27 - pos 06_hyper_cleaned_sub 1 (7to9)_reg	145.429	0	0.397	2.231	0.448
101	C3-pos 06_treshold-1.tif:c:3/3 t:4/27 - pos 06_hyper_cleaned_sub 1 (7to9)_reg	130.066	0	0.264	1.85	0.54	101	C3-pos 06_treshold.tif:c:3/3 t:5/27 - pos 06_hyper_cleaned_sub 1 (7to9)_reg	76.811	0	0.651	2.129	0.47
102	C3-pos 06_treshold-1.tif:c:3/3 t:4/27 - pos 06_hyper_cleaned_sub 1 (7to9)_reg	116.752	0	0.4	2.057	0.486	102	C3-pos 06_treshold.tif:c:3/3 t:5/27 - pos 06_hyper_cleaned_sub 1 (7to9)_reg	113.68	0	0.49	2.248	0.445
103	C3-pos 06_treshold-1.tif:c:3/3 t:4/27 - pos 06_hyper_cleaned_sub 1 (7to9)_reg	77.835	0	0.681	1.541	0.649	103	C3-pos 06_treshold.tif:c:3/3 t:5/27 - pos 06_hyper_cleaned_sub 1 (7to9)_reg	22.531	0	0.922	1.448	0.69
104	C3-pos 06_treshold-1.tif:c:3/3 t:4/27 - pos 06_hyper_cleaned_sub 1 (7to9)_reg	17.41	0	0.911	1.387	0.721	104	C3-pos 06_treshold.tif:c:3/3 t:5/27 - pos 06_hyper_cleaned_sub 1 (7to9)_reg	39.942	0	0.929	1.457	0.687
105	C3-pos 06_treshold-1.tif:c:3/3 t:4/27 - pos 06_hyper_cleaned_sub 1 (7to9)_reg	121.873	0	0.698	1.618	0.618	105	C3-pos 06_treshold.tif:c:3/3 t:6/27 - pos 06_hyper_cleaned_sub 1 (7to9)_reg	34.821	0	0.919	1.146	0.873
106	C3-pos 06_treshold-1.tif:c:3/3 t:4/27 - pos 06_hyper_cleaned_sub 1 (7to9)_reg	120.849	0	0.281	1.814	0.551	106	C3-pos 06_treshold.tif:c:3/3 t:6/27 - pos 06_hyper_cleaned_sub 1 (7to9)_reg	87.052	0	0.796	1.959	0.51
107	C3-pos 06_treshold-1.tif:c:3/3 t:4/27 - pos 06_hyper_cleaned_sub 1 (7to9)_reg	53.256	0	0.614	1.223	0.818	107	C3-pos 06_treshold.tif:c:3/3 t:6/27 - pos 06_hyper_cleaned_sub 1 (7to9)_reg	149.525	0	0.297	3.339	0.299
108	C3-pos 06_treshold-1.tif:c:3/3 t:4/27 - pos 06_hyper_cleaned_sub 1 (7to9)_reg	78.859	0	0.566	1.376	0.727	108	C3-pos 06_treshold.tif:c:3/3 t:6/27 - pos 06_hyper_cleaned_sub 1 (7to9)_reg	85.004	0	0.278	1.066	0.938
109	C3-pos 06_treshold-1.tif:c:3/3 t:4/27 - pos 06_hyper_cleaned_sub 1 (7to9)_reg	96.27	0	0.661	1.665	0.601	109	C3-pos 06_treshold.tif:c:3/3 t:6/27 - pos 06_hyper_cleaned_sub 1 (7to9)_reg	79.883	0	0.442	1.422	0.703
110	C3-pos 06_treshold-1.tif:c:3/3 t:4/27 - pos 06_hyper_cleaned_sub 1 (7to9)_reg	71.69	0	0.412	2.022	0.495	110	C3-pos 06_treshold.tif:c:3/3 t:6/27 - pos 06_hyper_cleaned_sub 1 (7to9)_reg	65.545	0	0.253	1.589	0.629
111	C3-pos 06_treshold-1.tif:c:3/3 t:4/27 - pos 06_hyper_cleaned_sub 1 (7to9)_reg	118.801	0	0.566	1.529	0.654	111	C3-pos 06_treshold.tif:c:3/3 t:6/27 - pos 06_hyper_cleaned_sub 1 (7to9)_reg	149.525	0	0.68	1.573	0.636
112	C3-pos 06_treshold-1.tif:c:3/3 t:4/27 - pos 06_hyper_cleaned_sub 1 (7to9)_reg	69.642	0	0.601	2.408	0.415	112	C3-pos 06_treshold.tif:c:3/3 t:6/27 - pos 06_hyper_cleaned_sub 1 (7to9)_reg	189.467	0	0.532	1.933	0.517
113	C3-pos 06_treshold-1.tif:c:3/3 t:4/27 - pos 06_hyper_cleaned_sub 1 (7to9)_reg	80.907	0	0.432	2.073	0.482	113	C3-pos 06_treshold.tif:c:3/3 t:6/27 - pos 06_hyper_cleaned_sub 1 (7to9)_reg	43.014	0	1	1.045	0.957
114	C3-pos 06_treshold-1.tif:c:3/3 t:5/27 - pos 06_hyper_cleaned_sub 1 (7to9)_reg	54.28	0	0.916	1.233	0.811	114	C3-pos 06_treshold.tif:c:3/3 t:6/27 - pos 06_hyper_cleaned_sub 1 (7to9)_reg	44.038	0	0.515	1.723	0.58
115	C3-pos 06_treshold-1.tif:c:3/3 t:5/27 - pos 06_hyper_cleaned_sub 1 (7to9)_reg	80.907	0	0.887	1.079	0.927	115	C3-pos 06_treshold.tif:c:3/3 t:6/27 - pos 06_hyper_cleaned_sub 1 (7to9)_reg	32.773	0	0.453	1.199	0.834
116	C3-pos 06_treshold-1.tif:c:3/3 t:5/27 - pos 06_hyper_cleaned_sub 1 (7to9)_reg	36.869	0	0.447	1.853	0.54	116	C3-pos 06_treshold.tif:c:3/3 t:6/27 - pos 06_hyper_cleaned_sub 1 (7to9)_reg	44.038	0	0.867	1.882	0.531
117	C3-pos 06_treshold-1.tif:c:3/3 t:5/27 - pos 06_hyper_cleaned_sub 1 (7to9)_reg	64.521	0	0.959	1.118	0.894	117	C3-pos 06_treshold.tif:c:3/3 t:6/27 - pos 06_hyper_cleaned_sub 1 (7to9)_reg	61.449	0	0.283	1.677	0.596
118	C3-pos 06_treshold-1.tif:c:3/3 t:5/27 - pos 06_hyper_cleaned_sub 1 (7to9)_reg	56.328	0	0.431	1.465	0.683	118	C3-pos 06_treshold.tif:c:3/3 t:6/27 - pos 06_hyper_cleaned_sub 1 (7to9)_reg	54.28	0	0.575	1.498	0.668
119	C3-pos 06_treshold-1.tif:c:3/3 t:5/27 - pos 06_hyper_cleaned_sub 1 (7to9)_reg	170.008	0	0.435	2.475	0.404	119	C3-pos 06_treshold.tif:c:3/3 t:6/27 - pos 06_hyper_cleaned_sub 1 (7to9)_reg	81.932	0	0.784	1.621	0.617
120	C3-pos 06_treshold-1.tif:c:3/3 t:5/27 - pos 06_hyper_cleaned_sub 1 (7to9)_reg	192.539	0	0.51	1.885	0.53	120	C3-pos 06_treshold.tif:c:3/3 t:6/27 - pos 06_hyper_cleaned_sub 1 (7to9)_reg	137.235	0	0.198	3.05	0.328
121	C3-pos 06_treshold-1.tif:c:3/3 t:5/27 - pos 06_hyper_cleaned_sub 1 (7to9)_reg	57.352	0	0.711	1.414	0.707	121	C3-pos 06_treshold.tif:c:3/3 t:6/27 - pos 06_hyper_cleaned_sub 1 (7to9)_reg	41.99	0	0.866	1.571	0.636
122	C3-pos 06_treshold-1.tif:c:3/3 t:5/27 - pos 06_hyper_cleaned_sub 1 (7to9)_reg	131.091	0	0.63	1.24	0.806	122	C3-pos 06_treshold.tif:c:3/3 t:6/27 - pos 06_hyper_cleaned_sub 1 (7to9)_reg	41.99	0	0.267	1.782	0.561
123	C3-pos 06_treshold-1.tif:c:3/3 t:5/27 - pos 06_hyper_cleaned_sub 1 (7to9)_reg	18.435	0	0.808	1.512	0.661	123	C3-pos 06_treshold.tif:c:3/3 t:7/27 - pos 06_hyper_cleaned_sub 1 (7to9)_reg	36.869	0	0.974	1.142	0.876
124	C3-pos 06_treshold-1.tif:c:3/3 t:5/27 - pos 06_hyper_cleaned_sub 1 (7to9)_reg	40.966	0	0.238	1.552	0.644	124	C3-pos 06_treshold.tif:c:3/3 t:7/27 - pos 06_hyper_cleaned_sub 1 (7to9)_reg	72.714	0	0.77	1.177	0.849
125	C3-pos 06_treshold-1.tif:c:3/3 t:5/27 - pos 06_hyper_cleaned_sub 1 (7to9)_reg	27.652	0	0.458	1.846	0.542	125	C3-pos 06_treshold.tif:c:3/3 t:7/27 - pos 06_hyper_cleaned_sub 1 (7to9)_reg	147.477	0	0.244	6.51	0.154
126	C3-pos 06_treshold-1.tif:c:3/3 t:5/27 - pos 06_hyper_cleaned_sub 1 (7to9)_reg	56.328	0	0.858	1.367	0.731	126	C3-pos 06_treshold.tif:c:3/3 t:7/27 - pos 06_hyper_cleaned_sub 1 (7to9)_reg	66.569	0	0.629	1.244	0.804
127	C3-pos 06_treshold-1.tif:c:3/3 t:5/27 - pos 06_hyper_cleaned_sub 1 (7to9)_reg	20.483	0	0.965	1.203	0.831	127	C3-pos 06_treshold.tif:c:3/3 t:7/27 - pos 06_hyper_cleaned_sub 1 (7to9)_reg	74.763	0	0.72	1.809	0.553
128	C3-pos 06_treshold-1.tif:c:3/3 t:5/27 - pos 06_hyper_cleaned_sub 1 (7to9)_reg	83.98	0	0.889	1.112	0.899	128	C3-pos 06_treshold.tif:c:3/3 t:7/27 - pos 06_hyper_cleaned_sub 1 (7to9)_reg	94.221	0	0.596	1.348	0.742
129	C3-pos 06_treshold-1.tif:c:3/3 t:5/27 - pos 06_hyper_cleaned_sub 1 (7to9)_reg	116.752	0	0.463	2.165	0.462	129	C3-pos 06_treshold.tif:c:3/3 t:7/27 - pos 06_hyper_cleaned_sub 1 (7to9)_reg	207.901	0	0.404	1.786	0.56
130	C3-pos 06_treshold-1.tif:c:3/3 t:5/27 - pos 06_hyper_cleaned_sub 1 (7to9)_reg	150.549	0	0.297	1.401	0.714	130	C3-pos 06_treshold.tif:c:3/3 t:7/27 - pos 06_hyper_cleaned_sub 1 (7to9)_reg	115.728	0	0.716	1.232	0.812
131	C3-pos 06_treshold-1.tif:c:3/3 t:5/27 - pos 06_hyper_cleaned_sub 1 (7to9)_reg	122.897	0	0.509	2.293	0.436	131	C3-pos 06_treshold.tif:c:3/3 t:7/27 - pos 06_hyper_cleaned_sub 1 (7to9)_reg	64.521	0	0.783	1.477	0.677
132	C3-pos 06_treshold-1.tif:c:3/3 t:5/27 - pos 06_hyper_cleaned_sub 1 (7to9)_reg	18.435	0	0.965	1.089	0.919	132	C3-pos 06_treshold.tif:c:3/3 t:7/27 - pos 06_hyper_cleaned_sub 1 (7to9)_reg	36.869	0	0.404	2.867	0.349
133	C3-pos 06_treshold-1.tif:c:3/3 t:5/27 - pos 06_hyper_cleaned_sub 1 (7to9)_reg	78.859	0	0.37	2.098	0.477	133	C3-pos 06_treshold.tif:c:3/3 t:7/27 - pos 06_hyper_cleaned_sub 1 (7to9)_reg	39.942	0	0.65	1.009	0.991
134	C3-pos 06_treshold-1.tif:c:3/3 t:5/27 - pos 06_hyper_cleaned_sub 1 (7to9)_reg	122.897	0	0.761	1.509	0.663	134	C3-pos 06_treshold.tif:c:3/3 t:7/27 - pos 06_hyper_cleaned_sub 1 (7to9)_reg	67.594	0	0.763	1.48	0.676
135	C3-pos 06_treshold-1.tif:c:3/3 t:5/27 - pos 06_hyper_cleaned_sub 1 (7to9)_reg	99.342	0	0.403	2.518	0.397	135	C3-pos 06_treshold.tif:c:3/3 t:7/27 - pos 06_hyper_cleaned_sub 1 (7to9)_reg	71.69	0	0.77	1.586	0.63
136	C3-pos 06_treshold-1.tif:c:3/3 t:5/27 - pos 06_hyper_cleaned_sub 1 (7to9)_reg	82.956	0	0.609	1.584	0.631	136	C3-pos 06_treshold.tif:c:3/3 t:7/27 - pos 06_hyper_cleaned_sub 1 (7to9)_reg	87.052	0	0.729	1.802	0.555
137	C3-pos 06_treshold-1.tif:c:3/3 t:5/27 - pos 06_hyper_cleaned_sub 1 (7to9)_reg	69.642	0	0.737	1.706	0.586	137	C3-pos 06_treshold.tif:c:3/3 t:7/27 - pos 06_hyper_cleaned_sub 1 (7to9)_reg	211.998	0	0.459	1.621	0.617
138	C3-pos 06_treshold-1.tif:c:3/3 t:5/27 - pos 06_hyper_cleaned_sub 1 (7to9)_reg	120.849	0	0.589	1.544	0.648	138	C3-pos 06_treshold.tif:c:3/3 t:7/27 - pos 06_hyper_cleaned_sub 1 (7to9)_reg	41.99	0	0.826	1.556	0.643
139	C3-pos 06_treshold-1.tif:c:3/3 t:5/27 - pos 06_hyper_cleaned_sub 1 (7to9)_reg	105.487	0	0.465	1.845	0.542	139	C3-pos 06_treshold.tif:c:3/3 t:7/27 - pos 06_hyper_cleaned_sub 1 (7to9)_reg	16.386	0	0.719	1.518	0.659
140	C3-pos 06_treshold-1.tif:c:3/3 t:5/27 - pos 06_hyper_cleaned_sub 1 (7to9)_reg	71.69	0	0.322	3.276	0.305	140	C3-pos 06_treshold.tif:c:3/3 t:8/27 - pos 06_hyper_cleaned_sub 1 (7to9)_reg	44.038	0	1	1.085	0.921
141	C3-pos 06_treshold-1.tif:c:3/3 t:5/27 - pos 06_hyper_cleaned_sub 1 (7to9)_reg	50.183	0	0.722	2.122	0.471	141	C3-pos 06_treshold.tif:c:3/3 t:8/27 - pos 06_hyper_cleaned_sub 1 (7to9)_reg	71.69	0	0.903	1.439	0.695
142	C3-pos 06_treshold-1.tif:c:3/3 t:6/27 - pos 06_hyper_cleaned_sub 1 (7to9)_reg	31.748	0	0.394	2.934	0.341	142	C3-pos 06_treshold.tif:c:3/3 t:8/27 - pos 06_hyper_cleaned_sub 1 (7to9)_reg	128.018	0	0.493	3.266	0.306
143	C3-pos 06_treshold-1.tif:c:3/3 t:6/27 - pos 06_hyper_cleaned_sub 1 (7to9)_reg	46.087	0	0.777	1.391	0.719	143	C3-pos 06_treshold.tif:c:3/3 t:8/27 - pos 06_hyper_cleaned_sub 1 (7to9)_reg	108.559	0	0.574	2.989	0.335
144	C3-pos 06_treshold-1.tif:c:3/3 t:6/27 - pos 06_hyper_cleaned_sub 1 (7to9)_reg	82.956	0	0.784	1.325	0.754	144	C3-pos 06_treshold.tif:c:3/3 t:8/27 - pos 06_hyper_cleaned_sub 1 (7to9)_reg	206.877	0	0.618	1.533	0.652
145	C3-pos 06_treshold-1.tif:c:3/3 t:6/27 - pos 06_hyper_cleaned_sub 1 (7to9)_reg	58.376	0	0.265	1.402	0.713	145	C3-pos 06_treshold.tif:c:3/3 t:8/27 - pos 06_hyper_cleaned_sub 1 (7to9)_reg	29.7	0	0.452	2.415	0.414
146	C3-pos 06_treshold-1.tif:c:3/3 t:6/27 - pos 06_hyper_cleaned_sub 1 (7to9)_reg	27.652	0	0.599	1.377	0.726	146	C3-pos 06_treshold.tif:c:3/3 t:8/27 - pos 06_hyper_cleaned_sub 1 (7to9)_reg	96.27	0	0.58	1.291	0.775
147	C3-pos 06_treshold-1.tif:c:3/3 t:6/27 - pos 06_hyper_cleaned_sub 1 (7to9)_reg	58.376	0	0.853	1.063	0.941	147	C3-pos 06_treshold.tif:c:3/3 t:8/27 - pos 06_hyper_cleaned_sub 1 (7to9)_reg	26.628	0	0.441	1.21	0.826
148	C3-pos 06_treshold-1.tif:c:3/3 t:6/27 - pos 06_hyper_cleaned_sub 1 (7to9)_reg	123.921	0	0.702	1.416	0.706	148	C3-pos 06_treshold.tif:c:3/3 t:8/27 - pos 06_hyper_cleaned_sub 1 (7to9)_reg	128.018	0	0.733	1.083	0.923
149	C3-pos 06_treshold-1.tif:c:3/3 t:6/27 - pos 06_hyper_cleaned_sub 1 (7to9)_reg	184.346	0	0.409	2.31	0.433	149	C3-pos 06_treshold.tif:c:3/3 t:8/27 - pos 06_hyper_cleaned_sub 1 (7to9)_reg	88.076	0	0.715	1.845	0.542
150	C3-pos 06_treshold-1.tif:c:3/3 t:6/27 - pos 06_hyper_cleaned_sub 1 (7to9)_reg	100.366	0	0.659	1.81	0.553	150	C3-pos 06_treshold.tif:c:3/3 t:8/27 - pos 06_hyper_cleaned_sub 1 (7to9)_reg	88.076	0	0.715	1.73	0.578
151	C3-pos 06_treshold-1.tif:c:3/3 t:6/27 - pos 06_hyper_cleaned_sub 1 (7to9)_reg	16.386	0	0.468	1.36	0.735	151	C3-pos 06_treshold.tif:c:3/3 t:8/27 - pos 06_hyper_cleaned_sub 1 (7to9)_reg	97.294	0	0.95	1.439	0.695
152	C3-pos 06_treshold-1.tif:c:3/3 t:6/27 - pos 06_hyper_cleaned_sub 1 (7to9)_reg	149.525	0	0.462	1.366	0.732	152	C3-pos 06_treshold.tif:c:3/3 t:8/27 - pos 06_hyper_cleaned_sub 1 (7to9)_reg	25.604	0	0.821	1.502	0.666
153	C3-pos 06_treshold-1.tif:c:3/3 t:6/27 - pos 06_hyper_cleaned_sub 1 (7to9)_reg	22.531	0	0.329	1.62	0.617	153	C3-pos 06_treshold.tif:c:3/3 t:8/27 - pos 06_hyper_cleaned_sub 1 (7to9)_reg	35.845	0	0.74	1.697	0.589
154	C3-pos 06_treshold-1.tif:c:3/3 t:6/27 - pos 06_hyper_cleaned_sub 1 (7to9)_reg	92.173	0	0.726	1.864	0.537	154	C3-pos 06_treshold.tif:c:3/3 t:8/27 - pos 06_hyper_cleaned_sub 1 (7to9)_reg	71.69	0	0.608	2.246	0.445
155	C3-pos 06_treshold-1.tif:c:3/3 t:6/27 - pos 06_hyper_cleaned_sub 1 (7to9)_reg	154.646	0	0.415	3.009	0.332	155	C3-pos 06_treshold.tif:c:3/3 t:8/27 - pos 06_hyper_cleaned_sub 1 (7to9)_reg	89.101	0	0.724	1.275	0.785
156	C3-pos 06_treshold-1.tif:c:3/3 t:6/27 - pos 06_hyper_cleaned_sub 1 (7to9)_reg	137.235	0	0.357	1.8	0.556	156	C3-pos 06_treshold.tif:c:3/3 t:8/27 - pos 06_hyper_cleaned_sub 1 (7to9)_reg	78.859	0	0.633	1.53	0.654
157	C3-pos 06_treshold-1.tif:c:3/3 t:6/27 - pos 06_hyper_cleaned_sub 1 (7to9)_reg	92.173	0	0.871	1.226	0.816	157	C3-pos 06_treshold.tif:c:3/3 t:8/27 - pos 06_hyper_cleaned_sub 1 (7to9)_reg	213.022	0	0.532	2.091	0.478
158	C3-pos 06_treshold-1.tif:c:3/3 t:6/27 - pos 06_hyper_cleaned_sub 1 (7to9)_reg	18.435	0	0.868	1.302	0.768	158	C3-pos 06_treshold.tif:c:3/3 t:8/27 - pos 06_hyper_cleaned_sub 1 (7to9)_reg	39.942	0	0.841	1.79	0.559
159	C3-pos 06_treshold-1.tif:c:3/3 t:6/27 - pos 06_hyper_cleaned_sub 1 (7to9)_reg	25.604	0	0.842	1.31	0.763	159	C3-pos 06_treshold.tif:c:3/3 t:8/27 - pos 06_hyper_cleaned_sub 1 (7to9)_reg	32.773	0	0.487	4.144	0.241
160	C3-pos 06_treshold-1.tif:c:3/3 t:6/27 - pos 06_hyper_cleaned_sub 1 (7to9)_reg	122.897	0	0.821	1.368	0.731	160	C3-pos 06_treshold.tif:c:3/3 t:9/27 - pos 06_hyper_cleaned_sub 1 (7to9)_reg	38.917	0	1	1.055	0.948
161	C3-pos 06_treshold-1.tif:c:3/3 t:6/27 - pos 06_hyper_cleaned_sub 1 (7to9)_reg	180.249	0	0.28	2.533	0.395	161	C3-pos 06_treshold.tif:c:3/3 t:9/27 - pos 06_hyper_cleaned_sub 1 (7to9)_reg	96.27	0	0.587	2.01	0.498
162	C3-pos 06_treshold-1.tif:c:3/3 t:6/27 - pos 06_hyper_cleaned_sub 1 (7to9)_reg	21.507	0	0.88	1.969	0.508	162	C3-pos 06_treshold.tif:c:3/3 t:9/27 - pos 06_hyper_cleaned_sub 1 (7to9)_reg	82.956	0	0.837	1.198	0.835
163	C3-pos 06_treshold-1.tif:c:3/3 t:6/27 - pos 06_hyper_cleaned_sub 1 (7to9)_reg	98.318	0	0.447	2.287	0.437	163	C3-pos 06_treshold.tif:c:3/3 t:9/27 - pos 06_hyper_cleaned_sub 1 (7to9)_reg	120.849	0	0.581	2.323	0.431
164	C3-pos 06_treshold-1.tif:c:3/3 t:6/27 - pos 06_hyper_cleaned_sub 1 (7to9)_reg	100.366	0	0.536	2.927	0.342	164	C3-pos 06_treshold.tif:c:3/3 t:9/27 - pos 06_hyper_cleaned_sub 1 (7to9)_reg	61.449	0	0.41	2.425	0.412
165	C3-pos 06_treshold-1.tif:c:3/3 t:6/27 - pos 06_hyper_cleaned_sub 1 (7to9)_reg	18.435	0	0.591	2.944	0.34	165	C3-pos 06_treshold.tif:c:3/3 t:9/27 - pos 06_hyper_cleaned_sub 1 (7to9)_reg	247.843	0	0.449	1.884	0.531
166	C3-pos 06_treshold-1.tif:c:3/3 t:6/27 - pos 06_hyper_cleaned_sub 1 (7to9)_reg	70.666	0	0.401	2.534	0.395	166	C3-pos 06_treshold.tif:c:3/3 t:9/27 - pos 06_hyper_cleaned_sub 1 (7to9)_reg	128.018	0	0.442	2.949	0.339
167	C3-pos 06_treshold-1.tif:c:3/3 t:7/27 - pos 06_hyper_cleaned_sub 1 (7to9)_reg	52.231	0	0.921	1.332	0.751	167	C3-pos 06_treshold.tif:c:3/3 t:9/27 - pos 06_hyper_cleaned_sub 1 (7to9)_reg	55.304	0	0.795	1.747	0.572
168	C3-pos 06_treshold-1.tif:c:3/3 t:7/27 - pos 06_hyper_cleaned_sub 1 (7to9)_reg	86.028	0	0.666	1.234	0.81	168	C3-pos 06_treshold.tif:c:3/3 t:9/27 - pos 06_hyper_cleaned_sub 1 (7to9)_reg	103.439	0	0.414	2.09	0.478
169	C3-pos 06_treshold-1.tif:c:3/3 t:7/27 - pos 06_hyper_cleaned_sub 1 (7to9)_reg	55.304	0	0.227	1.397	0.716	169	C3-pos 06_treshold.tif:c:3/3 t:9/27 - pos 06_hyper_cleaned_sub 1 (7to9)_reg	95.245	0	0.742	1.359	0.736
170	C3-pos 06_treshold-1.tif:c:3/3 t:7/27 - pos 06_hyper_cleaned_sub 1 (7to9)_reg	38.917	0	0.803	1.414	0.707	170	C3-pos 06_treshold.tif:c:3/3 t:9/27 - pos 06_hyper_cleaned_sub 1 (7to9)_reg	54.28	0	0.78	1.978	0.506
171	C3-pos 06_treshold-1.tif:c:3/3 t:7/27 - pos 06_hyper_cleaned_sub 1 (7to9)_reg	62.473	0	0.898	1.027	0.974	171	C3-pos 06_treshold.tif:c:3/3 t:9/27 - pos 06_hyper_cleaned_sub 1 (7to9)_reg	152.598	0	0.239	3.034	0.33
172	C3-pos 06_treshold-1.tif:c:3/3 t:7/27 - pos 06_hyper_cleaned_sub 1 (7to9)_reg	75.787	0	0.405	2.149	0.465	172	C3-pos 06_treshold.tif:c:3/3 t:9/27 - pos 06_hyper_cleaned_sub 1 (7to9)_reg	34.821	0	0.553	2.275	0.44
173	C3-pos 06_treshold-1.tif:c:3/3 t:7/27 - pos 06_hyper_cleaned_sub 1 (7to9)_reg	62.473	0	0.539	1.866	0.536	173	C3-pos 06_treshold.tif:c:3/3 t:9/27 - pos 06_hyper_cleaned_sub 1 (7to9)_reg	67.594	0	0.434	1.26	0.793
174	C3-pos 06_treshold-1.tif:c:3/3 t:7/27 - pos 06_hyper_cleaned_sub 1 (7to9)_reg	257.06	0	0.395	2.998	0.334	174	C3-pos 06_treshold.tif:c:3/3 t:9/27 - pos 06_hyper_cleaned_sub 1 (7to9)_reg	75.787	0	0.541	1.469	0.681
175	C3-pos 06_treshold-1.tif:c:3/3 t:7/27 - pos 06_hyper_cleaned_sub 1 (7to9)_reg	40.966	0	0.256	1.584	0.631	175	C3-pos 06_treshold.tif:c:3/3 t:9/27 - pos 06_hyper_cleaned_sub 1 (7to9)_reg	86.028	0	0.459	1.258	0.795
176	C3-pos 06_treshold-1.tif:c:3/3 t:7/27 - pos 06_hyper_cleaned_sub 1 (7to9)_reg	26.628	0	0.416	1.681	0.595	176	C3-pos 06_treshold.tif:c:3/3 t:9/27 - pos 06_hyper_cleaned_sub 1 (7to9)_reg	185.37	0	0.494	2.3	0.435
177	C3-pos 06_treshold-1.tif:c:3/3 t:7/27 - pos 06_hyper_cleaned_sub 1 (7to9)_reg	118.801	0	0.452	1.218	0.821	177	C3-pos 06_treshold.tif:c:3/3 t:9/27 - pos 06_hyper_cleaned_sub 1 (7to9)_reg	40.966	0	0.862	1.694	0.59
178	C3-pos 06_treshold-1.tif:c:3/3 t:7/27 - pos 06_hyper_cleaned_sub 1 (7to9)_reg	90.125	0	0.69	1.531	0.653	178	C3-pos 06_treshold.tif:c:3/3 t:9/27 - pos 06_hyper_cleaned_sub 1 (7to9)_reg	24.579	0	0.615	1.864	0.536
179	C3-pos 06_treshold-1.tif:c:3/3 t:7/27 - pos 06_hyper_cleaned_sub 1 (7to9)_reg	21.507	0	1	1.093	0.915	179	C3-pos 06_treshold.tif:c:3/3 t:10/27 - pos 06_hyper_cleaned_sub 1 (7to9)_reg	37.893	0	0.948	1.069	0.936
180	C3-pos 06_treshold-1.tif:c:3/3 t:7/27 - pos 06_hyper_cleaned_sub 1 (7to9)_reg	110.608	0	0.524	1.073	0.932	180	C3-pos 06_treshold.tif:c:3/3 t:10/27 - pos 06_hyper_cleaned_sub 1 (7to9)_reg	87.052	0	0.796	1.52	0.658
181	C3-pos 06_treshold-1.tif:c:3/3 t:7/27 - pos 06_hyper_cleaned_sub 1 (7to9)_reg	123.921	0	0.472	2.396	0.417	181	C3-pos 06_treshold.tif:c:3/3 t:10/27 - pos 06_hyper_cleaned_sub 1 (7to9)_reg	68.618	0	0.833	1.574	0.635
182	C3-pos 06_treshold-1.tif:c:3/3 t:7/27 - pos 06_hyper_cleaned_sub 1 (7to9)_reg	105.487	0	0.704	1.404	0.712	182	C3-pos 06_treshold.tif:c:3/3 t:10/27 - pos 06_hyper_cleaned_sub 1 (7to9)_reg	112.656	0	0.517	2.095	0.477
183	C3-pos 06_treshold-1.tif:c:3/3 t:7/27 - pos 06_hyper_cleaned_sub 1 (7to9)_reg	17.41	0	0.423	3.735	0.268	183	C3-pos 06_treshold.tif:c:3/3 t:10/27 - pos 06_hyper_cleaned_sub 1 (7to9)_reg	204.829	0	0.488	2.284	0.438
184	C3-pos 06_treshold-1.tif:c:3/3 t:7/27 - pos 06_hyper_cleaned_sub 1 (7to9)_reg	20.483	0	0.898	1.185	0.844	184	C3-pos 06_treshold.tif:c:3/3 t:10/27 - pos 06_hyper_cleaned_sub 1 (7to9)_reg	52.231	0	0.437	2.162	0.462
185	C3-pos 06_treshold-1.tif:c:3/3 t:7/27 - pos 06_hyper_cleaned_sub 1 (7to9)_reg	89.101	0	0.521	3.285	0.304	185	C3-pos 06_treshold.tif:c:3/3 t:10/27 - pos 06_hyper_cleaned_sub 1 (7to9)_reg	21.507	0	1	1.147	0.872
186	C3-pos 06_treshold-1.tif:c:3/3 t:7/27 - pos 06_hyper_cleaned_sub 1 (7to9)_reg	129.042	0	0.829	1.219	0.82	186	C3-pos 06_treshold.tif:c:3/3 t:10/27 - pos 06_hyper_cleaned_sub 1 (7to9)_reg	112.656	0	0.475	2.209	0.453
187	C3-pos 06_treshold-1.tif:c:3/3 t:7/27 - pos 06_hyper_cleaned_sub 1 (7to9)_reg	34.821	0	0.972	1.407	0.711	187	C3-pos 06_treshold.tif:c:3/3 t:10/27 - pos 06_hyper_cleaned_sub 1 (7to9)_reg	86.028	0	0.777	1.746	0.573
188	C3-pos 06_treshold-1.tif:c:3/3 t:7/27 - pos 06_hyper_cleaned_sub 1 (7to9)_reg	21.507	0	0.943	1.515	0.66	188	C3-pos 06_treshold.tif:c:3/3 t:10/27 - pos 06_hyper_cleaned_sub 1 (7to9)_reg	69.642	0	0.713	1.592	0.628
189	C3-pos 06_treshold-1.tif:c:3/3 t:7/27 - pos 06_hyper_cleaned_sub 1 (7to9)_reg	89.101	0	0.428	2.582	0.387	189	C3-pos 06_treshold.tif:c:3/3 t:10/27 - pos 06_hyper_cleaned_sub 1 (7to9)_reg	167.96	0	0.214	3.621	0.276
190	C3-pos 06_treshold-1.tif:c:3/3 t:7/27 - pos 06_hyper_cleaned_sub 1 (7to9)_reg	82.956	0	0.495	2.668	0.375	190	C3-pos 06_treshold.tif:c:3/3 t:10/27 - pos 06_hyper_cleaned_sub 1 (7to9)_reg	37.893	0	0.453	2.18	0.459
191	C3-pos 06_treshold-1.tif:c:3/3 t:7/27 - pos 06_hyper_cleaned_sub 1 (7to9)_reg	47.111	0	0.603	1.863	0.537	191	C3-pos 06_treshold.tif:c:3/3 t:10/27 - pos 06_hyper_cleaned_sub 1 (7to9)_reg	23.555	0	0.32	2.018	0.496
192	C3-pos 06_treshold-1.tif:c:3/3 t:8/27 - pos 06_hyper_cleaned_sub 1 (7to9)_reg	53.256	0	0.898	1.287	0.777	192	C3-pos 06_treshold.tif:c:3/3 t:10/27 - pos 06_hyper_cleaned_sub 1 (7to9)_reg	62.473	0	0.671	2.001	0.5
193	C3-pos 06_treshold-1.tif:c:3/3 t:8/27 - pos 06_hyper_cleaned_sub 1 (7to9)_reg	81.932	0	0.868	1.186	0.843	193	C3-pos 06_treshold.tif:c:3/3 t:10/27 - pos 06_hyper_cleaned_sub 1 (7to9)_reg	72.714	0	0.809	1.454	0.688
194	C3-pos 06_treshold-1.tif:c:3/3 t:8/27 - pos 06_hyper_cleaned_sub 1 (7to9)_reg	35.845	0	0.253	1.522	0.657	194	C3-pos 06_treshold.tif:c:3/3 t:10/27 - pos 06_hyper_cleaned_sub 1 (7to9)_reg	104.463	0	0.509	1.938	0.516
195	C3-pos 06_treshold-1.tif:c:3/3 t:8/27 - pos 06_hyper_cleaned_sub 1 (7to9)_reg	43.014	0	0.401	1.312	0.762	195	C3-pos 06_treshold.tif:c:3/3 t:10/27 - pos 06_hyper_cleaned_sub 1 (7to9)_reg	156.694	0	0.217	2.412	0.415
196	C3-pos 06_treshold-1.tif:c:3/3 t:8/27 - pos 06_hyper_cleaned_sub 1 (7to9)_reg	85.004	0	0.767	1.257	0.796	196	C3-pos 06_treshold.tif:c:3/3 t:10/27 - pos 06_hyper_cleaned_sub 1 (7to9)_reg	34.821	0	0.853	1.451	0.689
197	C3-pos 06_treshold-1.tif:c:3/3 t:8/27 - pos 06_hyper_cleaned_sub 1 (7to9)_reg	58.376	0	0.927	1.172	0.853	197	C3-pos 06_treshold.tif:c:3/3 t:10/27 - pos 06_hyper_cleaned_sub 1 (7to9)_reg	92.173	0	0.536	1.511	0.662
198	C3-pos 06_treshold-1.tif:c:3/3 t:8/27 - pos 06_hyper_cleaned_sub 1 (7to9)_reg	18.435	0	0.808	2.216	0.451	198	C3-pos 06_treshold.tif:c:3/3 t:10/27 - pos 06_hyper_cleaned_sub 1 (7to9)_reg	25.604	0	0.774	1.773	0.564
199	C3-pos 06_treshold-1.tif:c:3/3 t:8/27 - pos 06_hyper_cleaned_sub 1 (7to9)_reg	272.422	0	0.432	1.485	0.673	199	C3-pos 06_treshold.tif:c:3/3 t:11/27 - pos 06_hyper_cleaned_sub 1 (7to9)_reg	38.917	0	0.886	1.084	0.922
200	C3-pos 06_treshold-1.tif:c:3/3 t:8/27 - pos 06_hyper_cleaned_sub 1 (7to9)_reg	39.942	0	0.324	1.566	0.639	200	C3-pos 06_treshold.tif:c:3/3 t:11/27 - pos 06_hyper_cleaned_sub 1 (7to9)_reg	141.332	0	0.484	1.147	0.872
201	C3-pos 06_treshold-1.tif:c:3/3 t:8/27 - pos 06_hyper_cleaned_sub 1 (7to9)_reg	33.797	0	0.697	2.149	0.465	201	C3-pos 06_treshold.tif:c:3/3 t:11/27 - pos 06_hyper_cleaned_sub 1 (7to9)_reg	77.835	0	0.725	1.771	0.565
202	C3-pos 06_treshold-1.tif:c:3/3 t:8/27 - pos 06_hyper_cleaned_sub 1 (7to9)_reg	71.69	0	0.903	1.582	0.632	202	C3-pos 06_treshold.tif:c:3/3 t:11/27 - pos 06_hyper_cleaned_sub 1 (7to9)_reg	63.497	0	0.771	1.39	0.719
203	C3-pos 06_treshold-1.tif:c:3/3 t:8/27 - pos 06_hyper_cleaned_sub 1 (7to9)_reg	132.115	0	0.394	1.415	0.706	203	C3-pos 06_treshold.tif:c:3/3 t:11/27 - pos 06_hyper_cleaned_sub 1 (7to9)_reg	95.245	0	0.56	2.454	0.408
204	C3-pos 06_treshold-1.tif:c:3/3 t:8/27 - pos 06_hyper_cleaned_sub 1 (7to9)_reg	189.467	0	0.33	1.685	0.593	204	C3-pos 06_treshold.tif:c:3/3 t:11/27 - pos 06_hyper_cleaned_sub 1 (7to9)_reg	73.738	0	0.85	1.297	0.771
205	C3-pos 06_treshold-1.tif:c:3/3 t:8/27 - pos 06_hyper_cleaned_sub 1 (7to9)_reg	121.873	0	0.514	2.032	0.492	205	C3-pos 06_treshold.tif:c:3/3 t:11/27 - pos 06_hyper_cleaned_sub 1 (7to9)_reg	98.318	0	0.632	1.291	0.774
206	C3-pos 06_treshold-1.tif:c:3/3 t:8/27 - pos 06_hyper_cleaned_sub 1 (7to9)_reg	128.018	0	0.524	2.086	0.479	206	C3-pos 06_treshold.tif:c:3/3 t:11/27 - pos 06_hyper_cleaned_sub 1 (7to9)_reg	81.932	0	0.646	1.385	0.722
207	C3-pos 06_treshold-1.tif:c:3/3 t:8/27 - pos 06_hyper_cleaned_sub 1 (7to9)_reg	19.459	0	0.916	1.272	0.786	207	C3-pos 06_treshold.tif:c:3/3 t:11/27 - pos 06_hyper_cleaned_sub 1 (7to9)_reg	83.98	0	0.725	1.709	0.585
208	C3-pos 06_treshold-1.tif:c:3/3 t:8/27 - pos 06_hyper_cleaned_sub 1 (7to9)_reg	97.294	0	0.642	2.235	0.447	208	C3-pos 06_treshold.tif:c:3/3 t:11/27 - pos 06_hyper_cleaned_sub 1 (7to9)_reg	195.612	0	0.31	1.953	0.512
209	C3-pos 06_treshold-1.tif:c:3/3 t:8/27 - pos 06_hyper_cleaned_sub 1 (7to9)_reg	117.777	0	0.865	1.29	0.775	209	C3-pos 06_treshold.tif:c:3/3 t:11/27 - pos 06_hyper_cleaned_sub 1 (7to9)_reg	56.328	0	0.596	1.838	0.544
210	C3-pos 06_treshold-1.tif:c:3/3 t:8/27 - pos 06_hyper_cleaned_sub 1 (7to9)_reg	105.487	0	0.583	1.696	0.59	210	C3-pos 06_treshold.tif:c:3/3 t:11/27 - pos 06_hyper_cleaned_sub 1 (7to9)_reg	95.245	0	0.712	1.359	0.736
211	C3-pos 06_treshold-1.tif:c:3/3 t:8/27 - pos 06_hyper_cleaned_sub 1 (7to9)_reg	64.521	0	0.31	3.383	0.296	211	C3-pos 06_treshold.tif:c:3/3 t:11/27 - pos 06_hyper_cleaned_sub 1 (7to9)_reg	118.801	0	0.477	1.629	0.614
212	C3-pos 06_treshold-1.tif:c:3/3 t:8/27 - pos 06_hyper_cleaned_sub 1 (7to9)_reg	192.539	0	0.555	1.731	0.578	212	C3-pos 06_treshold.tif:c:3/3 t:11/27 - pos 06_hyper_cleaned_sub 1 (7to9)_reg	15.362	0	0.612	1.412	0.708
213	C3-pos 06_treshold-1.tif:c:3/3 t:8/27 - pos 06_hyper_cleaned_sub 1 (7to9)_reg	66.569	0	0.601	1.97	0.508	213	C3-pos 06_treshold.tif:c:3/3 t:11/27 - pos 06_hyper_cleaned_sub 1 (7to9)_reg	72.714	0	0.301	1.976	0.506
214	C3-pos 06_treshold-1.tif:c:3/3 t:9/27 - pos 06_hyper_cleaned_sub 1 (7to9)_reg	31.748	0	0.394	2.241	0.446	214	C3-pos 06_treshold.tif:c:3/3 t:11/27 - pos 06_hyper_cleaned_sub 1 (7to9)_reg	124.946	0	0.534	2.185	0.458
215	C3-pos 06_treshold-1.tif:c:3/3 t:9/27 - pos 06_hyper_cleaned_sub 1 (7to9)_reg	54.28	0	1	1.237	0.809	215	C3-pos 06_treshold.tif:c:3/3 t:11/27 - pos 06_hyper_cleaned_sub 1 (7to9)_reg	27.652	0	0.967	1.387	0.721
216	C3-pos 06_treshold-1.tif:c:3/3 t:9/27 - pos 06_hyper_cleaned_sub 1 (7to9)_reg	82.956	0	0.454	1.976	0.506	216	C3-pos 06_treshold.tif:c:3/3 t:11/27 - pos 06_hyper_cleaned_sub 1 (7to9)_reg	119.825	0	0.331	1.596	0.626
217	C3-pos 06_treshold-1.tif:c:3/3 t:9/27 - pos 06_hyper_cleaned_sub 1 (7to9)_reg	81.932	0	0.898	1.092	0.916	217	C3-pos 06_treshold.tif:c:3/3 t:11/27 - pos 06_hyper_cleaned_sub 1 (7to9)_reg	173.08	0	0.325	2.233	0.448
218	C3-pos 06_treshold-1.tif:c:3/3 t:9/27 - pos 06_hyper_cleaned_sub 1 (7to9)_reg	47.111	0	0.23	1.598	0.626	218	C3-pos 06_treshold.tif:c:3/3 t:11/27 - pos 06_hyper_cleaned_sub 1 (7to9)_reg	65.545	0	0.445	2.002	0.5
219	C3-pos 06_treshold-1.tif:c:3/3 t:9/27 - pos 06_hyper_cleaned_sub 1 (7to9)_reg	34.821	0	0.754	1.327	0.754	219	C3-pos 06_treshold.tif:c:3/3 t:11/27 - pos 06_hyper_cleaned_sub 1 (7to9)_reg	34.821	0	0.719	1.247	0.802
220	C3-pos 06_treshold-1.tif:c:3/3 t:9/27 - pos 06_hyper_cleaned_sub 1 (7to9)_reg	59.4	0	0.96	1.068	0.937	220	C3-pos 06_treshold.tif:c:3/3 t:11/27 - pos 06_hyper_cleaned_sub 1 (7to9)_reg	48.135	0	0.318	2.969	0.337
221	C3-pos 06_treshold-1.tif:c:3/3 t:9/27 - pos 06_hyper_cleaned_sub 1 (7to9)_reg	37.893	0	0.699	1.83	0.546	221	C3-pos 06_treshold.tif:c:3/3 t:11/27 - pos 06_hyper_cleaned_sub 1 (7to9)_reg	25.604	0	0.432	3.881	0.258
222	C3-pos 06_treshold-1.tif:c:3/3 t:9/27 - pos 06_hyper_cleaned_sub 1 (7to9)_reg	436.286	0	0.262	3.16	0.316	222	C3-pos 06_treshold.tif:c:3/3 t:11/27 - pos 06_hyper_cleaned_sub 1 (7to9)_reg	21.507	0	0.286	2.902	0.345
223	C3-pos 06_treshold-1.tif:c:3/3 t:9/27 - pos 06_hyper_cleaned_sub 1 (7to9)_reg	25.604	0	0.504	2.078	0.481	223	C3-pos 06_treshold.tif:c:3/3 t:12/27 - pos 06_hyper_cleaned_sub 1 (7to9)_reg	41.99	0	0.91	1.058	0.945
224	C3-pos 06_treshold-1.tif:c:3/3 t:9/27 - pos 06_hyper_cleaned_sub 1 (7to9)_reg	32.773	0	0.676	2.066	0.484	224	C3-pos 06_treshold.tif:c:3/3 t:12/27 - pos 06_hyper_cleaned_sub 1 (7to9)_reg	111.632	0	0.434	1.576	0.634
225	C3-pos 06_treshold-1.tif:c:3/3 t:9/27 - pos 06_hyper_cleaned_sub 1 (7to9)_reg	17.41	0	0.763	1.382	0.724	225	C3-pos 06_treshold.tif:c:3/3 t:12/27 - pos 06_hyper_cleaned_sub 1 (7to9)_reg	56.328	0	0.605	1.374	0.728
226	C3-pos 06_treshold-1.tif:c:3/3 t:9/27 - pos 06_hyper_cleaned_sub 1 (7to9)_reg	63.497	0	0.8	1.672	0.598	226	C3-pos 06_treshold.tif:c:3/3 t:12/27 - pos 06_hyper_cleaned_sub 1 (7to9)_reg	110.608	0	0.73	1.28	0.781
227	C3-pos 06_treshold-1.tif:c:3/3 t:9/27 - pos 06_hyper_cleaned_sub 1 (7to9)_reg	116.752	0	0.608	1.763	0.567	227	C3-pos 06_treshold.tif:c:3/3 t:12/27 - pos 06_hyper_cleaned_sub 1 (7to9)_reg	114.704	0	0.501	1.672	0.598
228	C3-pos 06_treshold-1.tif:c:3/3 t:9/27 - pos 06_hyper_cleaned_sub 1 (7to9)_reg	112.656	0	0.687	1.584	0.631	228	C3-pos 06_treshold.tif:c:3/3 t:12/27 - pos 06_hyper_cleaned_sub 1 (7to9)_reg	71.69	0	0.426	2.803	0.357
229	C3-pos 06_treshold-1.tif:c:3/3 t:9/27 - pos 06_hyper_cleaned_sub 1 (7to9)_reg	125.97	0	0.6	2.817	0.355	229	C3-pos 06_treshold.tif:c:3/3 t:12/27 - pos 06_hyper_cleaned_sub 1 (7to9)_reg	93.197	0	0.705	1.657	0.603
230	C3-pos 06_treshold-1.tif:c:3/3 t:9/27 - pos 06_hyper_cleaned_sub 1 (7to9)_reg	16.386	0	0.857	1.186	0.843	230	C3-pos 06_treshold.tif:c:3/3 t:12/27 - pos 06_hyper_cleaned_sub 1 (7to9)_reg	47.111	0	0.781	1.269	0.788
231	C3-pos 06_treshold-1.tif:c:3/3 t:9/27 - pos 06_hyper_cleaned_sub 1 (7to9)_reg	33.797	0	0.965	1.641	0.609	231	C3-pos 06_treshold.tif:c:3/3 t:12/27 - pos 06_hyper_cleaned_sub 1 (7to9)_reg	81.932	0	0.784	1.224	0.817
232	C3-pos 06_treshold-1.tif:c:3/3 t:9/27 - pos 06_hyper_cleaned_sub 1 (7to9)_reg	120.849	0	0.807	1.238	0.808	232	C3-pos 06_treshold.tif:c:3/3 t:12/27 - pos 06_hyper_cleaned_sub 1 (7to9)_reg	89.101	0	0.724	1.539	0.65
233	C3-pos 06_treshold-1.tif:c:3/3 t:9/27 - pos 06_hyper_cleaned_sub 1 (7to9)_reg	151.573	0	0.53	1.923	0.52	233	C3-pos 06_treshold.tif:c:3/3 t:12/27 - pos 06_hyper_cleaned_sub 1 (7to9)_reg	23.555	0	0.622	2.262	0.442
234	C3-pos 06_treshold-1.tif:c:3/3 t:9/27 - pos 06_hyper_cleaned_sub 1 (7to9)_reg	96.27	0	0.58	2.406	0.416	234	C3-pos 06_treshold.tif:c:3/3 t:12/27 - pos 06_hyper_cleaned_sub 1 (7to9)_reg	80.907	0	0.79	1.318	0.758
235	C3-pos 06_treshold-1.tif:c:3/3 t:9/27 - pos 06_hyper_cleaned_sub 1 (7to9)_reg	73.738	0	0.343	1.484	0.674	235	C3-pos 06_treshold.tif:c:3/3 t:12/27 - pos 06_hyper_cleaned_sub 1 (7to9)_reg	50.183	0	0.379	2.752	0.363
236	C3-pos 06_treshold-1.tif:c:3/3 t:9/27 - pos 06_hyper_cleaned_sub 1 (7to9)_reg	61.449	0	0.708	2.176	0.46	236	C3-pos 06_treshold.tif:c:3/3 t:12/27 - pos 06_hyper_cleaned_sub 1 (7to9)_reg	113.68	0	0.465	1.727	0.579
237	C3-pos 06_treshold-1.tif:c:3/3 t:10/27 - pos 06_hyper_cleaned_sub 1 (7to9)_reg	54.28	0	0.916	1.288	0.776	237	C3-pos 06_treshold.tif:c:3/3 t:12/27 - pos 06_hyper_cleaned_sub 1 (7to9)_reg	59.4	0	0.821	1.078	0.928
238	C3-pos 06_treshold-1.tif:c:3/3 t:10/27 - pos 06_hyper_cleaned_sub 1 (7to9)_reg	88.076	0	0.703	1.371	0.729	238	C3-pos 06_treshold.tif:c:3/3 t:12/27 - pos 06_hyper_cleaned_sub 1 (7to9)_reg	77.835	0	0.396	1.906	0.525
239	C3-pos 06_treshold-1.tif:c:3/3 t:10/27 - pos 06_hyper_cleaned_sub 1 (7to9)_reg	47.111	0	0.287	2.724	0.367	239	C3-pos 06_treshold.tif:c:3/3 t:12/27 - pos 06_hyper_cleaned_sub 1 (7to9)_reg	135.187	0	0.476	1.123	0.891
240	C3-pos 06_treshold-1.tif:c:3/3 t:10/27 - pos 06_hyper_cleaned_sub 1 (7to9)_reg	19.459	0	0.526	1.501	0.666	240	C3-pos 06_treshold.tif:c:3/3 t:12/27 - pos 06_hyper_cleaned_sub 1 (7to9)_reg	156.694	0	0.584	2.435	0.411
241	C3-pos 06_treshold-1.tif:c:3/3 t:10/27 - pos 06_hyper_cleaned_sub 1 (7to9)_reg	56.328	0	0.95	1.135	0.881	241	C3-pos 06_treshold.tif:c:3/3 t:12/27 - pos 06_hyper_cleaned_sub 1 (7to9)_reg	17.41	0	0.609	1.711	0.584
242	C3-pos 06_treshold-1.tif:c:3/3 t:10/27 - pos 06_hyper_cleaned_sub 1 (7to9)_reg	16.386	0	0.652	1.518	0.659	242	C3-pos 06_treshold.tif:c:3/3 t:12/27 - pos 06_hyper_cleaned_sub 1 (7to9)_reg	80.907	0	0.657	2.041	0.49
243	C3-pos 06_treshold-1.tif:c:3/3 t:10/27 - pos 06_hyper_cleaned_sub 1 (7to9)_reg	426.044	0	0.187	1.194	0.837	243	C3-pos 06_treshold.tif:c:3/3 t:12/27 - pos 06_hyper_cleaned_sub 1 (7to9)_reg	73.738	0	0.72	1.897	0.527
244	C3-pos 06_treshold-1.tif:c:3/3 t:10/27 - pos 06_hyper_cleaned_sub 1 (7to9)_reg	38.917	0	0.766	1.681	0.595	244	C3-pos 06_treshold.tif:c:3/3 t:12/27 - pos 06_hyper_cleaned_sub 1 (7to9)_reg	33.797	0	0.537	1.341	0.746
245	C3-pos 06_treshold-1.tif:c:3/3 t:10/27 - pos 06_hyper_cleaned_sub 1 (7to9)_reg	23.555	0	0.443	2.281	0.438	245	C3-pos 06_treshold.tif:c:3/3 t:12/27 - pos 06_hyper_cleaned_sub 1 (7to9)_reg	26.628	0	0.226	2.547	0.393
246	C3-pos 06_treshold-1.tif:c:3/3 t:10/27 - pos 06_hyper_cleaned_sub 1 (7to9)_reg	77.835	0	0.916	1.401	0.714	246	C3-pos 06_treshold.tif:c:3/3 t:12/27 - pos 06_hyper_cleaned_sub 1 (7to9)_reg	85.004	0	0.607	1.876	0.533
247	C3-pos 06_treshold-1.tif:c:3/3 t:10/27 - pos 06_hyper_cleaned_sub 1 (7to9)_reg	133.139	0	0.394	1.819	0.55	247	C3-pos 06_treshold.tif:c:3/3 t:13/27 - pos 06_hyper_cleaned_sub 1 (7to9)_reg	35.845	0	1	1.086	0.921
248	C3-pos 06_treshold-1.tif:c:3/3 t:10/27 - pos 06_hyper_cleaned_sub 1 (7to9)_reg	115.728	0	0.618	1.756	0.57	248	C3-pos 06_treshold.tif:c:3/3 t:13/27 - pos 06_hyper_cleaned_sub 1 (7to9)_reg	107.535	0	0.639	2.154	0.464
249	C3-pos 06_treshold-1.tif:c:3/3 t:10/27 - pos 06_hyper_cleaned_sub 1 (7to9)_reg	116.752	0	0.478	2.6	0.385	249	C3-pos 06_treshold.tif:c:3/3 t:13/27 - pos 06_hyper_cleaned_sub 1 (7to9)_reg	67.594	0	0.752	1.179	0.848
250	C3-pos 06_treshold-1.tif:c:3/3 t:10/27 - pos 06_hyper_cleaned_sub 1 (7to9)_reg	210.974	0	0.611	1.979	0.505	250	C3-pos 06_treshold.tif:c:3/3 t:13/27 - pos 06_hyper_cleaned_sub 1 (7to9)_reg	74.763	0	0.684	1.315	0.76
251	C3-pos 06_treshold-1.tif:c:3/3 t:10/27 - pos 06_hyper_cleaned_sub 1 (7to9)_reg	135.187	0	0.629	1.364	0.733	251	C3-pos 06_treshold.tif:c:3/3 t:13/27 - pos 06_hyper_cleaned_sub 1 (7to9)_reg	107.535	0	0.673	1.563	0.64
252	C3-pos 06_treshold-1.tif:c:3/3 t:10/27 - pos 06_hyper_cleaned_sub 1 (7to9)_reg	55.304	0	0.537	2.476	0.404	252	C3-pos 06_treshold.tif:c:3/3 t:13/27 - pos 06_hyper_cleaned_sub 1 (7to9)_reg	88.076	0	0.342	2.079	0.481
253	C3-pos 06_treshold-1.tif:c:3/3 t:10/27 - pos 06_hyper_cleaned_sub 1 (7to9)_reg	118.801	0	0.497	1.356	0.737	253	C3-pos 06_treshold.tif:c:3/3 t:13/27 - pos 06_hyper_cleaned_sub 1 (7to9)_reg	56.328	0	0.81	1.628	0.614
254	C3-pos 06_treshold-1.tif:c:3/3 t:10/27 - pos 06_hyper_cleaned_sub 1 (7to9)_reg	40.966	0	0.624	1.433	0.698	254	C3-pos 06_treshold.tif:c:3/3 t:13/27 - pos 06_hyper_cleaned_sub 1 (7to9)_reg	79.883	0	0.755	1.296	0.771
255	C3-pos 06_treshold-1.tif:c:3/3 t:10/27 - pos 06_hyper_cleaned_sub 1 (7to9)_reg	80.907	0	0.394	2.474	0.404	255	C3-pos 06_treshold.tif:c:3/3 t:13/27 - pos 06_hyper_cleaned_sub 1 (7to9)_reg	82.956	0	0.849	1.131	0.884
256	C3-pos 06_treshold-1.tif:c:3/3 t:10/27 - pos 06_hyper_cleaned_sub 1 (7to9)_reg	52.231	0	0.457	2.647	0.378	256	C3-pos 06_treshold.tif:c:3/3 t:13/27 - pos 06_hyper_cleaned_sub 1 (7to9)_reg	39.942	0	0.634	2.241	0.446
257	C3-pos 06_treshold-1.tif:c:3/3 t:11/27 - pos 06_hyper_cleaned_sub 1 (7to9)_reg	55.304	0	0.894	1.347	0.743	257	C3-pos 06_treshold.tif:c:3/3 t:13/27 - pos 06_hyper_cleaned_sub 1 (7to9)_reg	121.873	0	0.691	1.691	0.591
258	C3-pos 06_treshold-1.tif:c:3/3 t:11/27 - pos 06_hyper_cleaned_sub 1 (7to9)_reg	19.459	0	0.725	2.129	0.47	258	C3-pos 06_treshold.tif:c:3/3 t:13/27 - pos 06_hyper_cleaned_sub 1 (7to9)_reg	173.08	0	0.418	1.776	0.563
259	C3-pos 06_treshold-1.tif:c:3/3 t:11/27 - pos 06_hyper_cleaned_sub 1 (7to9)_reg	115.728	0	0.224	3.982	0.251	259	C3-pos 06_treshold.tif:c:3/3 t:13/27 - pos 06_hyper_cleaned_sub 1 (7to9)_reg	59.4	0	0.705	2.391	0.418
260	C3-pos 06_treshold-1.tif:c:3/3 t:11/27 - pos 06_hyper_cleaned_sub 1 (7to9)_reg	74.763	0	0.862	1.306	0.765	260	C3-pos 06_treshold.tif:c:3/3 t:13/27 - pos 06_hyper_cleaned_sub 1 (7to9)_reg	213.022	0	0.484	2.308	0.433
261	C3-pos 06_treshold-1.tif:c:3/3 t:11/27 - pos 06_hyper_cleaned_sub 1 (7to9)_reg	46.087	0	0.148	2.637	0.379	261	C3-pos 06_treshold.tif:c:3/3 t:13/27 - pos 06_hyper_cleaned_sub 1 (7to9)_reg	50.183	0	0.474	1.835	0.545
262	C3-pos 06_treshold-1.tif:c:3/3 t:11/27 - pos 06_hyper_cleaned_sub 1 (7to9)_reg	55.304	0	1	1.058	0.945	262	C3-pos 06_treshold.tif:c:3/3 t:13/27 - pos 06_hyper_cleaned_sub 1 (7to9)_reg	18.435	0	0.373	2.935	0.341
263	C3-pos 06_treshold-1.tif:c:3/3 t:11/27 - pos 06_hyper_cleaned_sub 1 (7to9)_reg	21.507	0	0.6	2.404	0.416	263	C3-pos 06_treshold.tif:c:3/3 t:13/27 - pos 06_hyper_cleaned_sub 1 (7to9)_reg	34.821	0	0.77	1.287	0.777
264	C3-pos 06_treshold-1.tif:c:3/3 t:11/27 - pos 06_hyper_cleaned_sub 1 (7to9)_reg	392.247	0	0.244	1.742	0.574	264	C3-pos 06_treshold.tif:c:3/3 t:13/27 - pos 06_hyper_cleaned_sub 1 (7to9)_reg	32.773	0	0.392	1.488	0.672
265	C3-pos 06_treshold-1.tif:c:3/3 t:11/27 - pos 06_hyper_cleaned_sub 1 (7to9)_reg	47.111	0	0.24	1.332	0.751	265	C3-pos 06_treshold.tif:c:3/3 t:13/27 - pos 06_hyper_cleaned_sub 1 (7to9)_reg	59.4	0	0.661	2.144	0.466
266	C3-pos 06_treshold-1.tif:c:3/3 t:11/27 - pos 06_hyper_cleaned_sub 1 (7to9)_reg	22.531	0	0.465	2.195	0.456	266	C3-pos 06_treshold.tif:c:3/3 t:14/27 - pos 06_hyper_cleaned_sub 1 (7to9)_reg	150.549	0	0.401	2.365	0.423
267	C3-pos 06_treshold-1.tif:c:3/3 t:11/27 - pos 06_hyper_cleaned_sub 1 (7to9)_reg	70.666	0	0.857	1.092	0.916	267	C3-pos 06_treshold.tif:c:3/3 t:14/27 - pos 06_hyper_cleaned_sub 1 (7to9)_reg	75.787	0	0.776	1.575	0.635
268	C3-pos 06_treshold-1.tif:c:3/3 t:11/27 - pos 06_hyper_cleaned_sub 1 (7to9)_reg	59.4	0	0.71	1.328	0.753	268	C3-pos 06_treshold.tif:c:3/3 t:14/27 - pos 06_hyper_cleaned_sub 1 (7to9)_reg	35.845	0	0.878	1.472	0.679
269	C3-pos 06_treshold-1.tif:c:3/3 t:11/27 - pos 06_hyper_cleaned_sub 1 (7to9)_reg	155.67	0	0.219	1.203	0.831	269	C3-pos 06_treshold.tif:c:3/3 t:14/27 - pos 06_hyper_cleaned_sub 1 (7to9)_reg	88.076	0	0.694	1.259	0.795
270	C3-pos 06_treshold-1.tif:c:3/3 t:11/27 - pos 06_hyper_cleaned_sub 1 (7to9)_reg	102.414	0	0.752	1.439	0.695	270	C3-pos 06_treshold.tif:c:3/3 t:14/27 - pos 06_hyper_cleaned_sub 1 (7to9)_reg	33.797	0	1	1.166	0.857
271	C3-pos 06_treshold-1.tif:c:3/3 t:11/27 - pos 06_hyper_cleaned_sub 1 (7to9)_reg	99.342	0	0.584	1.652	0.605	271	C3-pos 06_treshold.tif:c:3/3 t:14/27 - pos 06_hyper_cleaned_sub 1 (7to9)_reg	88.076	0	0.914	1.149	0.871
272	C3-pos 06_treshold-1.tif:c:3/3 t:11/27 - pos 06_hyper_cleaned_sub 1 (7to9)_reg	227.36	0	0.42	2.688	0.372	272	C3-pos 06_treshold.tif:c:3/3 t:14/27 - pos 06_hyper_cleaned_sub 1 (7to9)_reg	47.111	0	0.927	1.095	0.913
273	C3-pos 06_treshold-1.tif:c:3/3 t:11/27 - pos 06_hyper_cleaned_sub 1 (7to9)_reg	90.125	0	0.558	1.438	0.696	273	C3-pos 06_treshold.tif:c:3/3 t:14/27 - pos 06_hyper_cleaned_sub 1 (7to9)_reg	105.487	0	0.598	2.158	0.463
274	C3-pos 06_treshold-1.tif:c:3/3 t:11/27 - pos 06_hyper_cleaned_sub 1 (7to9)_reg	120.849	0	0.829	1.239	0.807	274	C3-pos 06_treshold.tif:c:3/3 t:14/27 - pos 06_hyper_cleaned_sub 1 (7to9)_reg	31.748	0	0.96	1.329	0.753
275	C3-pos 06_treshold-1.tif:c:3/3 t:11/27 - pos 06_hyper_cleaned_sub 1 (7to9)_reg	101.39	0	0.457	1.466	0.682	275	C3-pos 06_treshold.tif:c:3/3 t:14/27 - pos 06_hyper_cleaned_sub 1 (7to9)_reg	172.056	0	0.505	1.888	0.53
276	C3-pos 06_treshold-1.tif:c:3/3 t:11/27 - pos 06_hyper_cleaned_sub 1 (7to9)_reg	33.797	0	0.486	1.627	0.615	276	C3-pos 06_treshold.tif:c:3/3 t:14/27 - pos 06_hyper_cleaned_sub 1 (7to9)_reg	57.352	0	0.502	1.588	0.63
277	C3-pos 06_treshold-1.tif:c:3/3 t:11/27 - pos 06_hyper_cleaned_sub 1 (7to9)_reg	15.362	0	0.869	1.445	0.692	277	C3-pos 06_treshold.tif:c:3/3 t:14/27 - pos 06_hyper_cleaned_sub 1 (7to9)_reg	30.724	0	0.509	1.355	0.738
278	C3-pos 06_treshold-1.tif:c:3/3 t:11/27 - pos 06_hyper_cleaned_sub 1 (7to9)_reg	77.835	0	0.457	2.776	0.36	278	C3-pos 06_treshold.tif:c:3/3 t:14/27 - pos 06_hyper_cleaned_sub 1 (7to9)_reg	27.652	0	0.466	1.848	0.541
279	C3-pos 06_treshold-1.tif:c:3/3 t:12/27 - pos 06_hyper_cleaned_sub 1 (7to9)_reg	53.256	0	0.748	1.407	0.711	279	C3-pos 06_treshold.tif:c:3/3 t:14/27 - pos 06_hyper_cleaned_sub 1 (7to9)_reg	50.183	0	0.384	4.408	0.227
280	C3-pos 06_treshold-1.tif:c:3/3 t:12/27 - pos 06_hyper_cleaned_sub 1 (7to9)_reg	78.859	0	0.447	1.947	0.513	280	C3-pos 06_treshold.tif:c:3/3 t:15/27 - pos 06_hyper_cleaned_sub 1 (7to9)_reg	39.942	0	0.634	1.357	0.737
281	C3-pos 06_treshold-1.tif:c:3/3 t:12/27 - pos 06_hyper_cleaned_sub 1 (7to9)_reg	109.583	0	0.371	3.041	0.329	281	C3-pos 06_treshold.tif:c:3/3 t:15/27 - pos 06_hyper_cleaned_sub 1 (7to9)_reg	116.752	0	0.586	1.351	0.74
282	C3-pos 06_treshold-1.tif:c:3/3 t:12/27 - pos 06_hyper_cleaned_sub 1 (7to9)_reg	37.893	0	0.243	2.431	0.411	282	C3-pos 06_treshold.tif:c:3/3 t:15/27 - pos 06_hyper_cleaned_sub 1 (7to9)_reg	73.738	0	0.734	1.819	0.55
283	C3-pos 06_treshold-1.tif:c:3/3 t:12/27 - pos 06_hyper_cleaned_sub 1 (7to9)_reg	63.497	0	0.944	1.078	0.928	283	C3-pos 06_treshold.tif:c:3/3 t:15/27 - pos 06_hyper_cleaned_sub 1 (7to9)_reg	56.328	0	0.366	1.464	0.683
284	C3-pos 06_treshold-1.tif:c:3/3 t:12/27 - pos 06_hyper_cleaned_sub 1 (7to9)_reg	15.362	0	0.612	2.506	0.399	284	C3-pos 06_treshold.tif:c:3/3 t:15/27 - pos 06_hyper_cleaned_sub 1 (7to9)_reg	63.497	0	0.566	1.852	0.54
285	C3-pos 06_treshold-1.tif:c:3/3 t:12/27 - pos 06_hyper_cleaned_sub 1 (7to9)_reg	244.771	0	0.414	1.425	0.702	285	C3-pos 06_treshold.tif:c:3/3 t:15/27 - pos 06_hyper_cleaned_sub 1 (7to9)_reg	97.294	0	0.706	1.561	0.641
286	C3-pos 06_treshold-1.tif:c:3/3 t:12/27 - pos 06_hyper_cleaned_sub 1 (7to9)_reg	28.676	0	0.634	1.676	0.597	286	C3-pos 06_treshold.tif:c:3/3 t:15/27 - pos 06_hyper_cleaned_sub 1 (7to9)_reg	73.738	0	0.697	1.687	0.593
287	C3-pos 06_treshold-1.tif:c:3/3 t:12/27 - pos 06_hyper_cleaned_sub 1 (7to9)_reg	18.435	0	0.325	2.167	0.462	287	C3-pos 06_treshold.tif:c:3/3 t:15/27 - pos 06_hyper_cleaned_sub 1 (7to9)_reg	103.439	0	0.624	2.011	0.497
288	C3-pos 06_treshold-1.tif:c:3/3 t:12/27 - pos 06_hyper_cleaned_sub 1 (7to9)_reg	72.714	0	0.966	1.03	0.971	288	C3-pos 06_treshold.tif:c:3/3 t:15/27 - pos 06_hyper_cleaned_sub 1 (7to9)_reg	56.328	0	0.933	1.297	0.771
289	C3-pos 06_treshold-1.tif:c:3/3 t:12/27 - pos 06_hyper_cleaned_sub 1 (7to9)_reg	15.362	0	0.869	1.275	0.784	289	C3-pos 06_treshold.tif:c:3/3 t:15/27 - pos 06_hyper_cleaned_sub 1 (7to9)_reg	247.843	0	0.506	1.399	0.715
290	C3-pos 06_treshold-1.tif:c:3/3 t:12/27 - pos 06_hyper_cleaned_sub 1 (7to9)_reg	77.835	0	0.589	1.293	0.774	290	C3-pos 06_treshold.tif:c:3/3 t:15/27 - pos 06_hyper_cleaned_sub 1 (7to9)_reg	35.845	0	0.897	1.519	0.658
291	C3-pos 06_treshold-1.tif:c:3/3 t:12/27 - pos 06_hyper_cleaned_sub 1 (7to9)_reg	90.125	0	0.732	1.754	0.57	291	C3-pos 06_treshold.tif:c:3/3 t:15/27 - pos 06_hyper_cleaned_sub 1 (7to9)_reg	101.39	0	0.634	1.178	0.849
292	C3-pos 06_treshold-1.tif:c:3/3 t:12/27 - pos 06_hyper_cleaned_sub 1 (7to9)_reg	89.101	0	0.711	1.604	0.623	292	C3-pos 06_treshold.tif:c:3/3 t:15/27 - pos 06_hyper_cleaned_sub 1 (7to9)_reg	63.497	0	0.28	2.572	0.389
293	C3-pos 06_treshold-1.tif:c:3/3 t:12/27 - pos 06_hyper_cleaned_sub 1 (7to9)_reg	268.326	0	0.314	2.256	0.443	293	C3-pos 06_treshold.tif:c:3/3 t:15/27 - pos 06_hyper_cleaned_sub 1 (7to9)_reg	99.342	0	0.797	1.643	0.609
294	C3-pos 06_treshold-1.tif:c:3/3 t:12/27 - pos 06_hyper_cleaned_sub 1 (7to9)_reg	120.849	0	0.501	1.244	0.804	294	C3-pos 06_treshold.tif:c:3/3 t:16/27 - pos 06_hyper_cleaned_sub 1 (7to9)_reg	50.183	0	1	1.096	0.912
295	C3-pos 06_treshold-1.tif:c:3/3 t:12/27 - pos 06_hyper_cleaned_sub 1 (7to9)_reg	112.656	0	0.744	1.604	0.624	295	C3-pos 06_treshold.tif:c:3/3 t:16/27 - pos 06_hyper_cleaned_sub 1 (7to9)_reg	119.825	0	0.592	1.526	0.655
296	C3-pos 06_treshold-1.tif:c:3/3 t:12/27 - pos 06_hyper_cleaned_sub 1 (7to9)_reg	94.221	0	0.712	1.45	0.69	296	C3-pos 06_treshold.tif:c:3/3 t:16/27 - pos 06_hyper_cleaned_sub 1 (7to9)_reg	74.763	0	0.418	1.884	0.531
297	C3-pos 06_treshold-1.tif:c:3/3 t:12/27 - pos 06_hyper_cleaned_sub 1 (7to9)_reg	56.328	0	0.699	1.29	0.775	297	C3-pos 06_treshold.tif:c:3/3 t:16/27 - pos 06_hyper_cleaned_sub 1 (7to9)_reg	81.932	0	0.329	1.189	0.841
298	C3-pos 06_treshold-1.tif:c:3/3 t:12/27 - pos 06_hyper_cleaned_sub 1 (7to9)_reg	111.632	0	0.372	1.804	0.554	298	C3-pos 06_treshold.tif:c:3/3 t:16/27 - pos 06_hyper_cleaned_sub 1 (7to9)_reg	100.366	0	0.759	1.233	0.811
299	C3-pos 06_treshold-1.tif:c:3/3 t:12/27 - pos 06_hyper_cleaned_sub 1 (7to9)_reg	50.183	0	0.751	1.564	0.639	299	C3-pos 06_treshold.tif:c:3/3 t:16/27 - pos 06_hyper_cleaned_sub 1 (7to9)_reg	107.535	0	0.666	1.567	0.638
300	C3-pos 06_treshold-1.tif:c:3/3 t:12/27 - pos 06_hyper_cleaned_sub 1 (7to9)_reg	103.439	0	0.359	1.483	0.674	300	C3-pos 06_treshold.tif:c:3/3 t:16/27 - pos 06_hyper_cleaned_sub 1 (7to9)_reg	62.473	0	0.408	1.338	0.748
301	C3-pos 06_treshold-1.tif:c:3/3 t:13/27 - pos 06_hyper_cleaned_sub 1 (7to9)_reg	53.256	0	0.636	1.431	0.699	301	C3-pos 06_treshold.tif:c:3/3 t:16/27 - pos 06_hyper_cleaned_sub 1 (7to9)_reg	65.545	0	0.45	1.816	0.551
302	C3-pos 06_treshold-1.tif:c:3/3 t:13/27 - pos 06_hyper_cleaned_sub 1 (7to9)_reg	19.459	0	0.663	1.767	0.566	302	C3-pos 06_treshold.tif:c:3/3 t:16/27 - pos 06_hyper_cleaned_sub 1 (7to9)_reg	107.535	0	0.601	2.01	0.497
303	C3-pos 06_treshold-1.tif:c:3/3 t:13/27 - pos 06_hyper_cleaned_sub 1 (7to9)_reg	58.376	0	0.356	1.495	0.669	303	C3-pos 06_treshold.tif:c:3/3 t:16/27 - pos 06_hyper_cleaned_sub 1 (7to9)_reg	286.76	0	0.272	1.242	0.805
304	C3-pos 06_treshold-1.tif:c:3/3 t:13/27 - pos 06_hyper_cleaned_sub 1 (7to9)_reg	20.483	0	0.444	1.724	0.58	304	C3-pos 06_treshold.tif:c:3/3 t:16/27 - pos 06_hyper_cleaned_sub 1 (7to9)_reg	39.942	0	0.929	1.41	0.709
305	C3-pos 06_treshold-1.tif:c:3/3 t:13/27 - pos 06_hyper_cleaned_sub 1 (7to9)_reg	70.666	0	0.876	1.054	0.949	305	C3-pos 06_treshold.tif:c:3/3 t:16/27 - pos 06_hyper_cleaned_sub 1 (7to9)_reg	74.763	0	0.589	1.58	0.633
306	C3-pos 06_treshold-1.tif:c:3/3 t:13/27 - pos 06_hyper_cleaned_sub 1 (7to9)_reg	16.386	0	0.611	2.761	0.362	306	C3-pos 06_treshold.tif:c:3/3 t:16/27 - pos 06_hyper_cleaned_sub 1 (7to9)_reg	31.748	0	0.585	1.121	0.892
307	C3-pos 06_treshold-1.tif:c:3/3 t:13/27 - pos 06_hyper_cleaned_sub 1 (7to9)_reg	24.579	0	0.809	1.61	0.621	307	C3-pos 06_treshold.tif:c:3/3 t:16/27 - pos 06_hyper_cleaned_sub 1 (7to9)_reg	16.386	0	0.496	2.334	0.428
308	C3-pos 06_treshold-1.tif:c:3/3 t:13/27 - pos 06_hyper_cleaned_sub 1 (7to9)_reg	235.553	0	0.588	1.509	0.663	308	C3-pos 06_treshold.tif:c:3/3 t:16/27 - pos 06_hyper_cleaned_sub 1 (7to9)_reg	48.135	0	0.426	2.123	0.471
309	C3-pos 06_treshold-1.tif:c:3/3 t:13/27 - pos 06_hyper_cleaned_sub 1 (7to9)_reg	35.845	0	0.476	1.568	0.638	309	C3-pos 06_treshold.tif:c:3/3 t:16/27 - pos 06_hyper_cleaned_sub 1 (7to9)_reg	65.545	0	0.755	1.354	0.739
310	C3-pos 06_treshold-1.tif:c:3/3 t:13/27 - pos 06_hyper_cleaned_sub 1 (7to9)_reg	22.531	0	0.373	2.291	0.436	310	C3-pos 06_treshold.tif:c:3/3 t:16/27 - pos 06_hyper_cleaned_sub 1 (7to9)_reg	136.211	0	0.745	1.624	0.616
311	C3-pos 06_treshold-1.tif:c:3/3 t:13/27 - pos 06_hyper_cleaned_sub 1 (7to9)_reg	76.811	0	0.899	1.266	0.79	311	C3-pos 06_treshold.tif:c:3/3 t:17/27 - pos 06_hyper_cleaned_sub 1 (7to9)_reg	152.598	0	0.424	2.762	0.362
312	C3-pos 06_treshold-1.tif:c:3/3 t:13/27 - pos 06_hyper_cleaned_sub 1 (7to9)_reg	25.604	0	0.46	2.835	0.353	312	C3-pos 06_treshold.tif:c:3/3 t:17/27 - pos 06_hyper_cleaned_sub 1 (7to9)_reg	69.642	0	0.775	1.606	0.623
313	C3-pos 06_treshold-1.tif:c:3/3 t:13/27 - pos 06_hyper_cleaned_sub 1 (7to9)_reg	83.98	0	0.54	1.745	0.573	313	C3-pos 06_treshold.tif:c:3/3 t:17/27 - pos 06_hyper_cleaned_sub 1 (7to9)_reg	96.27	0	0.458	1.941	0.515
314	C3-pos 06_treshold-1.tif:c:3/3 t:13/27 - pos 06_hyper_cleaned_sub 1 (7to9)_reg	114.704	0	0.718	1.281	0.781	314	C3-pos 06_treshold.tif:c:3/3 t:17/27 - pos 06_hyper_cleaned_sub 1 (7to9)_reg	79.883	0	0.334	2.014	0.497
315	C3-pos 06_treshold-1.tif:c:3/3 t:13/27 - pos 06_hyper_cleaned_sub 1 (7to9)_reg	110.608	0	0.443	3.108	0.322	315	C3-pos 06_treshold.tif:c:3/3 t:17/27 - pos 06_hyper_cleaned_sub 1 (7to9)_reg	82.956	0	0.936	1.044	0.958
316	C3-pos 06_treshold-1.tif:c:3/3 t:13/27 - pos 06_hyper_cleaned_sub 1 (7to9)_reg	109.583	0	0.487	1.896	0.527	316	C3-pos 06_treshold.tif:c:3/3 t:17/27 - pos 06_hyper_cleaned_sub 1 (7to9)_reg	136.211	0	0.327	2.417	0.414
317	C3-pos 06_treshold-1.tif:c:3/3 t:13/27 - pos 06_hyper_cleaned_sub 1 (7to9)_reg	88.076	0	0.647	1.832	0.546	317	C3-pos 06_treshold.tif:c:3/3 t:17/27 - pos 06_hyper_cleaned_sub 1 (7to9)_reg	96.27	0	0.853	1.616	0.619
318	C3-pos 06_treshold-1.tif:c:3/3 t:13/27 - pos 06_hyper_cleaned_sub 1 (7to9)_reg	116.752	0	0.792	1.282	0.78	318	C3-pos 06_treshold.tif:c:3/3 t:17/27 - pos 06_hyper_cleaned_sub 1 (7to9)_reg	86.028	0	0.222	1.458	0.686
319	C3-pos 06_treshold-1.tif:c:3/3 t:13/27 - pos 06_hyper_cleaned_sub 1 (7to9)_reg	78.859	0	0.66	1.415	0.707	319	C3-pos 06_treshold.tif:c:3/3 t:17/27 - pos 06_hyper_cleaned_sub 1 (7to9)_reg	86.028	0	0.286	3.485	0.287
320	C3-pos 06_treshold-1.tif:c:3/3 t:13/27 - pos 06_hyper_cleaned_sub 1 (7to9)_reg	92.173	0	0.739	1.972	0.507	320	C3-pos 06_treshold.tif:c:3/3 t:17/27 - pos 06_hyper_cleaned_sub 1 (7to9)_reg	131.091	0	0.341	2.471	0.405
321	C3-pos 06_treshold-1.tif:c:3/3 t:13/27 - pos 06_hyper_cleaned_sub 1 (7to9)_reg	131.091	0	0.725	1.388	0.72	321	C3-pos 06_treshold.tif:c:3/3 t:17/27 - pos 06_hyper_cleaned_sub 1 (7to9)_reg	203.805	0	0.474	1.953	0.512
322	C3-pos 06_treshold-1.tif:c:3/3 t:13/27 - pos 06_hyper_cleaned_sub 1 (7to9)_reg	85.004	0	0.643	1.52	0.658	322	C3-pos 06_treshold.tif:c:3/3 t:17/27 - pos 06_hyper_cleaned_sub 1 (7to9)_reg	70.666	0	0.415	1.323	0.756
323	C3-pos 06_treshold-1.tif:c:3/3 t:13/27 - pos 06_hyper_cleaned_sub 1 (7to9)_reg	117.777	0	0.337	1.316	0.76	323	C3-pos 06_treshold.tif:c:3/3 t:17/27 - pos 06_hyper_cleaned_sub 1 (7to9)_reg	33.797	0	0.846	1.387	0.721
324	C3-pos 06_treshold-1.tif:c:3/3 t:14/27 - pos 06_hyper_cleaned_sub 1 (7to9)_reg	47.111	0	0.717	1.533	0.652	324	C3-pos 06_treshold.tif:c:3/3 t:17/27 - pos 06_hyper_cleaned_sub 1 (7to9)_reg	38.917	0	0.368	2.078	0.481
325	C3-pos 06_treshold-1.tif:c:3/3 t:14/27 - pos 06_hyper_cleaned_sub 1 (7to9)_reg	79.883	0	0.604	1.778	0.563	325	C3-pos 06_treshold.tif:c:3/3 t:17/27 - pos 06_hyper_cleaned_sub 1 (7to9)_reg	15.362	0	0.439	4.474	0.224
326	C3-pos 06_treshold-1.tif:c:3/3 t:14/27 - pos 06_hyper_cleaned_sub 1 (7to9)_reg	16.386	0	0.316	1.584	0.631	326	C3-pos 06_treshold.tif:c:3/3 t:17/27 - pos 06_hyper_cleaned_sub 1 (7to9)_reg	32.773	0	0.404	2.292	0.436
327	C3-pos 06_treshold-1.tif:c:3/3 t:14/27 - pos 06_hyper_cleaned_sub 1 (7to9)_reg	65.545	0	0.906	1.17	0.855	327	C3-pos 06_treshold.tif:c:3/3 t:17/27 - pos 06_hyper_cleaned_sub 1 (7to9)_reg	93.197	0	0.735	1.824	0.548
328	C3-pos 06_treshold-1.tif:c:3/3 t:14/27 - pos 06_hyper_cleaned_sub 1 (7to9)_reg	18.435	0	0.734	2.53	0.395	328	C3-pos 06_treshold.tif:c:3/3 t:17/27 - pos 06_hyper_cleaned_sub 1 (7to9)_reg	43.014	0	0.365	2.084	0.48
329	C3-pos 06_treshold-1.tif:c:3/3 t:14/27 - pos 06_hyper_cleaned_sub 1 (7to9)_reg	31.748	0	0.858	1.64	0.61	329	C3-pos 06_treshold.tif:c:3/3 t:17/27 - pos 06_hyper_cleaned_sub 1 (7to9)_reg	99.342	0	0.512	1.594	0.627
330	C3-pos 06_treshold-1.tif:c:3/3 t:14/27 - pos 06_hyper_cleaned_sub 1 (7to9)_reg	223.264	0	0.449	1.407	0.711	330	C3-pos 06_treshold.tif:c:3/3 t:18/27 - pos 06_hyper_cleaned_sub 1 (7to9)_reg	140.308	0	0.481	1.568	0.638
331	C3-pos 06_treshold-1.tif:c:3/3 t:14/27 - pos 06_hyper_cleaned_sub 1 (7to9)_reg	31.748	0	0.838	1.163	0.86	331	C3-pos 06_treshold.tif:c:3/3 t:18/27 - pos 06_hyper_cleaned_sub 1 (7to9)_reg	80.907	0	0.79	1.476	0.677
332	C3-pos 06_treshold-1.tif:c:3/3 t:14/27 - pos 06_hyper_cleaned_sub 1 (7to9)_reg	20.483	0	0.502	2.347	0.426	332	C3-pos 06_treshold.tif:c:3/3 t:18/27 - pos 06_hyper_cleaned_sub 1 (7to9)_reg	66.569	0	0.865	1.46	0.685
333	C3-pos 06_treshold-1.tif:c:3/3 t:14/27 - pos 06_hyper_cleaned_sub 1 (7to9)_reg	68.618	0	0.948	1.025	0.976	333	C3-pos 06_treshold.tif:c:3/3 t:18/27 - pos 06_hyper_cleaned_sub 1 (7to9)_reg	93.197	0	0.407	1.944	0.514
334	C3-pos 06_treshold-1.tif:c:3/3 t:14/27 - pos 06_hyper_cleaned_sub 1 (7to9)_reg	63.497	0	0.721	1.764	0.567	334	C3-pos 06_treshold.tif:c:3/3 t:18/27 - pos 06_hyper_cleaned_sub 1 (7to9)_reg	83.98	0	0.783	1.1	0.909
335	C3-pos 06_treshold-1.tif:c:3/3 t:14/27 - pos 06_hyper_cleaned_sub 1 (7to9)_reg	21.507	0	0.824	1.793	0.558	335	C3-pos 06_treshold.tif:c:3/3 t:18/27 - pos 06_hyper_cleaned_sub 1 (7to9)_reg	91.149	0	0.845	1.286	0.777
336	C3-pos 06_treshold-1.tif:c:3/3 t:14/27 - pos 06_hyper_cleaned_sub 1 (7to9)_reg	87.052	0	0.678	1.491	0.671	336	C3-pos 06_treshold.tif:c:3/3 t:18/27 - pos 06_hyper_cleaned_sub 1 (7to9)_reg	92.173	0	0.618	1.368	0.731
337	C3-pos 06_treshold-1.tif:c:3/3 t:14/27 - pos 06_hyper_cleaned_sub 1 (7to9)_reg	21.507	0	0.466	1.462	0.684	337	C3-pos 06_treshold.tif:c:3/3 t:18/27 - pos 06_hyper_cleaned_sub 1 (7to9)_reg	50.183	0	0.988	1.027	0.973
338	C3-pos 06_treshold-1.tif:c:3/3 t:14/27 - pos 06_hyper_cleaned_sub 1 (7to9)_reg	103.439	0	0.427	2.543	0.393	338	C3-pos 06_treshold.tif:c:3/3 t:18/27 - pos 06_hyper_cleaned_sub 1 (7to9)_reg	16.386	0	0.468	2.513	0.398
339	C3-pos 06_treshold-1.tif:c:3/3 t:14/27 - pos 06_hyper_cleaned_sub 1 (7to9)_reg	97.294	0	0.745	1.477	0.677	339	C3-pos 06_treshold.tif:c:3/3 t:18/27 - pos 06_hyper_cleaned_sub 1 (7to9)_reg	55.304	0	0.532	1.588	0.63
340	C3-pos 06_treshold-1.tif:c:3/3 t:14/27 - pos 06_hyper_cleaned_sub 1 (7to9)_reg	52.231	0	0.751	1.666	0.6	340	C3-pos 06_treshold.tif:c:3/3 t:18/27 - pos 06_hyper_cleaned_sub 1 (7to9)_reg	58.376	0	0.301	1.493	0.67
341	C3-pos 06_treshold-1.tif:c:3/3 t:14/27 - pos 06_hyper_cleaned_sub 1 (7to9)_reg	116.752	0	0.679	1.314	0.761	341	C3-pos 06_treshold.tif:c:3/3 t:18/27 - pos 06_hyper_cleaned_sub 1 (7to9)_reg	79.883	0	0.699	1.102	0.908
342	C3-pos 06_treshold-1.tif:c:3/3 t:14/27 - pos 06_hyper_cleaned_sub 1 (7to9)_reg	25.604	0	0.318	1.199	0.834	342	C3-pos 06_treshold.tif:c:3/3 t:18/27 - pos 06_hyper_cleaned_sub 1 (7to9)_reg	144.404	0	0.273	2.414	0.414
343	C3-pos 06_treshold-1.tif:c:3/3 t:14/27 - pos 06_hyper_cleaned_sub 1 (7to9)_reg	145.429	0	0.613	1.58	0.633	343	C3-pos 06_treshold.tif:c:3/3 t:18/27 - pos 06_hyper_cleaned_sub 1 (7to9)_reg	31.748	0	0.795	1.203	0.831
344	C3-pos 06_treshold-1.tif:c:3/3 t:14/27 - pos 06_hyper_cleaned_sub 1 (7to9)_reg	64.521	0	0.844	1.32	0.757	344	C3-pos 06_treshold.tif:c:3/3 t:18/27 - pos 06_hyper_cleaned_sub 1 (7to9)_reg	36.869	0	0.539	1.265	0.791
345	C3-pos 06_treshold-1.tif:c:3/3 t:14/27 - pos 06_hyper_cleaned_sub 1 (7to9)_reg	25.604	0	0.731	1.5	0.666	345	C3-pos 06_treshold.tif:c:3/3 t:18/27 - pos 06_hyper_cleaned_sub 1 (7to9)_reg	90.125	0	0.273	2.579	0.388
346	C3-pos 06_treshold-1.tif:c:3/3 t:14/27 - pos 06_hyper_cleaned_sub 1 (7to9)_reg	107.535	0	0.555	1.946	0.514	346	C3-pos 06_treshold.tif:c:3/3 t:18/27 - pos 06_hyper_cleaned_sub 1 (7to9)_reg	17.41	0	0.45	1.26	0.794
347	C3-pos 06_treshold-1.tif:c:3/3 t:14/27 - pos 06_hyper_cleaned_sub 1 (7to9)_reg	87.052	0	0.647	1.294	0.773	347	C3-pos 06_treshold.tif:c:3/3 t:18/27 - pos 06_hyper_cleaned_sub 1 (7to9)_reg	16.386	0	0.652	1.144	0.874
348	C3-pos 06_treshold-1.tif:c:3/3 t:14/27 - pos 06_hyper_cleaned_sub 1 (7to9)_reg	100.366	0	0.387	2.097	0.477	348	C3-pos 06_treshold.tif:c:3/3 t:18/27 - pos 06_hyper_cleaned_sub 1 (7to9)_reg	19.459	0	0.543	2.627	0.381
349	C3-pos 06_treshold-1.tif:c:3/3 t:14/27 - pos 06_hyper_cleaned_sub 1 (7to9)_reg	15.362	0	0.746	1.155	0.866	349	C3-pos 06_treshold.tif:c:3/3 t:18/27 - pos 06_hyper_cleaned_sub 1 (7to9)_reg	32.773	0	0.479	3.105	0.322
350	C3-pos 06_treshold-1.tif:c:3/3 t:14/27 - pos 06_hyper_cleaned_sub 1 (7to9)_reg	134.163	0	0.469	1.249	0.8	350	C3-pos 06_treshold.tif:c:3/3 t:19/27 - pos 06_hyper_cleaned_sub 1 (7to9)_reg	136.211	0	0.352	2.178	0.459
351	C3-pos 06_treshold-1.tif:c:3/3 t:15/27 - pos 06_hyper_cleaned_sub 1 (7to9)_reg	100.366	0	0.689	1.156	0.865	351	C3-pos 06_treshold.tif:c:3/3 t:19/27 - pos 06_hyper_cleaned_sub 1 (7to9)_reg	15.362	0	0.612	1.469	0.681
352	C3-pos 06_treshold-1.tif:c:3/3 t:15/27 - pos 06_hyper_cleaned_sub 1 (7to9)_reg	20.483	0	0.572	1.705	0.587	352	C3-pos 06_treshold.tif:c:3/3 t:19/27 - pos 06_hyper_cleaned_sub 1 (7to9)_reg	40.966	0	0.806	1.423	0.703
353	C3-pos 06_treshold-1.tif:c:3/3 t:15/27 - pos 06_hyper_cleaned_sub 1 (7to9)_reg	70.666	0	0.161	3.281	0.305	353	C3-pos 06_treshold.tif:c:3/3 t:19/27 - pos 06_hyper_cleaned_sub 1 (7to9)_reg	53.256	0	0.939	1.13	0.885
354	C3-pos 06_treshold-1.tif:c:3/3 t:15/27 - pos 06_hyper_cleaned_sub 1 (7to9)_reg	65.545	0	0.825	1.301	0.769	354	C3-pos 06_treshold.tif:c:3/3 t:19/27 - pos 06_hyper_cleaned_sub 1 (7to9)_reg	88.076	0	0.77	1.835	0.545
355	C3-pos 06_treshold-1.tif:c:3/3 t:15/27 - pos 06_hyper_cleaned_sub 1 (7to9)_reg	26.628	0	0.652	2.243	0.446	355	C3-pos 06_treshold.tif:c:3/3 t:19/27 - pos 06_hyper_cleaned_sub 1 (7to9)_reg	78.859	0	0.354	2.474	0.404
356	C3-pos 06_treshold-1.tif:c:3/3 t:15/27 - pos 06_hyper_cleaned_sub 1 (7to9)_reg	225.312	0	0.647	1.124	0.889	356	C3-pos 06_treshold.tif:c:3/3 t:19/27 - pos 06_hyper_cleaned_sub 1 (7to9)_reg	50.183	0	0.943	1.343	0.744
357	C3-pos 06_treshold-1.tif:c:3/3 t:15/27 - pos 06_hyper_cleaned_sub 1 (7to9)_reg	15.362	0	0.493	1.919	0.521	357	C3-pos 06_treshold.tif:c:3/3 t:19/27 - pos 06_hyper_cleaned_sub 1 (7to9)_reg	87.052	0	0.833	1.217	0.821
358	C3-pos 06_treshold-1.tif:c:3/3 t:15/27 - pos 06_hyper_cleaned_sub 1 (7to9)_reg	59.4	0	0.306	1.112	0.899	358	C3-pos 06_treshold.tif:c:3/3 t:19/27 - pos 06_hyper_cleaned_sub 1 (7to9)_reg	124.946	0	0.367	1.414	0.707
359	C3-pos 06_treshold-1.tif:c:3/3 t:15/27 - pos 06_hyper_cleaned_sub 1 (7to9)_reg	18.435	0	0.868	1.207	0.828	359	C3-pos 06_treshold.tif:c:3/3 t:19/27 - pos 06_hyper_cleaned_sub 1 (7to9)_reg	88.076	0	0.848	1.377	0.726
360	C3-pos 06_treshold-1.tif:c:3/3 t:15/27 - pos 06_hyper_cleaned_sub 1 (7to9)_reg	29.7	0	0.523	2.003	0.499	360	C3-pos 06_treshold.tif:c:3/3 t:19/27 - pos 06_hyper_cleaned_sub 1 (7to9)_reg	19.459	0	0.624	1.474	0.679
361	C3-pos 06_treshold-1.tif:c:3/3 t:15/27 - pos 06_hyper_cleaned_sub 1 (7to9)_reg	69.642	0	0.978	1.08	0.926	361	C3-pos 06_treshold.tif:c:3/3 t:19/27 - pos 06_hyper_cleaned_sub 1 (7to9)_reg	15.362	0	0.406	3.211	0.311
362	C3-pos 06_treshold-1.tif:c:3/3 t:15/27 - pos 06_hyper_cleaned_sub 1 (7to9)_reg	97.294	0	0.343	2.621	0.382	362	C3-pos 06_treshold.tif:c:3/3 t:19/27 - pos 06_hyper_cleaned_sub 1 (7to9)_reg	47.111	0	0.677	1.663	0.601
363	C3-pos 06_treshold-1.tif:c:3/3 t:15/27 - pos 06_hyper_cleaned_sub 1 (7to9)_reg	70.666	0	0.411	1.384	0.723	363	C3-pos 06_treshold.tif:c:3/3 t:19/27 - pos 06_hyper_cleaned_sub 1 (7to9)_reg	51.207	0	0.524	1.362	0.734
364	C3-pos 06_treshold-1.tif:c:3/3 t:15/27 - pos 06_hyper_cleaned_sub 1 (7to9)_reg	23.555	0	0.756	1.419	0.705	364	C3-pos 06_treshold.tif:c:3/3 t:19/27 - pos 06_hyper_cleaned_sub 1 (7to9)_reg	56.328	0	0.673	1.951	0.513
365	C3-pos 06_treshold-1.tif:c:3/3 t:15/27 - pos 06_hyper_cleaned_sub 1 (7to9)_reg	106.511	0	0.666	1.552	0.644	365	C3-pos 06_treshold.tif:c:3/3 t:19/27 - pos 06_hyper_cleaned_sub 1 (7to9)_reg	164.887	0	0.325	2.4	0.417
366	C3-pos 06_treshold-1.tif:c:3/3 t:15/27 - pos 06_hyper_cleaned_sub 1 (7to9)_reg	133.139	0	0.579	1.572	0.636	366	C3-pos 06_treshold.tif:c:3/3 t:19/27 - pos 06_hyper_cleaned_sub 1 (7to9)_reg	64.521	0	0.375	1.875	0.533
367	C3-pos 06_treshold-1.tif:c:3/3 t:15/27 - pos 06_hyper_cleaned_sub 1 (7to9)_reg	122.897	0	0.761	1.332	0.751	367	C3-pos 06_treshold.tif:c:3/3 t:19/27 - pos 06_hyper_cleaned_sub 1 (7to9)_reg	37.893	0	0.821	1.287	0.777
368	C3-pos 06_treshold-1.tif:c:3/3 t:15/27 - pos 06_hyper_cleaned_sub 1 (7to9)_reg	162.839	0	0.633	1.673	0.598	368	C3-pos 06_treshold.tif:c:3/3 t:19/27 - pos 06_hyper_cleaned_sub 1 (7to9)_reg	91.149	0	0.298	1.247	0.802
369	C3-pos 06_treshold-1.tif:c:3/3 t:15/27 - pos 06_hyper_cleaned_sub 1 (7to9)_reg	66.569	0	0.756	1.482	0.675	369	C3-pos 06_treshold.tif:c:3/3 t:19/27 - pos 06_hyper_cleaned_sub 1 (7to9)_reg	87.052	0	0.481	2.12	0.472
370	C3-pos 06_treshold-1.tif:c:3/3 t:15/27 - pos 06_hyper_cleaned_sub 1 (7to9)_reg	16.386	0	0.772	1.425	0.702	370	C3-pos 06_treshold.tif:c:3/3 t:19/27 - pos 06_hyper_cleaned_sub 1 (7to9)_reg	45.062	0	0.568	2.997	0.334
371	C3-pos 06_treshold-1.tif:c:3/3 t:15/27 - pos 06_hyper_cleaned_sub 1 (7to9)_reg	249.891	0	0.3	1.223	0.818	371	C3-pos 06_treshold.tif:c:3/3 t:19/27 - pos 06_hyper_cleaned_sub 1 (7to9)_reg	63.497	0	0.771	1.6	0.625
372	C3-pos 06_treshold-1.tif:c:3/3 t:15/27 - pos 06_hyper_cleaned_sub 1 (7to9)_reg	72.714	0	0.636	1.406	0.711	372	C3-pos 06_treshold.tif:c:3/3 t:19/27 - pos 06_hyper_cleaned_sub 1 (7to9)_reg	121.873	0	0.614	2.323	0.43
373	C3-pos 06_treshold-1.tif:c:3/3 t:15/27 - pos 06_hyper_cleaned_sub 1 (7to9)_reg	60.425	0	0.64	1.603	0.624	373	C3-pos 06_treshold.tif:c:3/3 t:20/27 - pos 06_hyper_cleaned_sub 1 (7to9)_reg	67.594	0	0.408	2.224	0.45
374	C3-pos 06_treshold-1.tif:c:3/3 t:15/27 - pos 06_hyper_cleaned_sub 1 (7to9)_reg	112.656	0	0.27	1.509	0.663	374	C3-pos 06_treshold.tif:c:3/3 t:20/27 - pos 06_hyper_cleaned_sub 1 (7to9)_reg	48.135	0	0.812	1.523	0.657
375	C3-pos 06_treshold-1.tif:c:3/3 t:16/27 - pos 06_hyper_cleaned_sub 1 (7to9)_reg	16.386	0	0.857	1.475	0.678	375	C3-pos 06_treshold.tif:c:3/3 t:20/27 - pos 06_hyper_cleaned_sub 1 (7to9)_reg	66.569	0	0.838	1.387	0.721
376	C3-pos 06_treshold-1.tif:c:3/3 t:16/27 - pos 06_hyper_cleaned_sub 1 (7to9)_reg	119.825	0	0.387	1.557	0.642	376	C3-pos 06_treshold.tif:c:3/3 t:20/27 - pos 06_hyper_cleaned_sub 1 (7to9)_reg	80.907	0	0.754	1.902	0.526
377	C3-pos 06_treshold-1.tif:c:3/3 t:16/27 - pos 06_hyper_cleaned_sub 1 (7to9)_reg	44.038	0	0.473	1.695	0.59	377	C3-pos 06_treshold.tif:c:3/3 t:20/27 - pos 06_hyper_cleaned_sub 1 (7to9)_reg	25.604	0	0.842	2.045	0.489
378	C3-pos 06_treshold-1.tif:c:3/3 t:16/27 - pos 06_hyper_cleaned_sub 1 (7to9)_reg	16.386	0	0.539	2.257	0.443	378	C3-pos 06_treshold.tif:c:3/3 t:20/27 - pos 06_hyper_cleaned_sub 1 (7to9)_reg	96.27	0	0.285	1.56	0.641
379	C3-pos 06_treshold-1.tif:c:3/3 t:16/27 - pos 06_hyper_cleaned_sub 1 (7to9)_reg	32.773	0	0.446	2.125	0.471	379	C3-pos 06_treshold.tif:c:3/3 t:20/27 - pos 06_hyper_cleaned_sub 1 (7to9)_reg	90.125	0	0.824	1.432	0.699
380	C3-pos 06_treshold-1.tif:c:3/3 t:16/27 - pos 06_hyper_cleaned_sub 1 (7to9)_reg	89.101	0	0.815	1.066	0.938	380	C3-pos 06_treshold.tif:c:3/3 t:20/27 - pos 06_hyper_cleaned_sub 1 (7to9)_reg	105.487	0	0.441	2.253	0.444
381	C3-pos 06_treshold-1.tif:c:3/3 t:16/27 - pos 06_hyper_cleaned_sub 1 (7to9)_reg	24.579	0	0.453	2.545	0.393	381	C3-pos 06_treshold.tif:c:3/3 t:20/27 - pos 06_hyper_cleaned_sub 1 (7to9)_reg	93.197	0	0.705	1.522	0.657
382	C3-pos 06_treshold-1.tif:c:3/3 t:16/27 - pos 06_hyper_cleaned_sub 1 (7to9)_reg	70.666	0	0.183	2.173	0.46	382	C3-pos 06_treshold.tif:c:3/3 t:20/27 - pos 06_hyper_cleaned_sub 1 (7to9)_reg	79.883	0	0.611	1.148	0.871
383	C3-pos 06_treshold-1.tif:c:3/3 t:16/27 - pos 06_hyper_cleaned_sub 1 (7to9)_reg	55.304	0	0.993	1.033	0.968	383	C3-pos 06_treshold.tif:c:3/3 t:20/27 - pos 06_hyper_cleaned_sub 1 (7to9)_reg	49.159	0	0.383	1.704	0.587
384	C3-pos 06_treshold-1.tif:c:3/3 t:16/27 - pos 06_hyper_cleaned_sub 1 (7to9)_reg	216.095	0	0.726	1.158	0.864	384	C3-pos 06_treshold.tif:c:3/3 t:20/27 - pos 06_hyper_cleaned_sub 1 (7to9)_reg	172.056	0	0.385	1.84	0.544
385	C3-pos 06_treshold-1.tif:c:3/3 t:16/27 - pos 06_hyper_cleaned_sub 1 (7to9)_reg	38.917	0	0.924	1.26	0.794	385	C3-pos 06_treshold.tif:c:3/3 t:20/27 - pos 06_hyper_cleaned_sub 1 (7to9)_reg	150.549	0	0.175	1.663	0.601
386	C3-pos 06_treshold-1.tif:c:3/3 t:16/27 - pos 06_hyper_cleaned_sub 1 (7to9)_reg	27.652	0	0.51	2.045	0.489	386	C3-pos 06_treshold.tif:c:3/3 t:20/27 - pos 06_hyper_cleaned_sub 1 (7to9)_reg	79.883	0	0.555	1.579	0.633
387	C3-pos 06_treshold-1.tif:c:3/3 t:16/27 - pos 06_hyper_cleaned_sub 1 (7to9)_reg	18.435	0	0.38	2.371	0.422	387	C3-pos 06_treshold.tif:c:3/3 t:20/27 - pos 06_hyper_cleaned_sub 1 (7to9)_reg	34.821	0	0.81	1.283	0.78
388	C3-pos 06_treshold-1.tif:c:3/3 t:16/27 - pos 06_hyper_cleaned_sub 1 (7to9)_reg	72.714	0	1	1.083	0.923	388	C3-pos 06_treshold.tif:c:3/3 t:20/27 - pos 06_hyper_cleaned_sub 1 (7to9)_reg	117.777	0	0.31	2.445	0.409
389	C3-pos 06_treshold-1.tif:c:3/3 t:16/27 - pos 06_hyper_cleaned_sub 1 (7to9)_reg	41.99	0	0.997	1.363	0.734	389	C3-pos 06_treshold.tif:c:3/3 t:20/27 - pos 06_hyper_cleaned_sub 1 (7to9)_reg	31.748	0	0.754	1.685	0.593
390	C3-pos 06_treshold-1.tif:c:3/3 t:16/27 - pos 06_hyper_cleaned_sub 1 (7to9)_reg	16.386	0	0.958	1.447	0.691	390	C3-pos 06_treshold.tif:c:3/3 t:20/27 - pos 06_hyper_cleaned_sub 1 (7to9)_reg	26.628	0	0.441	3.006	0.333
391	C3-pos 06_treshold-1.tif:c:3/3 t:16/27 - pos 06_hyper_cleaned_sub 1 (7to9)_reg	81.932	0	0.726	1.398	0.715	391	C3-pos 06_treshold.tif:c:3/3 t:20/27 - pos 06_hyper_cleaned_sub 1 (7to9)_reg	130.066	0	0.434	2.503	0.4
392	C3-pos 06_treshold-1.tif:c:3/3 t:16/27 - pos 06_hyper_cleaned_sub 1 (7to9)_reg	29.7	0	0.584	2.551	0.392	392	C3-pos 06_treshold.tif:c:3/3 t:20/27 - pos 06_hyper_cleaned_sub 1 (7to9)_reg	54.28	0	0.604	2.351	0.425
393	C3-pos 06_treshold-1.tif:c:3/3 t:16/27 - pos 06_hyper_cleaned_sub 1 (7to9)_reg	121.873	0	0.651	1.777	0.563	393	C3-pos 06_treshold.tif:c:3/3 t:21/27 - pos 06_hyper_cleaned_sub 1 (7to9)_reg	135.187	0	0.377	2.96	0.338
394	C3-pos 06_treshold-1.tif:c:3/3 t:16/27 - pos 06_hyper_cleaned_sub 1 (7to9)_reg	129.042	0	0.778	1.239	0.807	394	C3-pos 06_treshold.tif:c:3/3 t:21/27 - pos 06_hyper_cleaned_sub 1 (7to9)_reg	109.583	0	0.644	1.887	0.53
395	C3-pos 06_treshold-1.tif:c:3/3 t:16/27 - pos 06_hyper_cleaned_sub 1 (7to9)_reg	83.98	0	0.758	1.622	0.617	395	C3-pos 06_treshold.tif:c:3/3 t:21/27 - pos 06_hyper_cleaned_sub 1 (7to9)_reg	80.907	0	0.584	2.386	0.419
396	C3-pos 06_treshold-1.tif:c:3/3 t:16/27 - pos 06_hyper_cleaned_sub 1 (7to9)_reg	76.811	0	0.693	1.68	0.595	396	C3-pos 06_treshold.tif:c:3/3 t:21/27 - pos 06_hyper_cleaned_sub 1 (7to9)_reg	75.787	0	0.802	1.533	0.652
397	C3-pos 06_treshold-1.tif:c:3/3 t:16/27 - pos 06_hyper_cleaned_sub 1 (7to9)_reg	190.491	0	0.419	1.949	0.513	397	C3-pos 06_treshold.tif:c:3/3 t:21/27 - pos 06_hyper_cleaned_sub 1 (7to9)_reg	15.362	0	0.976	1.216	0.822
398	C3-pos 06_treshold-1.tif:c:3/3 t:16/27 - pos 06_hyper_cleaned_sub 1 (7to9)_reg	72.714	0	0.72	1.692	0.591	398	C3-pos 06_treshold.tif:c:3/3 t:21/27 - pos 06_hyper_cleaned_sub 1 (7to9)_reg	89.101	0	0.746	1.312	0.762
399	C3-pos 06_treshold-1.tif:c:3/3 t:16/27 - pos 06_hyper_cleaned_sub 1 (7to9)_reg	62.473	0	0.516	2.819	0.355	399	C3-pos 06_treshold.tif:c:3/3 t:21/27 - pos 06_hyper_cleaned_sub 1 (7to9)_reg	76.811	0	0.899	1.3	0.769
400	C3-pos 06_treshold-1.tif:c:3/3 t:16/27 - pos 06_hyper_cleaned_sub 1 (7to9)_reg	46.087	0	0.69	1.706	0.586	400	C3-pos 06_treshold.tif:c:3/3 t:21/27 - pos 06_hyper_cleaned_sub 1 (7to9)_reg	54.28	0	0.684	1.228	0.814
401	C3-pos 06_treshold-1.tif:c:3/3 t:16/27 - pos 06_hyper_cleaned_sub 1 (7to9)_reg	85.004	0	0.651	1.923	0.52	401	C3-pos 06_treshold.tif:c:3/3 t:21/27 - pos 06_hyper_cleaned_sub 1 (7to9)_reg	100.366	0	0.708	1.04	0.962
402	C3-pos 06_treshold-1.tif:c:3/3 t:16/27 - pos 06_hyper_cleaned_sub 1 (7to9)_reg	92.173	0	0.414	1.717	0.582	402	C3-pos 06_treshold.tif:c:3/3 t:21/27 - pos 06_hyper_cleaned_sub 1 (7to9)_reg	70.666	0	0.91	1.387	0.721
403	C3-pos 06_treshold-1.tif:c:3/3 t:16/27 - pos 06_hyper_cleaned_sub 1 (7to9)_reg	61.449	0	0.651	2.37	0.422	403	C3-pos 06_treshold.tif:c:3/3 t:21/27 - pos 06_hyper_cleaned_sub 1 (7to9)_reg	31.748	0	0.795	1.231	0.812
404	C3-pos 06_treshold-1.tif:c:3/3 t:17/27 - pos 06_hyper_cleaned_sub 1 (7to9)_reg	16.386	0	0.857	1.365	0.733	404	C3-pos 06_treshold.tif:c:3/3 t:21/27 - pos 06_hyper_cleaned_sub 1 (7to9)_reg	192.539	0	0.27	1.545	0.647
405	C3-pos 06_treshold-1.tif:c:3/3 t:17/27 - pos 06_hyper_cleaned_sub 1 (7to9)_reg	106.511	0	0.2	1.537	0.651	405	C3-pos 06_treshold.tif:c:3/3 t:21/27 - pos 06_hyper_cleaned_sub 1 (7to9)_reg	177.177	0	0.435	1.612	0.62
406	C3-pos 06_treshold-1.tif:c:3/3 t:17/27 - pos 06_hyper_cleaned_sub 1 (7to9)_reg	17.41	0	0.385	2.59	0.386	406	C3-pos 06_treshold.tif:c:3/3 t:21/27 - pos 06_hyper_cleaned_sub 1 (7to9)_reg	69.642	0	0.395	1.148	0.871
407	C3-pos 06_treshold-1.tif:c:3/3 t:17/27 - pos 06_hyper_cleaned_sub 1 (7to9)_reg	34.821	0	0.356	1.547	0.647	407	C3-pos 06_treshold.tif:c:3/3 t:21/27 - pos 06_hyper_cleaned_sub 1 (7to9)_reg	21.507	0	0.856	1.42	0.704
408	C3-pos 06_treshold-1.tif:c:3/3 t:17/27 - pos 06_hyper_cleaned_sub 1 (7to9)_reg	26.628	0	0.244	1.564	0.64	408	C3-pos 06_treshold.tif:c:3/3 t:21/27 - pos 06_hyper_cleaned_sub 1 (7to9)_reg	35.845	0	0.777	1.157	0.864
409	C3-pos 06_treshold-1.tif:c:3/3 t:17/27 - pos 06_hyper_cleaned_sub 1 (7to9)_reg	60.425	0	0.905	1.064	0.94	409	C3-pos 06_treshold.tif:c:3/3 t:21/27 - pos 06_hyper_cleaned_sub 1 (7to9)_reg	114.704	0	0.365	1.023	0.978
410	C3-pos 06_treshold-1.tif:c:3/3 t:17/27 - pos 06_hyper_cleaned_sub 1 (7to9)_reg	24.579	0	0.507	2.21	0.452	410	C3-pos 06_treshold.tif:c:3/3 t:21/27 - pos 06_hyper_cleaned_sub 1 (7to9)_reg	96.27	0	0.546	2.107	0.475
411	C3-pos 06_treshold-1.tif:c:3/3 t:17/27 - pos 06_hyper_cleaned_sub 1 (7to9)_reg	226.336	0	0.676	1.478	0.677	411	C3-pos 06_treshold.tif:c:3/3 t:22/27 - pos 06_hyper_cleaned_sub 1 (7to9)_reg	45.062	0	0.559	1.483	0.674
412	C3-pos 06_treshold-1.tif:c:3/3 t:17/27 - pos 06_hyper_cleaned_sub 1 (7to9)_reg	24.579	0	0.474	2.234	0.448	412	C3-pos 06_treshold.tif:c:3/3 t:22/27 - pos 06_hyper_cleaned_sub 1 (7to9)_reg	113.68	0	0.635	1.285	0.778
413	C3-pos 06_treshold-1.tif:c:3/3 t:17/27 - pos 06_hyper_cleaned_sub 1 (7to9)_reg	41.99	0	0.571	1.567	0.638	413	C3-pos 06_treshold.tif:c:3/3 t:22/27 - pos 06_hyper_cleaned_sub 1 (7to9)_reg	79.883	0	0.755	1.173	0.853
414	C3-pos 06_treshold-1.tif:c:3/3 t:17/27 - pos 06_hyper_cleaned_sub 1 (7to9)_reg	69.642	0	0.911	1.051	0.952	414	C3-pos 06_treshold.tif:c:3/3 t:22/27 - pos 06_hyper_cleaned_sub 1 (7to9)_reg	76.811	0	0.842	1.31	0.763
415	C3-pos 06_treshold-1.tif:c:3/3 t:17/27 - pos 06_hyper_cleaned_sub 1 (7to9)_reg	34.821	0	0.919	1.799	0.556	415	C3-pos 06_treshold.tif:c:3/3 t:22/27 - pos 06_hyper_cleaned_sub 1 (7to9)_reg	20.483	0	0.717	2.152	0.465
416	C3-pos 06_treshold-1.tif:c:3/3 t:17/27 - pos 06_hyper_cleaned_sub 1 (7to9)_reg	24.579	0	0.507	2.525	0.396	416	C3-pos 06_treshold.tif:c:3/3 t:22/27 - pos 06_hyper_cleaned_sub 1 (7to9)_reg	60.425	0	0.761	1.73	0.578
417	C3-pos 06_treshold-1.tif:c:3/3 t:17/27 - pos 06_hyper_cleaned_sub 1 (7to9)_reg	131.091	0	0.27	1.914	0.522	417	C3-pos 06_treshold.tif:c:3/3 t:22/27 - pos 06_hyper_cleaned_sub 1 (7to9)_reg	82.956	0	0.654	1.594	0.628
418	C3-pos 06_treshold-1.tif:c:3/3 t:17/27 - pos 06_hyper_cleaned_sub 1 (7to9)_reg	19.459	0	1	1.491	0.671	418	C3-pos 06_treshold.tif:c:3/3 t:22/27 - pos 06_hyper_cleaned_sub 1 (7to9)_reg	73.738	0	0.781	1.075	0.931
419	C3-pos 06_treshold-1.tif:c:3/3 t:17/27 - pos 06_hyper_cleaned_sub 1 (7to9)_reg	124.946	0	0.453	1.181	0.847	419	C3-pos 06_treshold.tif:c:3/3 t:22/27 - pos 06_hyper_cleaned_sub 1 (7to9)_reg	79.883	0	0.969	1.201	0.832
420	C3-pos 06_treshold-1.tif:c:3/3 t:17/27 - pos 06_hyper_cleaned_sub 1 (7to9)_reg	121.873	0	0.87	1.39	0.719	420	C3-pos 06_treshold.tif:c:3/3 t:22/27 - pos 06_hyper_cleaned_sub 1 (7to9)_reg	78.859	0	0.572	1.409	0.71
421	C3-pos 06_treshold-1.tif:c:3/3 t:17/27 - pos 06_hyper_cleaned_sub 1 (7to9)_reg	65.545	0	0.539	1.311	0.763	421	C3-pos 06_treshold.tif:c:3/3 t:22/27 - pos 06_hyper_cleaned_sub 1 (7to9)_reg	86.028	0	0.863	1.307	0.765
422	C3-pos 06_treshold-1.tif:c:3/3 t:17/27 - pos 06_hyper_cleaned_sub 1 (7to9)_reg	53.256	0	0.898	1.216	0.822	422	C3-pos 06_treshold.tif:c:3/3 t:22/27 - pos 06_hyper_cleaned_sub 1 (7to9)_reg	161.815	0	0.186	3.578	0.28
423	C3-pos 06_treshold-1.tif:c:3/3 t:17/27 - pos 06_hyper_cleaned_sub 1 (7to9)_reg	86.028	0	0.455	1.5	0.667	423	C3-pos 06_treshold.tif:c:3/3 t:22/27 - pos 06_hyper_cleaned_sub 1 (7to9)_reg	89.101	0	0.611	1.731	0.578
424	C3-pos 06_treshold-1.tif:c:3/3 t:17/27 - pos 06_hyper_cleaned_sub 1 (7to9)_reg	95.245	0	0.688	2.309	0.433	424	C3-pos 06_treshold.tif:c:3/3 t:22/27 - pos 06_hyper_cleaned_sub 1 (7to9)_reg	76.811	0	0.463	1.077	0.929
425	C3-pos 06_treshold-1.tif:c:3/3 t:17/27 - pos 06_hyper_cleaned_sub 1 (7to9)_reg	75.787	0	0.706	1.285	0.778	425	C3-pos 06_treshold.tif:c:3/3 t:22/27 - pos 06_hyper_cleaned_sub 1 (7to9)_reg	164.887	0	0.274	1.614	0.62
426	C3-pos 06_treshold-1.tif:c:3/3 t:17/27 - pos 06_hyper_cleaned_sub 1 (7to9)_reg	147.477	0	0.41	1.295	0.772	426	C3-pos 06_treshold.tif:c:3/3 t:22/27 - pos 06_hyper_cleaned_sub 1 (7to9)_reg	88.076	0	0.614	1.598	0.626
427	C3-pos 06_treshold-1.tif:c:3/3 t:17/27 - pos 06_hyper_cleaned_sub 1 (7to9)_reg	51.207	0	0.944	1.183	0.845	427	C3-pos 06_treshold.tif:c:3/3 t:22/27 - pos 06_hyper_cleaned_sub 1 (7to9)_reg	38.917	0	0.905	1.27	0.788
428	C3-pos 06_treshold-1.tif:c:3/3 t:17/27 - pos 06_hyper_cleaned_sub 1 (7to9)_reg	62.473	0	0.322	1.075	0.93	428	C3-pos 06_treshold.tif:c:3/3 t:22/27 - pos 06_hyper_cleaned_sub 1 (7to9)_reg	110.608	0	0.472	2.293	0.436
429	C3-pos 06_treshold-1.tif:c:3/3 t:17/27 - pos 06_hyper_cleaned_sub 1 (7to9)_reg	66.569	0	0.373	1.665	0.601	429	C3-pos 06_treshold.tif:c:3/3 t:22/27 - pos 06_hyper_cleaned_sub 1 (7to9)_reg	31.748	0	0.415	3.36	0.298
430	C3-pos 06_treshold-1.tif:c:3/3 t:18/27 - pos 06_hyper_cleaned_sub 1 (7to9)_reg	22.531	0	0.741	1.661	0.602	430	C3-pos 06_treshold.tif:c:3/3 t:23/27 - pos 06_hyper_cleaned_sub 1 (7to9)_reg	22.531	0	0.435	1.776	0.563
431	C3-pos 06_treshold-1.tif:c:3/3 t:18/27 - pos 06_hyper_cleaned_sub 1 (7to9)_reg	15.362	0	0.869	1.47	0.68	431	C3-pos 06_treshold.tif:c:3/3 t:23/27 - pos 06_hyper_cleaned_sub 1 (7to9)_reg	39.942	0	0.771	1.19	0.841
432	C3-pos 06_treshold-1.tif:c:3/3 t:18/27 - pos 06_hyper_cleaned_sub 1 (7to9)_reg	40.966	0	0.337	1.386	0.722	432	C3-pos 06_treshold.tif:c:3/3 t:23/27 - pos 06_hyper_cleaned_sub 1 (7to9)_reg	277.543	0	0.25	3.237	0.309
433	C3-pos 06_treshold-1.tif:c:3/3 t:18/27 - pos 06_hyper_cleaned_sub 1 (7to9)_reg	96.27	0	0.831	1.356	0.737	433	C3-pos 06_treshold.tif:c:3/3 t:23/27 - pos 06_hyper_cleaned_sub 1 (7to9)_reg	88.076	0	0.724	1.399	0.715
434	C3-pos 06_treshold-1.tif:c:3/3 t:18/27 - pos 06_hyper_cleaned_sub 1 (7to9)_reg	135.187	0	0.383	1.791	0.558	434	C3-pos 06_treshold.tif:c:3/3 t:23/27 - pos 06_hyper_cleaned_sub 1 (7to9)_reg	20.483	0	0.898	1.542	0.649
435	C3-pos 06_treshold-1.tif:c:3/3 t:18/27 - pos 06_hyper_cleaned_sub 1 (7to9)_reg	28.676	0	0.248	1.551	0.645	435	C3-pos 06_treshold.tif:c:3/3 t:23/27 - pos 06_hyper_cleaned_sub 1 (7to9)_reg	66.569	0	0.601	1.427	0.701
436	C3-pos 06_treshold-1.tif:c:3/3 t:18/27 - pos 06_hyper_cleaned_sub 1 (7to9)_reg	22.531	0	0.209	2.349	0.426	436	C3-pos 06_treshold.tif:c:3/3 t:23/27 - pos 06_hyper_cleaned_sub 1 (7to9)_reg	78.859	0	0.396	2.118	0.472
437	C3-pos 06_treshold-1.tif:c:3/3 t:18/27 - pos 06_hyper_cleaned_sub 1 (7to9)_reg	60.425	0	1	1.13	0.885	437	C3-pos 06_treshold.tif:c:3/3 t:23/27 - pos 06_hyper_cleaned_sub 1 (7to9)_reg	82.956	0	0.821	1.341	0.746
438	C3-pos 06_treshold-1.tif:c:3/3 t:18/27 - pos 06_hyper_cleaned_sub 1 (7to9)_reg	21.507	0	0.423	2.438	0.41	438	C3-pos 06_treshold.tif:c:3/3 t:23/27 - pos 06_hyper_cleaned_sub 1 (7to9)_reg	81.932	0	0.335	1.882	0.531
439	C3-pos 06_treshold-1.tif:c:3/3 t:18/27 - pos 06_hyper_cleaned_sub 1 (7to9)_reg	222.239	0	0.451	1.706	0.586	439	C3-pos 06_treshold.tif:c:3/3 t:23/27 - pos 06_hyper_cleaned_sub 1 (7to9)_reg	89.101	0	0.346	1.877	0.533
440	C3-pos 06_treshold-1.tif:c:3/3 t:18/27 - pos 06_hyper_cleaned_sub 1 (7to9)_reg	21.507	0	0.396	2.322	0.431	440	C3-pos 06_treshold.tif:c:3/3 t:23/27 - pos 06_hyper_cleaned_sub 1 (7to9)_reg	71.69	0	0.889	1.154	0.867
441	C3-pos 06_treshold-1.tif:c:3/3 t:18/27 - pos 06_hyper_cleaned_sub 1 (7to9)_reg	38.917	0	0.529	1.393	0.718	441	C3-pos 06_treshold.tif:c:3/3 t:23/27 - pos 06_hyper_cleaned_sub 1 (7to9)_reg	181.274	0	0.483	1.684	0.594
442	C3-pos 06_treshold-1.tif:c:3/3 t:18/27 - pos 06_hyper_cleaned_sub 1 (7to9)_reg	74.763	0	0.994	1.131	0.884	442	C3-pos 06_treshold.tif:c:3/3 t:23/27 - pos 06_hyper_cleaned_sub 1 (7to9)_reg	85.004	0	0.777	1.213	0.824
443	C3-pos 06_treshold-1.tif:c:3/3 t:18/27 - pos 06_hyper_cleaned_sub 1 (7to9)_reg	51.207	0	0.645	1.816	0.551	443	C3-pos 06_treshold.tif:c:3/3 t:23/27 - pos 06_hyper_cleaned_sub 1 (7to9)_reg	36.869	0	0.857	1.231	0.812
444	C3-pos 06_treshold-1.tif:c:3/3 t:18/27 - pos 06_hyper_cleaned_sub 1 (7to9)_reg	33.797	0	0.456	3.805	0.263	444	C3-pos 06_treshold.tif:c:3/3 t:23/27 - pos 06_hyper_cleaned_sub 1 (7to9)_reg	120.849	0	0.466	2.415	0.414
445	C3-pos 06_treshold-1.tif:c:3/3 t:18/27 - pos 06_hyper_cleaned_sub 1 (7to9)_reg	104.463	0	0.537	1.885	0.531	445	C3-pos 06_treshold.tif:c:3/3 t:23/27 - pos 06_hyper_cleaned_sub 1 (7to9)_reg	149.525	0	0.594	1.583	0.632
446	C3-pos 06_treshold-1.tif:c:3/3 t:18/27 - pos 06_hyper_cleaned_sub 1 (7to9)_reg	102.414	0	0.504	1.728	0.579	446	C3-pos 06_treshold.tif:c:3/3 t:24/27 - pos 06_hyper_cleaned_sub 1 (7to9)_reg	76.811	0	0.726	1.281	0.781
447	C3-pos 06_treshold-1.tif:c:3/3 t:18/27 - pos 06_hyper_cleaned_sub 1 (7to9)_reg	107.535	0	0.848	1.474	0.678	447	C3-pos 06_treshold.tif:c:3/3 t:24/27 - pos 06_hyper_cleaned_sub 1 (7to9)_reg	124.946	0	0.629	1.331	0.751
448	C3-pos 06_treshold-1.tif:c:3/3 t:18/27 - pos 06_hyper_cleaned_sub 1 (7to9)_reg	113.68	0	0.554	2.306	0.434	448	C3-pos 06_treshold.tif:c:3/3 t:24/27 - pos 06_hyper_cleaned_sub 1 (7to9)_reg	113.68	0	0.486	1.651	0.606
449	C3-pos 06_treshold-1.tif:c:3/3 t:18/27 - pos 06_hyper_cleaned_sub 1 (7to9)_reg	69.642	0	0.737	1.526	0.655	449	C3-pos 06_treshold.tif:c:3/3 t:24/27 - pos 06_hyper_cleaned_sub 1 (7to9)_reg	96.27	0	0.707	1.137	0.879
450	C3-pos 06_treshold-1.tif:c:3/3 t:18/27 - pos 06_hyper_cleaned_sub 1 (7to9)_reg	45.062	0	0.76	1.245	0.803	450	C3-pos 06_treshold.tif:c:3/3 t:24/27 - pos 06_hyper_cleaned_sub 1 (7to9)_reg	31.748	0	1	1.199	0.834
451	C3-pos 06_treshold-1.tif:c:3/3 t:18/27 - pos 06_hyper_cleaned_sub 1 (7to9)_reg	102.414	0	0.499	1.822	0.549	451	C3-pos 06_treshold.tif:c:3/3 t:24/27 - pos 06_hyper_cleaned_sub 1 (7to9)_reg	98.318	0	0.549	1.212	0.825
452	C3-pos 06_treshold-1.tif:c:3/3 t:18/27 - pos 06_hyper_cleaned_sub 1 (7to9)_reg	73.738	0	0.85	1.22	0.82	452	C3-pos 06_treshold.tif:c:3/3 t:24/27 - pos 06_hyper_cleaned_sub 1 (7to9)_reg	77.835	0	0.339	2.722	0.367
453	C3-pos 06_treshold-1.tif:c:3/3 t:18/27 - pos 06_hyper_cleaned_sub 1 (7to9)_reg	134.163	0	0.298	2.914	0.343	453	C3-pos 06_treshold.tif:c:3/3 t:24/27 - pos 06_hyper_cleaned_sub 1 (7to9)_reg	73.738	0	0.792	1.331	0.752
454	C3-pos 06_treshold-1.tif:c:3/3 t:18/27 - pos 06_hyper_cleaned_sub 1 (7to9)_reg	31.748	0	0.777	1.592	0.628	454	C3-pos 06_treshold.tif:c:3/3 t:24/27 - pos 06_hyper_cleaned_sub 1 (7to9)_reg	21.507	0	0.943	1.27	0.788
455	C3-pos 06_treshold-1.tif:c:3/3 t:18/27 - pos 06_hyper_cleaned_sub 1 (7to9)_reg	94.221	0	0.464	1.44	0.694	455	C3-pos 06_treshold.tif:c:3/3 t:24/27 - pos 06_hyper_cleaned_sub 1 (7to9)_reg	82.956	0	0.404	1.537	0.651
456	C3-pos 06_treshold-1.tif:c:3/3 t:19/27 - pos 06_hyper_cleaned_sub 1 (7to9)_reg	61.449	0	0.757	1.145	0.873	456	C3-pos 06_treshold.tif:c:3/3 t:24/27 - pos 06_hyper_cleaned_sub 1 (7to9)_reg	60.425	0	0.41	1.883	0.531
457	C3-pos 06_treshold-1.tif:c:3/3 t:19/27 - pos 06_hyper_cleaned_sub 1 (7to9)_reg	43.014	0	0.44	1.729	0.578	457	C3-pos 06_treshold.tif:c:3/3 t:24/27 - pos 06_hyper_cleaned_sub 1 (7to9)_reg	379.958	0	0.206	2.783	0.359
458	C3-pos 06_treshold-1.tif:c:3/3 t:19/27 - pos 06_hyper_cleaned_sub 1 (7to9)_reg	96.27	0	0.546	2.079	0.481	458	C3-pos 06_treshold.tif:c:3/3 t:24/27 - pos 06_hyper_cleaned_sub 1 (7to9)_reg	33.797	0	0.515	1.302	0.768
459	C3-pos 06_treshold-1.tif:c:3/3 t:19/27 - pos 06_hyper_cleaned_sub 1 (7to9)_reg	16.386	0	0.595	2.049	0.488	459	C3-pos 06_treshold.tif:c:3/3 t:24/27 - pos 06_hyper_cleaned_sub 1 (7to9)_reg	89.101	0	0.579	1.256	0.796
460	C3-pos 06_treshold-1.tif:c:3/3 t:19/27 - pos 06_hyper_cleaned_sub 1 (7to9)_reg	18.435	0	0.429	1.773	0.564	460	C3-pos 06_treshold.tif:c:3/3 t:24/27 - pos 06_hyper_cleaned_sub 1 (7to9)_reg	49.159	0	0.424	3.462	0.289
461	C3-pos 06_treshold-1.tif:c:3/3 t:19/27 - pos 06_hyper_cleaned_sub 1 (7to9)_reg	60.425	0	0.59	1.237	0.808	461	C3-pos 06_treshold.tif:c:3/3 t:24/27 - pos 06_hyper_cleaned_sub 1 (7to9)_reg	100.366	0	0.34	2.042	0.49
462	C3-pos 06_treshold-1.tif:c:3/3 t:19/27 - pos 06_hyper_cleaned_sub 1 (7to9)_reg	23.555	0	0.486	2.004	0.499	462	C3-pos 06_treshold.tif:c:3/3 t:25/27 - pos 06_hyper_cleaned_sub 1 (7to9)_reg	116.752	0	0.704	1.335	0.749
463	C3-pos 06_treshold-1.tif:c:3/3 t:19/27 - pos 06_hyper_cleaned_sub 1 (7to9)_reg	253.988	0	0.28	2.14	0.467	463	C3-pos 06_treshold.tif:c:3/3 t:25/27 - pos 06_hyper_cleaned_sub 1 (7to9)_reg	89.101	0	0.83	1.419	0.705
464	C3-pos 06_treshold-1.tif:c:3/3 t:19/27 - pos 06_hyper_cleaned_sub 1 (7to9)_reg	23.555	0	0.415	2.36	0.424	464	C3-pos 06_treshold.tif:c:3/3 t:25/27 - pos 06_hyper_cleaned_sub 1 (7to9)_reg	40.966	0	0.77	1.479	0.676
465	C3-pos 06_treshold-1.tif:c:3/3 t:19/27 - pos 06_hyper_cleaned_sub 1 (7to9)_reg	36.869	0	0.857	1.355	0.738	465	C3-pos 06_treshold.tif:c:3/3 t:25/27 - pos 06_hyper_cleaned_sub 1 (7to9)_reg	82.956	0	0.759	2.157	0.464
466	C3-pos 06_treshold-1.tif:c:3/3 t:19/27 - pos 06_hyper_cleaned_sub 1 (7to9)_reg	77.835	0	0.813	1.089	0.918	466	C3-pos 06_treshold.tif:c:3/3 t:25/27 - pos 06_hyper_cleaned_sub 1 (7to9)_reg	56.328	0	0.576	2.625	0.381
467	C3-pos 06_treshold-1.tif:c:3/3 t:19/27 - pos 06_hyper_cleaned_sub 1 (7to9)_reg	54.28	0	0.481	2.73	0.366	467	C3-pos 06_treshold.tif:c:3/3 t:25/27 - pos 06_hyper_cleaned_sub 1 (7to9)_reg	73.738	0	0.98	1.16	0.862
468	C3-pos 06_treshold-1.tif:c:3/3 t:19/27 - pos 06_hyper_cleaned_sub 1 (7to9)_reg	15.362	0	0.746	2.409	0.415	468	C3-pos 06_treshold.tif:c:3/3 t:25/27 - pos 06_hyper_cleaned_sub 1 (7to9)_reg	94.221	0	0.59	1.769	0.565
469	C3-pos 06_treshold-1.tif:c:3/3 t:19/27 - pos 06_hyper_cleaned_sub 1 (7to9)_reg	104.463	0	0.519	2.24	0.446	469	C3-pos 06_treshold.tif:c:3/3 t:25/27 - pos 06_hyper_cleaned_sub 1 (7to9)_reg	27.652	0	0.91	1.302	0.768
470	C3-pos 06_treshold-1.tif:c:3/3 t:19/27 - pos 06_hyper_cleaned_sub 1 (7to9)_reg	131.091	0	0.583	1.506	0.664	470	C3-pos 06_treshold.tif:c:3/3 t:25/27 - pos 06_hyper_cleaned_sub 1 (7to9)_reg	15.362	0	1	1.295	0.772
471	C3-pos 06_treshold-1.tif:c:3/3 t:19/27 - pos 06_hyper_cleaned_sub 1 (7to9)_reg	110.608	0	0.692	1.74	0.575	471	C3-pos 06_treshold.tif:c:3/3 t:25/27 - pos 06_hyper_cleaned_sub 1 (7to9)_reg	57.352	0	0.838	1.386	0.722
472	C3-pos 06_treshold-1.tif:c:3/3 t:19/27 - pos 06_hyper_cleaned_sub 1 (7to9)_reg	110.608	0	0.75	1.326	0.754	472	C3-pos 06_treshold.tif:c:3/3 t:25/27 - pos 06_hyper_cleaned_sub 1 (7to9)_reg	69.642	0	0.748	1.458	0.686
473	C3-pos 06_treshold-1.tif:c:3/3 t:19/27 - pos 06_hyper_cleaned_sub 1 (7to9)_reg	48.135	0	0.34	1.259	0.794	473	C3-pos 06_treshold.tif:c:3/3 t:25/27 - pos 06_hyper_cleaned_sub 1 (7to9)_reg	442.43	0	0.185	2.073	0.482
474	C3-pos 06_treshold-1.tif:c:3/3 t:19/27 - pos 06_hyper_cleaned_sub 1 (7to9)_reg	73.738	0	0.71	1.399	0.715	474	C3-pos 06_treshold.tif:c:3/3 t:25/27 - pos 06_hyper_cleaned_sub 1 (7to9)_reg	108.559	0	0.713	2.048	0.488
475	C3-pos 06_treshold-1.tif:c:3/3 t:19/27 - pos 06_hyper_cleaned_sub 1 (7to9)_reg	40.966	0	0.845	1.154	0.867	475	C3-pos 06_treshold.tif:c:3/3 t:25/27 - pos 06_hyper_cleaned_sub 1 (7to9)_reg	38.917	0	0.905	1.323	0.756
476	C3-pos 06_treshold-1.tif:c:3/3 t:19/27 - pos 06_hyper_cleaned_sub 1 (7to9)_reg	97.294	0	0.618	1.685	0.593	476	C3-pos 06_treshold.tif:c:3/3 t:25/27 - pos 06_hyper_cleaned_sub 1 (7to9)_reg	159.767	0	0.517	2.099	0.476
477	C3-pos 06_treshold-1.tif:c:3/3 t:19/27 - pos 06_hyper_cleaned_sub 1 (7to9)_reg	113.68	0	0.438	2.099	0.476	477	C3-pos 06_treshold.tif:c:3/3 t:25/27 - pos 06_hyper_cleaned_sub 1 (7to9)_reg	107.535	0	0.505	1.097	0.912
478	C3-pos 06_treshold-1.tif:c:3/3 t:19/27 - pos 06_hyper_cleaned_sub 1 (7to9)_reg	79.883	0	0.213	2.181	0.459	478	C3-pos 06_treshold.tif:c:3/3 t:26/27 - pos 06_hyper_cleaned_sub 1 (7to9)_reg	65.545	0	0.539	1.217	0.822
479	C3-pos 06_treshold-1.tif:c:3/3 t:20/27 - pos 06_hyper_cleaned_sub 1 (7to9)_reg	39.942	0	0.686	2.399	0.417	479	C3-pos 06_treshold.tif:c:3/3 t:26/27 - pos 06_hyper_cleaned_sub 1 (7to9)_reg	192.539	0	0.501	1.568	0.638
480	C3-pos 06_treshold-1.tif:c:3/3 t:20/27 - pos 06_hyper_cleaned_sub 1 (7to9)_reg	47.111	0	0.431	1.551	0.645	480	C3-pos 06_treshold.tif:c:3/3 t:26/27 - pos 06_hyper_cleaned_sub 1 (7to9)_reg	49.159	0	0.575	2.28	0.439
481	C3-pos 06_treshold-1.tif:c:3/3 t:20/27 - pos 06_hyper_cleaned_sub 1 (7to9)_reg	92.173	0	0.806	1.423	0.703	481	C3-pos 06_treshold.tif:c:3/3 t:26/27 - pos 06_hyper_cleaned_sub 1 (7to9)_reg	45.062	0	0.93	1.389	0.72
482	C3-pos 06_treshold-1.tif:c:3/3 t:20/27 - pos 06_hyper_cleaned_sub 1 (7to9)_reg	220.191	0	0.382	1.734	0.577	482	C3-pos 06_treshold.tif:c:3/3 t:26/27 - pos 06_hyper_cleaned_sub 1 (7to9)_reg	93.197	0	0.583	1.691	0.591
483	C3-pos 06_treshold-1.tif:c:3/3 t:20/27 - pos 06_hyper_cleaned_sub 1 (7to9)_reg	24.579	0	0.248	1.556	0.643	483	C3-pos 06_treshold.tif:c:3/3 t:26/27 - pos 06_hyper_cleaned_sub 1 (7to9)_reg	34.821	0	0.543	2.584	0.387
484	C3-pos 06_treshold-1.tif:c:3/3 t:20/27 - pos 06_hyper_cleaned_sub 1 (7to9)_reg	56.328	0	0.95	1.04	0.961	484	C3-pos 06_treshold.tif:c:3/3 t:26/27 - pos 06_hyper_cleaned_sub 1 (7to9)_reg	92.173	0	0.577	1.021	0.979
485	C3-pos 06_treshold-1.tif:c:3/3 t:20/27 - pos 06_hyper_cleaned_sub 1 (7to9)_reg	27.652	0	0.376	2.174	0.46	485	C3-pos 06_treshold.tif:c:3/3 t:26/27 - pos 06_hyper_cleaned_sub 1 (7to9)_reg	85.004	0	0.9	1.239	0.807
486	C3-pos 06_treshold-1.tif:c:3/3 t:20/27 - pos 06_hyper_cleaned_sub 1 (7to9)_reg	26.628	0	0.589	2.686	0.372	486	C3-pos 06_treshold.tif:c:3/3 t:26/27 - pos 06_hyper_cleaned_sub 1 (7to9)_reg	45.062	0	0.547	1.215	0.823
487	C3-pos 06_treshold-1.tif:c:3/3 t:20/27 - pos 06_hyper_cleaned_sub 1 (7to9)_reg	25.604	0	0.451	2.297	0.435	487	C3-pos 06_treshold.tif:c:3/3 t:26/27 - pos 06_hyper_cleaned_sub 1 (7to9)_reg	16.386	0	0.857	1.274	0.785
488	C3-pos 06_treshold-1.tif:c:3/3 t:20/27 - pos 06_hyper_cleaned_sub 1 (7to9)_reg	34.821	0	0.614	1.638	0.61	488	C3-pos 06_treshold.tif:c:3/3 t:26/27 - pos 06_hyper_cleaned_sub 1 (7to9)_reg	72.714	0	0.797	1.238	0.807
489	C3-pos 06_treshold-1.tif:c:3/3 t:20/27 - pos 06_hyper_cleaned_sub 1 (7to9)_reg	41.99	0	0.549	1.662	0.602	489	C3-pos 06_treshold.tif:c:3/3 t:26/27 - pos 06_hyper_cleaned_sub 1 (7to9)_reg	15.362	0	0.942	1.274	0.785
490	C3-pos 06_treshold-1.tif:c:3/3 t:20/27 - pos 06_hyper_cleaned_sub 1 (7to9)_reg	74.763	0	0.907	1.198	0.834	490	C3-pos 06_treshold.tif:c:3/3 t:26/27 - pos 06_hyper_cleaned_sub 1 (7to9)_reg	320.557	0	0.397	1.398	0.715
491	C3-pos 06_treshold-1.tif:c:3/3 t:20/27 - pos 06_hyper_cleaned_sub 1 (7to9)_reg	24.579	0	0.334	1.8	0.555	491	C3-pos 06_treshold.tif:c:3/3 t:26/27 - pos 06_hyper_cleaned_sub 1 (7to9)_reg	99.342	0	0.751	1.624	0.616
492	C3-pos 06_treshold-1.tif:c:3/3 t:20/27 - pos 06_hyper_cleaned_sub 1 (7to9)_reg	27.652	0	0.466	2.44	0.41	492	C3-pos 06_treshold.tif:c:3/3 t:26/27 - pos 06_hyper_cleaned_sub 1 (7to9)_reg	40.966	0	0.806	1.393	0.718
493	C3-pos 06_treshold-1.tif:c:3/3 t:20/27 - pos 06_hyper_cleaned_sub 1 (7to9)_reg	123.921	0	0.353	2.529	0.395	493	C3-pos 06_treshold.tif:c:3/3 t:26/27 - pos 06_hyper_cleaned_sub 1 (7to9)_reg	142.356	0	0.614	2.057	0.486
494	C3-pos 06_treshold-1.tif:c:3/3 t:20/27 - pos 06_hyper_cleaned_sub 1 (7to9)_reg	18.435	0	0.606	2.641	0.379	494	C3-pos 06_treshold.tif:c:3/3 t:26/27 - pos 06_hyper_cleaned_sub 1 (7to9)_reg	80.907	0	0.555	1.838	0.544
495	C3-pos 06_treshold-1.tif:c:3/3 t:20/27 - pos 06_hyper_cleaned_sub 1 (7to9)_reg	89.101	0	0.755	1.819	0.55	495	C3-pos 06_treshold.tif:c:3/3 t:26/27 - pos 06_hyper_cleaned_sub 1 (7to9)_reg	101.39	0	0.246	1.824	0.548
496	C3-pos 06_treshold-1.tif:c:3/3 t:20/27 - pos 06_hyper_cleaned_sub 1 (7to9)_reg	102.414	0	0.684	1.456	0.687	496	C3-pos 06_treshold.tif:c:3/3 t:26/27 - pos 06_hyper_cleaned_sub 1 (7to9)_reg	104.463	0	0.329	1.528	0.655
497	C3-pos 06_treshold-1.tif:c:3/3 t:20/27 - pos 06_hyper_cleaned_sub 1 (7to9)_reg	56.328	0	0.376	2.737	0.365	497	C3-pos 06_treshold.tif:c:3/3 t:27/27 - pos 06_hyper_cleaned_sub 1 (7to9)_reg	52.231	0	0.938	1.197	0.836
498	C3-pos 06_treshold-1.tif:c:3/3 t:20/27 - pos 06_hyper_cleaned_sub 1 (7to9)_reg	110.608	0	0.67	1.349	0.741	498	C3-pos 06_treshold.tif:c:3/3 t:27/27 - pos 06_hyper_cleaned_sub 1 (7to9)_reg	75.787	0	0.529	1.081	0.925
499	C3-pos 06_treshold-1.tif:c:3/3 t:20/27 - pos 06_hyper_cleaned_sub 1 (7to9)_reg	106.511	0	0.41	1.163	0.86	499	C3-pos 06_treshold.tif:c:3/3 t:27/27 - pos 06_hyper_cleaned_sub 1 (7to9)_reg	16.386	0	0.611	1.684	0.594
500	C3-pos 06_treshold-1.tif:c:3/3 t:20/27 - pos 06_hyper_cleaned_sub 1 (7to9)_reg	41.99	0	0.727	1.299	0.77	500	C3-pos 06_treshold.tif:c:3/3 t:27/27 - pos 06_hyper_cleaned_sub 1 (7to9)_reg	85.004	0	0.841	1.766	0.566
501	C3-pos 06_treshold-1.tif:c:3/3 t:20/27 - pos 06_hyper_cleaned_sub 1 (7to9)_reg	98.318	0	0.333	3.892	0.257	501	C3-pos 06_treshold.tif:c:3/3 t:27/27 - pos 06_hyper_cleaned_sub 1 (7to9)_reg	105.487	0	0.689	2.235	0.447
502	C3-pos 06_treshold-1.tif:c:3/3 t:20/27 - pos 06_hyper_cleaned_sub 1 (7to9)_reg	81.932	0	0.88	1.296	0.771	502	C3-pos 06_treshold.tif:c:3/3 t:27/27 - pos 06_hyper_cleaned_sub 1 (7to9)_reg	65.545	0	0.658	2.329	0.429
503	C3-pos 06_treshold-1.tif:c:3/3 t:20/27 - pos 06_hyper_cleaned_sub 1 (7to9)_reg	19.459	0	0.745	2.398	0.417	503	C3-pos 06_treshold.tif:c:3/3 t:27/27 - pos 06_hyper_cleaned_sub 1 (7to9)_reg	81.932	0	0.569	2.233	0.448
504	C3-pos 06_treshold-1.tif:c:3/3 t:20/27 - pos 06_hyper_cleaned_sub 1 (7to9)_reg	61.449	0	0.555	3.038	0.329	504	C3-pos 06_treshold.tif:c:3/3 t:27/27 - pos 06_hyper_cleaned_sub 1 (7to9)_reg	21.507	0	0.5	2.599	0.385
505	C3-pos 06_treshold-1.tif:c:3/3 t:21/27 - pos 06_hyper_cleaned_sub 1 (7to9)_reg	35.845	0	0.917	1.169	0.855	505	C3-pos 06_treshold.tif:c:3/3 t:27/27 - pos 06_hyper_cleaned_sub 1 (7to9)_reg	83.98	0	0.768	1.834	0.545
506	C3-pos 06_treshold-1.tif:c:3/3 t:21/27 - pos 06_hyper_cleaned_sub 1 (7to9)_reg	43.014	0	0.503	1.698	0.589	506	C3-pos 06_treshold.tif:c:3/3 t:27/27 - pos 06_hyper_cleaned_sub 1 (7to9)_reg	90.125	0	0.38	1.689	0.592
507	C3-pos 06_treshold-1.tif:c:3/3 t:21/27 - pos 06_hyper_cleaned_sub 1 (7to9)_reg	21.507	0	0.248	2.307	0.434	507	C3-pos 06_treshold.tif:c:3/3 t:27/27 - pos 06_hyper_cleaned_sub 1 (7to9)_reg	80.907	0	0.882	1.019	0.981
508	C3-pos 06_treshold-1.tif:c:3/3 t:21/27 - pos 06_hyper_cleaned_sub 1 (7to9)_reg	88.076	0	0.889	1.279	0.782	508	C3-pos 06_treshold.tif:c:3/3 t:27/27 - pos 06_hyper_cleaned_sub 1 (7to9)_reg	79.883	0	0.42	1.739	0.575
509	C3-pos 06_treshold-1.tif:c:3/3 t:21/27 - pos 06_hyper_cleaned_sub 1 (7to9)_reg	239.65	0	0.247	1.839	0.544	509	C3-pos 06_treshold.tif:c:3/3 t:27/27 - pos 06_hyper_cleaned_sub 1 (7to9)_reg	67.594	0	0.779	1.253	0.798
510	C3-pos 06_treshold-1.tif:c:3/3 t:21/27 - pos 06_hyper_cleaned_sub 1 (7to9)_reg	46.087	0	1	1.114	0.898	510	C3-pos 06_treshold.tif:c:3/3 t:27/27 - pos 06_hyper_cleaned_sub 1 (7to9)_reg	41.99	0	0.774	1.592	0.628
511	C3-pos 06_treshold-1.tif:c:3/3 t:21/27 - pos 06_hyper_cleaned_sub 1 (7to9)_reg	30.724	0	0.542	2.443	0.409	511	C3-pos 06_treshold.tif:c:3/3 t:27/27 - pos 06_hyper_cleaned_sub 1 (7to9)_reg	289.833	0	0.237	3.516	0.284
512	C3-pos 06_treshold-1.tif:c:3/3 t:21/27 - pos 06_hyper_cleaned_sub 1 (7to9)_reg	46.087	0	0.674	1.594	0.627	512	C3-pos 06_treshold.tif:c:3/3 t:27/27 - pos 06_hyper_cleaned_sub 1 (7to9)_reg	77.835	0	0.796	1.345	0.744
513	C3-pos 06_treshold-1.tif:c:3/3 t:21/27 - pos 06_hyper_cleaned_sub 1 (7to9)_reg	23.555	0	0.521	2.538	0.394	513	C3-pos 06_treshold.tif:c:3/3 t:27/27 - pos 06_hyper_cleaned_sub 1 (7to9)_reg	90.125	0	0.552	2.305	0.434
514	C3-pos 06_treshold-1.tif:c:3/3 t:21/27 - pos 06_hyper_cleaned_sub 1 (7to9)_reg	62.473	0	0.817	1.565	0.639	514	C3-pos 06_treshold.tif:c:3/3 t:27/27 - pos 06_hyper_cleaned_sub 1 (7to9)_reg	49.159	0	0.719	1.487	0.673
515	C3-pos 06_treshold-1.tif:c:3/3 t:21/27 - pos 06_hyper_cleaned_sub 1 (7to9)_reg	74.763	0	0.82	1.161	0.861	515	C3-pos 06_treshold.tif:c:3/3 t:27/27 - pos 06_hyper_cleaned_sub 1 (7to9)_reg	88.076	0	0.629	1.12	0.893
516	C3-pos 06_treshold-1.tif:c:3/3 t:21/27 - pos 06_hyper_cleaned_sub 1 (7to9)_reg	65.545	0	0.74	1.896	0.527	516	C3-pos 06_treshold.tif:c:3/3 t:27/27 - pos 06_hyper_cleaned_sub 1 (7to9)_reg	195.612	0	0.239	1.711	0.584
517	C3-pos 06_treshold-1.tif:c:3/3 t:21/27 - pos 06_hyper_cleaned_sub 1 (7to9)_reg	26.628	0	0.666	1.998	0.5	517	C3-pos 06_treshold.tif:c:3/3 t:27/27 - pos 06_hyper_cleaned_sub 1 (7to9)_reg	19.459	0	0.624	2.622	0.381
518	C3-pos 06_treshold-1.tif:c:3/3 t:21/27 - pos 06_hyper_cleaned_sub 1 (7to9)_reg	37.893	0	0.496	1.612	0.62	518	C3-pos 06_treshold.tif:c:3/3 t:27/27 - pos 06_hyper_cleaned_sub 1 (7to9)_reg	122.897	0	0.384	2.437	0.41
519	C3-pos 06_treshold-1.tif:c:3/3 t:21/27 - pos 06_hyper_cleaned_sub 1 (7to9)_reg	160.791	0	0.385	2.832	0.353
520	C3-pos 06_treshold-1.tif:c:3/3 t:21/27 - pos 06_hyper_cleaned_sub 1 (7to9)_reg	132.115	0	0.805	1.601	0.624
521	C3-pos 06_treshold-1.tif:c:3/3 t:21/27 - pos 06_hyper_cleaned_sub 1 (7to9)_reg	132.115	0	0.629	1.562	0.64
522	C3-pos 06_treshold-1.tif:c:3/3 t:21/27 - pos 06_hyper_cleaned_sub 1 (7to9)_reg	83.98	0	0.804	1.671	0.599
523	C3-pos 06_treshold-1.tif:c:3/3 t:21/27 - pos 06_hyper_cleaned_sub 1 (7to9)_reg	107.535	0	0.759	1.41	0.709
524	C3-pos 06_treshold-1.tif:c:3/3 t:21/27 - pos 06_hyper_cleaned_sub 1 (7to9)_reg	64.521	0	0.733	1.594	0.627
525	C3-pos 06_treshold-1.tif:c:3/3 t:21/27 - pos 06_hyper_cleaned_sub 1 (7to9)_reg	34.821	0	1	1.329	0.753
526	C3-pos 06_treshold-1.tif:c:3/3 t:21/27 - pos 06_hyper_cleaned_sub 1 (7to9)_reg	96.27	0	0.434	3.405	0.294
527	C3-pos 06_treshold-1.tif:c:3/3 t:21/27 - pos 06_hyper_cleaned_sub 1 (7to9)_reg	75.787	0	0.831	1.17	0.854
528	C3-pos 06_treshold-1.tif:c:3/3 t:22/27 - pos 06_hyper_cleaned_sub 1 (7to9)_reg	250.915	0	0.273	1.07	0.934
529	C3-pos 06_treshold-1.tif:c:3/3 t:22/27 - pos 06_hyper_cleaned_sub 1 (7to9)_reg	104.463	0	0.767	1.058	0.945
530	C3-pos 06_treshold-1.tif:c:3/3 t:22/27 - pos 06_hyper_cleaned_sub 1 (7to9)_reg	45.062	0	0.623	1.807	0.553
531	C3-pos 06_treshold-1.tif:c:3/3 t:22/27 - pos 06_hyper_cleaned_sub 1 (7to9)_reg	45.062	0	0.527	1.459	0.686
532	C3-pos 06_treshold-1.tif:c:3/3 t:22/27 - pos 06_hyper_cleaned_sub 1 (7to9)_reg	24.579	0	0.615	1.678	0.596
533	C3-pos 06_treshold-1.tif:c:3/3 t:22/27 - pos 06_hyper_cleaned_sub 1 (7to9)_reg	18.435	0	0.895	1.725	0.58
534	C3-pos 06_treshold-1.tif:c:3/3 t:22/27 - pos 06_hyper_cleaned_sub 1 (7to9)_reg	61.449	0	0.993	1.112	0.899
535	C3-pos 06_treshold-1.tif:c:3/3 t:22/27 - pos 06_hyper_cleaned_sub 1 (7to9)_reg	30.724	0	0.666	2.075	0.482
536	C3-pos 06_treshold-1.tif:c:3/3 t:22/27 - pos 06_hyper_cleaned_sub 1 (7to9)_reg	25.604	0	0.432	1.989	0.503
537	C3-pos 06_treshold-1.tif:c:3/3 t:22/27 - pos 06_hyper_cleaned_sub 1 (7to9)_reg	137.235	0	0.296	1.897	0.527
538	C3-pos 06_treshold-1.tif:c:3/3 t:22/27 - pos 06_hyper_cleaned_sub 1 (7to9)_reg	30.724	0	1	1.025	0.975
539	C3-pos 06_treshold-1.tif:c:3/3 t:22/27 - pos 06_hyper_cleaned_sub 1 (7to9)_reg	72.714	0	0.416	1.735	0.576
540	C3-pos 06_treshold-1.tif:c:3/3 t:22/27 - pos 06_hyper_cleaned_sub 1 (7to9)_reg	171.032	0	0.638	1.309	0.764
541	C3-pos 06_treshold-1.tif:c:3/3 t:22/27 - pos 06_hyper_cleaned_sub 1 (7to9)_reg	21.507	0	0.88	1.323	0.756
542	C3-pos 06_treshold-1.tif:c:3/3 t:22/27 - pos 06_hyper_cleaned_sub 1 (7to9)_reg	90.125	0	0.875	1.6	0.625
543	C3-pos 06_treshold-1.tif:c:3/3 t:22/27 - pos 06_hyper_cleaned_sub 1 (7to9)_reg	113.68	0	0.722	1.406	0.711
544	C3-pos 06_treshold-1.tif:c:3/3 t:22/27 - pos 06_hyper_cleaned_sub 1 (7to9)_reg	108.559	0	0.775	1.294	0.773
545	C3-pos 06_treshold-1.tif:c:3/3 t:22/27 - pos 06_hyper_cleaned_sub 1 (7to9)_reg	97.294	0	0.79	1.044	0.958
546	C3-pos 06_treshold-1.tif:c:3/3 t:22/27 - pos 06_hyper_cleaned_sub 1 (7to9)_reg	121.873	0	0.944	1.13	0.885
547	C3-pos 06_treshold-1.tif:c:3/3 t:22/27 - pos 06_hyper_cleaned_sub 1 (7to9)_reg	61.449	0	0.708	1.712	0.584
548	C3-pos 06_treshold-1.tif:c:3/3 t:22/27 - pos 06_hyper_cleaned_sub 1 (7to9)_reg	41.99	0	0.629	1.683	0.594
549	C3-pos 06_treshold-1.tif:c:3/3 t:22/27 - pos 06_hyper_cleaned_sub 1 (7to9)_reg	98.318	0	0.762	1.089	0.918
550	C3-pos 06_treshold-1.tif:c:3/3 t:22/27 - pos 06_hyper_cleaned_sub 1 (7to9)_reg	43.014	0	0.951	1.232	0.811
551	C3-pos 06_treshold-1.tif:c:3/3 t:22/27 - pos 06_hyper_cleaned_sub 1 (7to9)_reg	36.869	0	0.832	1.095	0.914
552	C3-pos 06_treshold-1.tif:c:3/3 t:23/27 - pos 06_hyper_cleaned_sub 1 (7to9)_reg	40.966	0	0.862	1.369	0.731
553	C3-pos 06_treshold-1.tif:c:3/3 t:23/27 - pos 06_hyper_cleaned_sub 1 (7to9)_reg	92.173	0	0.796	1.162	0.86
554	C3-pos 06_treshold-1.tif:c:3/3 t:23/27 - pos 06_hyper_cleaned_sub 1 (7to9)_reg	38.917	0	0.398	1.621	0.617
555	C3-pos 06_treshold-1.tif:c:3/3 t:23/27 - pos 06_hyper_cleaned_sub 1 (7to9)_reg	36.869	0	0.36	1.716	0.583
556	C3-pos 06_treshold-1.tif:c:3/3 t:23/27 - pos 06_hyper_cleaned_sub 1 (7to9)_reg	21.507	0	0.581	2.963	0.337
557	C3-pos 06_treshold-1.tif:c:3/3 t:23/27 - pos 06_hyper_cleaned_sub 1 (7to9)_reg	59.4	0	0.424	2.428	0.412
558	C3-pos 06_treshold-1.tif:c:3/3 t:23/27 - pos 06_hyper_cleaned_sub 1 (7to9)_reg	20.483	0	0.444	1.321	0.757
559	C3-pos 06_treshold-1.tif:c:3/3 t:23/27 - pos 06_hyper_cleaned_sub 1 (7to9)_reg	68.618	0	0.948	1.101	0.908
560	C3-pos 06_treshold-1.tif:c:3/3 t:23/27 - pos 06_hyper_cleaned_sub 1 (7to9)_reg	29.7	0	0.533	1.499	0.667
561	C3-pos 06_treshold-1.tif:c:3/3 t:23/27 - pos 06_hyper_cleaned_sub 1 (7to9)_reg	29.7	0	0.657	2.134	0.469
562	C3-pos 06_treshold-1.tif:c:3/3 t:23/27 - pos 06_hyper_cleaned_sub 1 (7to9)_reg	22.531	0	0.788	1.617	0.618
563	C3-pos 06_treshold-1.tif:c:3/3 t:23/27 - pos 06_hyper_cleaned_sub 1 (7to9)_reg	33.797	0	0.892	1.222	0.818
564	C3-pos 06_treshold-1.tif:c:3/3 t:23/27 - pos 06_hyper_cleaned_sub 1 (7to9)_reg	20.483	0	0.423	2.248	0.445
565	C3-pos 06_treshold-1.tif:c:3/3 t:23/27 - pos 06_hyper_cleaned_sub 1 (7to9)_reg	81.932	0	0.417	1.188	0.842
566	C3-pos 06_treshold-1.tif:c:3/3 t:23/27 - pos 06_hyper_cleaned_sub 1 (7to9)_reg	109.583	0	0.782	1.323	0.756
567	C3-pos 06_treshold-1.tif:c:3/3 t:23/27 - pos 06_hyper_cleaned_sub 1 (7to9)_reg	171.032	0	0.613	1.983	0.504
568	C3-pos 06_treshold-1.tif:c:3/3 t:23/27 - pos 06_hyper_cleaned_sub 1 (7to9)_reg	21.507	0	0.971	1.548	0.646
569	C3-pos 06_treshold-1.tif:c:3/3 t:23/27 - pos 06_hyper_cleaned_sub 1 (7to9)_reg	58.376	0	0.747	1.972	0.507
570	C3-pos 06_treshold-1.tif:c:3/3 t:23/27 - pos 06_hyper_cleaned_sub 1 (7to9)_reg	238.626	0	0.441	2.729	0.366
571	C3-pos 06_treshold-1.tif:c:3/3 t:23/27 - pos 06_hyper_cleaned_sub 1 (7to9)_reg	41.99	0	0.721	1.575	0.635
572	C3-pos 06_treshold-1.tif:c:3/3 t:23/27 - pos 06_hyper_cleaned_sub 1 (7to9)_reg	89.101	0	0.443	1.569	0.638
573	C3-pos 06_treshold-1.tif:c:3/3 t:23/27 - pos 06_hyper_cleaned_sub 1 (7to9)_reg	116.752	0	0.883	1.265	0.79
574	C3-pos 06_treshold-1.tif:c:3/3 t:23/27 - pos 06_hyper_cleaned_sub 1 (7to9)_reg	33.797	0	0.697	1.69	0.592
575	C3-pos 06_treshold-1.tif:c:3/3 t:23/27 - pos 06_hyper_cleaned_sub 1 (7to9)_reg	41.99	0	0.58	1.946	0.514
576	C3-pos 06_treshold-1.tif:c:3/3 t:23/27 - pos 06_hyper_cleaned_sub 1 (7to9)_reg	45.062	0	0.512	2.199	0.455
577	C3-pos 06_treshold-1.tif:c:3/3 t:23/27 - pos 06_hyper_cleaned_sub 1 (7to9)_reg	53.256	0	0.939	1.189	0.841
578	C3-pos 06_treshold-1.tif:c:3/3 t:24/27 - pos 06_hyper_cleaned_sub 1 (7to9)_reg	18.435	0	0.895	1.398	0.715
579	C3-pos 06_treshold-1.tif:c:3/3 t:24/27 - pos 06_hyper_cleaned_sub 1 (7to9)_reg	33.797	0	0.358	1.488	0.672
580	C3-pos 06_treshold-1.tif:c:3/3 t:24/27 - pos 06_hyper_cleaned_sub 1 (7to9)_reg	31.748	0	0.406	1.349	0.741
581	C3-pos 06_treshold-1.tif:c:3/3 t:24/27 - pos 06_hyper_cleaned_sub 1 (7to9)_reg	75.787	0	0.954	1.187	0.843
582	C3-pos 06_treshold-1.tif:c:3/3 t:24/27 - pos 06_hyper_cleaned_sub 1 (7to9)_reg	20.483	0	0.453	3.484	0.287
583	C3-pos 06_treshold-1.tif:c:3/3 t:24/27 - pos 06_hyper_cleaned_sub 1 (7to9)_reg	22.531	0	0.358	1.497	0.668
584	C3-pos 06_treshold-1.tif:c:3/3 t:24/27 - pos 06_hyper_cleaned_sub 1 (7to9)_reg	58.376	0	0.943	1.044	0.958
585	C3-pos 06_treshold-1.tif:c:3/3 t:24/27 - pos 06_hyper_cleaned_sub 1 (7to9)_reg	34.821	0	0.416	1.779	0.562
586	C3-pos 06_treshold-1.tif:c:3/3 t:24/27 - pos 06_hyper_cleaned_sub 1 (7to9)_reg	28.676	0	0.412	1.582	0.632
587	C3-pos 06_treshold-1.tif:c:3/3 t:24/27 - pos 06_hyper_cleaned_sub 1 (7to9)_reg	24.579	0	0.789	1.076	0.929
588	C3-pos 06_treshold-1.tif:c:3/3 t:24/27 - pos 06_hyper_cleaned_sub 1 (7to9)_reg	43.014	0	0.488	1.802	0.555
589	C3-pos 06_treshold-1.tif:c:3/3 t:24/27 - pos 06_hyper_cleaned_sub 1 (7to9)_reg	17.41	0	0.559	3.15	0.317
590	C3-pos 06_treshold-1.tif:c:3/3 t:24/27 - pos 06_hyper_cleaned_sub 1 (7to9)_reg	65.545	0	0.573	1.599	0.625
591	C3-pos 06_treshold-1.tif:c:3/3 t:24/27 - pos 06_hyper_cleaned_sub 1 (7to9)_reg	91.149	0	0.536	1.221	0.819
592	C3-pos 06_treshold-1.tif:c:3/3 t:24/27 - pos 06_hyper_cleaned_sub 1 (7to9)_reg	120.849	0	0.438	1.866	0.536
593	C3-pos 06_treshold-1.tif:c:3/3 t:24/27 - pos 06_hyper_cleaned_sub 1 (7to9)_reg	49.159	0	0.458	2.774	0.36
594	C3-pos 06_treshold-1.tif:c:3/3 t:24/27 - pos 06_hyper_cleaned_sub 1 (7to9)_reg	158.742	0	0.363	2.636	0.379
595	C3-pos 06_treshold-1.tif:c:3/3 t:24/27 - pos 06_hyper_cleaned_sub 1 (7to9)_reg	98.318	0	0.809	1.815	0.551
596	C3-pos 06_treshold-1.tif:c:3/3 t:24/27 - pos 06_hyper_cleaned_sub 1 (7to9)_reg	228.384	0	0.411	1.426	0.701
597	C3-pos 06_treshold-1.tif:c:3/3 t:24/27 - pos 06_hyper_cleaned_sub 1 (7to9)_reg	119.825	0	0.791	1.162	0.86
598	C3-pos 06_treshold-1.tif:c:3/3 t:24/27 - pos 06_hyper_cleaned_sub 1 (7to9)_reg	49.159	0	0.619	1.942	0.515
599	C3-pos 06_treshold-1.tif:c:3/3 t:24/27 - pos 06_hyper_cleaned_sub 1 (7to9)_reg	26.628	0	0.514	2.073	0.482
600	C3-pos 06_treshold-1.tif:c:3/3 t:24/27 - pos 06_hyper_cleaned_sub 1 (7to9)_reg	34.821	0	0.603	2.489	0.402
601	C3-pos 06_treshold-1.tif:c:3/3 t:24/27 - pos 06_hyper_cleaned_sub 1 (7to9)_reg	65.545	0	0.684	1.273	0.786
602	C3-pos 06_treshold-1.tif:c:3/3 t:24/27 - pos 06_hyper_cleaned_sub 1 (7to9)_reg	80.907	0	0.475	2.138	0.468
603	C3-pos 06_treshold-1.tif:c:3/3 t:25/27 - pos 06_hyper_cleaned_sub 1 (7to9)_reg	48.135	0	0.904	1.606	0.623
604	C3-pos 06_treshold-1.tif:c:3/3 t:25/27 - pos 06_hyper_cleaned_sub 1 (7to9)_reg	45.062	0	0.623	1.514	0.661
605	C3-pos 06_treshold-1.tif:c:3/3 t:25/27 - pos 06_hyper_cleaned_sub 1 (7to9)_reg	25.604	0	0.504	1.372	0.729
606	C3-pos 06_treshold-1.tif:c:3/3 t:25/27 - pos 06_hyper_cleaned_sub 1 (7to9)_reg	25.604	0	0.539	1.494	0.669
607	C3-pos 06_treshold-1.tif:c:3/3 t:25/27 - pos 06_hyper_cleaned_sub 1 (7to9)_reg	95.245	0	0.93	1.374	0.728
608	C3-pos 06_treshold-1.tif:c:3/3 t:25/27 - pos 06_hyper_cleaned_sub 1 (7to9)_reg	65.545	0	0.289	3.399	0.294
609	C3-pos 06_treshold-1.tif:c:3/3 t:25/27 - pos 06_hyper_cleaned_sub 1 (7to9)_reg	70.666	0	0.976	1.134	0.882
610	C3-pos 06_treshold-1.tif:c:3/3 t:25/27 - pos 06_hyper_cleaned_sub 1 (7to9)_reg	18.435	0	0.558	2.144	0.466
611	C3-pos 06_treshold-1.tif:c:3/3 t:25/27 - pos 06_hyper_cleaned_sub 1 (7to9)_reg	32.773	0	0.762	1.64	0.61
612	C3-pos 06_treshold-1.tif:c:3/3 t:25/27 - pos 06_hyper_cleaned_sub 1 (7to9)_reg	36.869	0	0.876	1.209	0.827
613	C3-pos 06_treshold-1.tif:c:3/3 t:25/27 - pos 06_hyper_cleaned_sub 1 (7to9)_reg	26.628	0	0.449	1.974	0.507
614	C3-pos 06_treshold-1.tif:c:3/3 t:25/27 - pos 06_hyper_cleaned_sub 1 (7to9)_reg	33.797	0	0.965	1.24	0.806
615	C3-pos 06_treshold-1.tif:c:3/3 t:25/27 - pos 06_hyper_cleaned_sub 1 (7to9)_reg	98.318	0	0.765	1.483	0.674
616	C3-pos 06_treshold-1.tif:c:3/3 t:25/27 - pos 06_hyper_cleaned_sub 1 (7to9)_reg	163.863	0	0.54	1.754	0.57
617	C3-pos 06_treshold-1.tif:c:3/3 t:25/27 - pos 06_hyper_cleaned_sub 1 (7to9)_reg	50.183	0	0.667	2.482	0.403
618	C3-pos 06_treshold-1.tif:c:3/3 t:25/27 - pos 06_hyper_cleaned_sub 1 (7to9)_reg	27.652	0	0.79	1.87	0.535
619	C3-pos 06_treshold-1.tif:c:3/3 t:25/27 - pos 06_hyper_cleaned_sub 1 (7to9)_reg	138.26	0	0.7	1.891	0.529
620	C3-pos 06_treshold-1.tif:c:3/3 t:25/27 - pos 06_hyper_cleaned_sub 1 (7to9)_reg	94.221	0	0.89	1.31	0.764
621	C3-pos 06_treshold-1.tif:c:3/3 t:25/27 - pos 06_hyper_cleaned_sub 1 (7to9)_reg	87.052	0	0.729	1.185	0.844
622	C3-pos 06_treshold-1.tif:c:3/3 t:25/27 - pos 06_hyper_cleaned_sub 1 (7to9)_reg	116.752	0	0.742	1.368	0.731
623	C3-pos 06_treshold-1.tif:c:3/3 t:25/27 - pos 06_hyper_cleaned_sub 1 (7to9)_reg	112.656	0	0.873	1.265	0.79
624	C3-pos 06_treshold-1.tif:c:3/3 t:25/27 - pos 06_hyper_cleaned_sub 1 (7to9)_reg	139.284	0	0.541	1.418	0.705
625	C3-pos 06_treshold-1.tif:c:3/3 t:25/27 - pos 06_hyper_cleaned_sub 1 (7to9)_reg	66.569	0	0.871	1.608	0.622
626	C3-pos 06_treshold-1.tif:c:3/3 t:25/27 - pos 06_hyper_cleaned_sub 1 (7to9)_reg	27.652	0	0.544	2.663	0.375
627	C3-pos 06_treshold-1.tif:c:3/3 t:25/27 - pos 06_hyper_cleaned_sub 1 (7to9)_reg	76.811	0	0.813	1.224	0.817
628	C3-pos 06_treshold-1.tif:c:3/3 t:25/27 - pos 06_hyper_cleaned_sub 1 (7to9)_reg	77.835	0	0.76	1.575	0.635
629	C3-pos 06_treshold-1.tif:c:3/3 t:25/27 - pos 06_hyper_cleaned_sub 1 (7to9)_reg	62.473	0	0.457	4.581	0.218
630	C3-pos 06_treshold-1.tif:c:3/3 t:26/27 - pos 06_hyper_cleaned_sub 1 (7to9)_reg	31.748	0	0.96	1.657	0.604
631	C3-pos 06_treshold-1.tif:c:3/3 t:26/27 - pos 06_hyper_cleaned_sub 1 (7to9)_reg	24.579	0	0.362	2.564	0.39
632	C3-pos 06_treshold-1.tif:c:3/3 t:26/27 - pos 06_hyper_cleaned_sub 1 (7to9)_reg	37.893	0	0.485	1.344	0.744
633	C3-pos 06_treshold-1.tif:c:3/3 t:26/27 - pos 06_hyper_cleaned_sub 1 (7to9)_reg	18.435	0	0.476	1.371	0.729
634	C3-pos 06_treshold-1.tif:c:3/3 t:26/27 - pos 06_hyper_cleaned_sub 1 (7to9)_reg	107.535	0	0.422	2.257	0.443
635	C3-pos 06_treshold-1.tif:c:3/3 t:26/27 - pos 06_hyper_cleaned_sub 1 (7to9)_reg	88.076	0	0.832	1.464	0.683
636	C3-pos 06_treshold-1.tif:c:3/3 t:26/27 - pos 06_hyper_cleaned_sub 1 (7to9)_reg	23.555	0	0.51	1.854	0.539
637	C3-pos 06_treshold-1.tif:c:3/3 t:26/27 - pos 06_hyper_cleaned_sub 1 (7to9)_reg	43.014	0	0.683	1.78	0.562
638	C3-pos 06_treshold-1.tif:c:3/3 t:26/27 - pos 06_hyper_cleaned_sub 1 (7to9)_reg	86.028	0	0.553	1.043	0.959
639	C3-pos 06_treshold-1.tif:c:3/3 t:26/27 - pos 06_hyper_cleaned_sub 1 (7to9)_reg	35.845	0	0.632	1.774	0.564
640	C3-pos 06_treshold-1.tif:c:3/3 t:26/27 - pos 06_hyper_cleaned_sub 1 (7to9)_reg	37.893	0	0.9	1.45	0.689
641	C3-pos 06_treshold-1.tif:c:3/3 t:26/27 - pos 06_hyper_cleaned_sub 1 (7to9)_reg	36.869	0	0.726	1.255	0.797
642	C3-pos 06_treshold-1.tif:c:3/3 t:26/27 - pos 06_hyper_cleaned_sub 1 (7to9)_reg	24.579	0	0.484	2.366	0.423
643	C3-pos 06_treshold-1.tif:c:3/3 t:26/27 - pos 06_hyper_cleaned_sub 1 (7to9)_reg	75.787	0	0.31	1.756	0.569
644	C3-pos 06_treshold-1.tif:c:3/3 t:26/27 - pos 06_hyper_cleaned_sub 1 (7to9)_reg	138.26	0	0.474	1.891	0.529
645	C3-pos 06_treshold-1.tif:c:3/3 t:26/27 - pos 06_hyper_cleaned_sub 1 (7to9)_reg	78.859	0	0.34	3.371	0.297
646	C3-pos 06_treshold-1.tif:c:3/3 t:26/27 - pos 06_hyper_cleaned_sub 1 (7to9)_reg	25.604	0	0.627	1.628	0.614
647	C3-pos 06_treshold-1.tif:c:3/3 t:26/27 - pos 06_hyper_cleaned_sub 1 (7to9)_reg	24.579	0	0.86	1.294	0.773
648	C3-pos 06_treshold-1.tif:c:3/3 t:26/27 - pos 06_hyper_cleaned_sub 1 (7to9)_reg	46.087	0	0.547	2.593	0.386
649	C3-pos 06_treshold-1.tif:c:3/3 t:26/27 - pos 06_hyper_cleaned_sub 1 (7to9)_reg	108.559	0	0.831	1.247	0.802
650	C3-pos 06_treshold-1.tif:c:3/3 t:26/27 - pos 06_hyper_cleaned_sub 1 (7to9)_reg	102.414	0	0.731	1.526	0.655
651	C3-pos 06_treshold-1.tif:c:3/3 t:26/27 - pos 06_hyper_cleaned_sub 1 (7to9)_reg	137.235	0	0.545	1.935	0.517
652	C3-pos 06_treshold-1.tif:c:3/3 t:26/27 - pos 06_hyper_cleaned_sub 1 (7to9)_reg	125.97	0	0.818	1.319	0.758
653	C3-pos 06_treshold-1.tif:c:3/3 t:26/27 - pos 06_hyper_cleaned_sub 1 (7to9)_reg	15.362	0	0.449	4.362	0.229
654	C3-pos 06_treshold-1.tif:c:3/3 t:26/27 - pos 06_hyper_cleaned_sub 1 (7to9)_reg	21.507	0	0.971	1.369	0.731
655	C3-pos 06_treshold-1.tif:c:3/3 t:26/27 - pos 06_hyper_cleaned_sub 1 (7to9)_reg	72.714	0	0.77	1.7	0.588
656	C3-pos 06_treshold-1.tif:c:3/3 t:26/27 - pos 06_hyper_cleaned_sub 1 (7to9)_reg	76.811	0	0.885	1.443	0.693
657	C3-pos 06_treshold-1.tif:c:3/3 t:26/27 - pos 06_hyper_cleaned_sub 1 (7to9)_reg	117.777	0	0.675	2.127	0.47
658	C3-pos 06_treshold-1.tif:c:3/3 t:26/27 - pos 06_hyper_cleaned_sub 1 (7to9)_reg	46.087	0	0.658	3.025	0.331
659	C3-pos 06_treshold-1.tif:c:3/3 t:27/27 - pos 06_hyper_cleaned_sub 1 (7to9)_reg	19.459	0	1	1.491	0.671
660	C3-pos 06_treshold-1.tif:c:3/3 t:27/27 - pos 06_hyper_cleaned_sub 1 (7to9)_reg	39.942	0	0.771	1.43	0.699
661	C3-pos 06_treshold-1.tif:c:3/3 t:27/27 - pos 06_hyper_cleaned_sub 1 (7to9)_reg	38.917	0	0.48	1.468	0.681
662	C3-pos 06_treshold-1.tif:c:3/3 t:27/27 - pos 06_hyper_cleaned_sub 1 (7to9)_reg	27.652	0	0.643	1.606	0.622
663	C3-pos 06_treshold-1.tif:c:3/3 t:27/27 - pos 06_hyper_cleaned_sub 1 (7to9)_reg	85.004	0	0.932	1.407	0.711
664	C3-pos 06_treshold-1.tif:c:3/3 t:27/27 - pos 06_hyper_cleaned_sub 1 (7to9)_reg	64.521	0	0.307	3.378	0.296
665	C3-pos 06_treshold-1.tif:c:3/3 t:27/27 - pos 06_hyper_cleaned_sub 1 (7to9)_reg	59.4	0	0.905	1.18	0.847
666	C3-pos 06_treshold-1.tif:c:3/3 t:27/27 - pos 06_hyper_cleaned_sub 1 (7to9)_reg	18.435	0	0.965	1.414	0.707
667	C3-pos 06_treshold-1.tif:c:3/3 t:27/27 - pos 06_hyper_cleaned_sub 1 (7to9)_reg	87.052	0	0.325	1.561	0.641
668	C3-pos 06_treshold-1.tif:c:3/3 t:27/27 - pos 06_hyper_cleaned_sub 1 (7to9)_reg	37.893	0	0.437	1.36	0.735
669	C3-pos 06_treshold-1.tif:c:3/3 t:27/27 - pos 06_hyper_cleaned_sub 1 (7to9)_reg	41.99	0	0.928	1.183	0.845
670	C3-pos 06_treshold-1.tif:c:3/3 t:27/27 - pos 06_hyper_cleaned_sub 1 (7to9)_reg	26.628	0	0.441	1.946	0.514
671	C3-pos 06_treshold-1.tif:c:3/3 t:27/27 - pos 06_hyper_cleaned_sub 1 (7to9)_reg	41.99	0	0.774	1.375	0.727
672	C3-pos 06_treshold-1.tif:c:3/3 t:27/27 - pos 06_hyper_cleaned_sub 1 (7to9)_reg	80.907	0	0.408	1.412	0.708
673	C3-pos 06_treshold-1.tif:c:3/3 t:27/27 - pos 06_hyper_cleaned_sub 1 (7to9)_reg	68.618	0	0.619	2.086	0.479
674	C3-pos 06_treshold-1.tif:c:3/3 t:27/27 - pos 06_hyper_cleaned_sub 1 (7to9)_reg	116.752	0	0.454	2.475	0.404
675	C3-pos 06_treshold-1.tif:c:3/3 t:27/27 - pos 06_hyper_cleaned_sub 1 (7to9)_reg	68.618	0	0.702	1.303	0.767
676	C3-pos 06_treshold-1.tif:c:3/3 t:27/27 - pos 06_hyper_cleaned_sub 1 (7to9)_reg	132.115	0	0.439	1.451	0.689
677	C3-pos 06_treshold-1.tif:c:3/3 t:27/27 - pos 06_hyper_cleaned_sub 1 (7to9)_reg	86.028	0	0.481	1.617	0.618
678	C3-pos 06_treshold-1.tif:c:3/3 t:27/27 - pos 06_hyper_cleaned_sub 1 (7to9)_reg	29.7	0	0.533	2.321	0.431
679	C3-pos 06_treshold-1.tif:c:3/3 t:27/27 - pos 06_hyper_cleaned_sub 1 (7to9)_reg	105.487	0	0.403	2.056	0.486
680	C3-pos 06_treshold-1.tif:c:3/3 t:27/27 - pos 06_hyper_cleaned_sub 1 (7to9)_reg	108.559	0	0.737	1.085	0.921
681	C3-pos 06_treshold-1.tif:c:3/3 t:27/27 - pos 06_hyper_cleaned_sub 1 (7to9)_reg	126.994	0	0.746	1.468	0.681
682	C3-pos 06_treshold-1.tif:c:3/3 t:27/27 - pos 06_hyper_cleaned_sub 1 (7to9)_reg	114.704	0	0.878	1.384	0.723
683	C3-pos 06_treshold-1.tif:c:3/3 t:27/27 - pos 06_hyper_cleaned_sub 1 (7to9)_reg	35.845	0	0.809	2.179	0.459
684	C3-pos 06_treshold-1.tif:c:3/3 t:27/27 - pos 06_hyper_cleaned_sub 1 (7to9)_reg	89.101	0	0.755	1.812	0.552
685	C3-pos 06_treshold-1.tif:c:3/3 t:27/27 - pos 06_hyper_cleaned_sub 1 (7to9)_reg	23.555	0	0.938	1.778	0.562
686	C3-pos 06_treshold-1.tif:c:3/3 t:27/27 - pos 06_hyper_cleaned_sub 1 (7to9)_reg	45.062	0	0.535	3.16	0.316
687	C3-pos 06_treshold-1.tif:c:3/3 t:27/27 - pos 06_hyper_cleaned_sub 1 (7to9)_reg	63.497	0	0.555	2.758	0.363
688	C3-pos 06_treshold-1.tif:c:3/3 t:27/27 - pos 06_hyper_cleaned_sub 1 (7to9)_reg	92.173	0	0.736	1.594	0.628
689	C3-pos 06_treshold-1.tif:c:3/3 t:27/27 - pos 06_hyper_cleaned_sub 1 (7to9)_reg	25.604	0	0.714	1.781	0.562

## Sheet: Suppl Fig 5c (FOV 2)
	Selection (green cells) based on "Area": 41 < Area < 199
	Proximal ROI						Distal ROI
	Label	Area	Circ.	AR	Round		Label	Area	Circ.	AR	Round
1	MAX_pos 03_substack 1_4to6_threshold.tif:B_pos03_tumour:c:3/3 t:1/27 - MAX_pos 03_substack 1_4to6	44	0.58	1.443	0.693			45	0	0	0
2	MAX_pos 03_substack 1_4to6_threshold.tif:B_pos03_tumour:c:3/3 t:1/27 - MAX_pos 03_substack 1_4to6	89	0.89	1.127	0.888			50	0	0	0
3	MAX_pos 03_substack 1_4to6_threshold.tif:B_pos03_tumour:c:3/3 t:1/27 - MAX_pos 03_substack 1_4to6	29	0.877	1.389	0.72			54	0	0	0
4	MAX_pos 03_substack 1_4to6_threshold.tif:B_pos03_tumour:c:3/3 t:1/27 - MAX_pos 03_substack 1_4to6	78	0.42	1.703	0.587		MAX_pos 03_substack 1_4to6_threshold.tif:B_pos03_no tumour:c:3/3 t:1/27 - MAX_pos 03_substack 1_4to6	53	0.575	2.703	0.37
5	MAX_pos 03_substack 1_4to6_threshold.tif:B_pos03_tumour:c:3/3 t:1/27 - MAX_pos 03_substack 1_4to6	42	0.808	1.198	0.835		MAX_pos 03_substack 1_4to6_threshold.tif:B_pos03_no tumour:c:3/3 t:1/27 - MAX_pos 03_substack 1_4to6	21	0.6	2.011	0.497
6	MAX_pos 03_substack 1_4to6_threshold.tif:B_pos03_tumour:c:3/3 t:1/27 - MAX_pos 03_substack 1_4to6	59	0.61	1.105	0.905		MAX_pos 03_substack 1_4to6_threshold.tif:B_pos03_no tumour:c:3/3 t:1/27 - MAX_pos 03_substack 1_4to6	47	0.64	2.465	0.406
7	MAX_pos 03_substack 1_4to6_threshold.tif:B_pos03_tumour:c:3/3 t:1/27 - MAX_pos 03_substack 1_4to6	57	0.381	2.637	0.379		MAX_pos 03_substack 1_4to6_threshold.tif:c:3/3 t:2/27 - MAX_pos 03_substack 1_4to6	65	0.439	2.822	0.354
8	MAX_pos 03_substack 1_4to6_threshold.tif:B_pos03_tumour:c:3/3 t:1/27 - MAX_pos 03_substack 1_4to6	41	0.296	3.171	0.315		MAX_pos 03_substack 1_4to6_threshold.tif:c:3/3 t:2/27 - MAX_pos 03_substack 1_4to6	154	0.371	1.938	0.516
9	MAX_pos 03_substack 1_4to6_threshold.tif:B_pos03_tumour:c:3/3 t:1/27 - MAX_pos 03_substack 1_4to6	72	0.687	1.804	0.554		MAX_pos 03_substack 1_4to6_threshold.tif:c:3/3 t:2/27 - MAX_pos 03_substack 1_4to6	103	0.592	1.835	0.545
10	MAX_pos 03_substack 1_4to6_threshold.tif:B_pos03_tumour:c:3/3 t:1/27 - MAX_pos 03_substack 1_4to6	81	0.794	1.19	0.841		MAX_pos 03_substack 1_4to6_threshold.tif:c:3/3 t:2/27 - MAX_pos 03_substack 1_4to6	59	0.368	3.126	0.32
11	MAX_pos 03_substack 1_4to6_threshold.tif:B_pos03_tumour:c:3/3 t:1/27 - MAX_pos 03_substack 1_4to6	20	0.994	1.429	0.7		MAX_pos 03_substack 1_4to6_threshold.tif:c:3/3 t:2/27 - MAX_pos 03_substack 1_4to6	93	0.56	1.904	0.525
12	MAX_pos 03_substack 1_4to6_threshold.tif:B_pos03_tumour:c:3/3 t:1/27 - MAX_pos 03_substack 1_4to6	32	0.588	1.304	0.767		MAX_pos 03_substack 1_4to6_threshold.tif:c:3/3 t:3/27 - MAX_pos 03_substack 1_4to6	99	0.659	1.898	0.527
13	MAX_pos 03_substack 1_4to6_threshold.tif:c:3/3 t:2/27 - MAX_pos 03_substack 1_4to6	85	0.658	1.402	0.713		MAX_pos 03_substack 1_4to6_threshold.tif:c:3/3 t:3/27 - MAX_pos 03_substack 1_4to6	22	0.84	1.813	0.552
14	MAX_pos 03_substack 1_4to6_threshold.tif:c:3/3 t:2/27 - MAX_pos 03_substack 1_4to6	95	0.851	1.392	0.718		MAX_pos 03_substack 1_4to6_threshold.tif:c:3/3 t:3/27 - MAX_pos 03_substack 1_4to6	44	0.76	1.805	0.554
15	MAX_pos 03_substack 1_4to6_threshold.tif:c:3/3 t:2/27 - MAX_pos 03_substack 1_4to6	52	0.42	2.627	0.381		MAX_pos 03_substack 1_4to6_threshold.tif:c:3/3 t:3/27 - MAX_pos 03_substack 1_4to6	30	0.714	2.283	0.438
16	MAX_pos 03_substack 1_4to6_threshold.tif:c:3/3 t:2/27 - MAX_pos 03_substack 1_4to6	28	0.455	1.426	0.701		MAX_pos 03_substack 1_4to6_threshold.tif:c:3/3 t:3/27 - MAX_pos 03_substack 1_4to6	41	0.679	2.022	0.495
17	MAX_pos 03_substack 1_4to6_threshold.tif:c:3/3 t:2/27 - MAX_pos 03_substack 1_4to6	372	0.226	3.842	0.26		MAX_pos 03_substack 1_4to6_threshold.tif:c:3/3 t:3/27 - MAX_pos 03_substack 1_4to6	89	0.386	1.672	0.598
18	MAX_pos 03_substack 1_4to6_threshold.tif:c:3/3 t:2/27 - MAX_pos 03_substack 1_4to6	23	0.603	3.312	0.302		MAX_pos 03_substack 1_4to6_threshold.tif:c:3/3 t:3/27 - MAX_pos 03_substack 1_4to6	20	0.717	1.985	0.504
19	MAX_pos 03_substack 1_4to6_threshold.tif:c:3/3 t:2/27 - MAX_pos 03_substack 1_4to6	60	0.21	4.983	0.201		MAX_pos 03_substack 1_4to6_threshold.tif:c:3/3 t:4/27 - MAX_pos 03_substack 1_4to6	133	0.55	1.513	0.661
20	MAX_pos 03_substack 1_4to6_threshold.tif:c:3/3 t:2/27 - MAX_pos 03_substack 1_4to6	291	0.222	2.757	0.363		MAX_pos 03_substack 1_4to6_threshold.tif:c:3/3 t:4/27 - MAX_pos 03_substack 1_4to6	75	0.786	1.632	0.613
21	MAX_pos 03_substack 1_4to6_threshold.tif:c:3/3 t:2/27 - MAX_pos 03_substack 1_4to6	108	0.611	1.989	0.503		MAX_pos 03_substack 1_4to6_threshold.tif:c:3/3 t:4/27 - MAX_pos 03_substack 1_4to6	19	1	1.344	0.744
22	MAX_pos 03_substack 1_4to6_threshold.tif:c:3/3 t:2/27 - MAX_pos 03_substack 1_4to6	130	0.522	1.328	0.753		MAX_pos 03_substack 1_4to6_threshold.tif:c:3/3 t:4/27 - MAX_pos 03_substack 1_4to6	45	0.702	1.25	0.8
23	MAX_pos 03_substack 1_4to6_threshold.tif:c:3/3 t:2/27 - MAX_pos 03_substack 1_4to6	91	0.562	1.811	0.552		MAX_pos 03_substack 1_4to6_threshold.tif:c:3/3 t:4/27 - MAX_pos 03_substack 1_4to6	41	0.651	2.679	0.373
24	MAX_pos 03_substack 1_4to6_threshold.tif:c:3/3 t:2/27 - MAX_pos 03_substack 1_4to6	27	0.611	1.274	0.785		MAX_pos 03_substack 1_4to6_threshold.tif:c:3/3 t:4/27 - MAX_pos 03_substack 1_4to6	69	0.667	1.373	0.729
25	MAX_pos 03_substack 1_4to6_threshold.tif:c:3/3 t:2/27 - MAX_pos 03_substack 1_4to6	35	0.968	1.152	0.868		MAX_pos 03_substack 1_4to6_threshold.tif:c:3/3 t:4/27 - MAX_pos 03_substack 1_4to6	82	0.617	1.805	0.554
26	MAX_pos 03_substack 1_4to6_threshold.tif:c:3/3 t:2/27 - MAX_pos 03_substack 1_4to6	107	0.782	1.049	0.954		MAX_pos 03_substack 1_4to6_threshold.tif:c:3/3 t:5/27 - MAX_pos 03_substack 1_4to6	145	0.374	2.447	0.409
27	MAX_pos 03_substack 1_4to6_threshold.tif:c:3/3 t:2/27 - MAX_pos 03_substack 1_4to6	18	0.591	2.73	0.366		MAX_pos 03_substack 1_4to6_threshold.tif:c:3/3 t:5/27 - MAX_pos 03_substack 1_4to6	57	0.747	2.161	0.463
28	MAX_pos 03_substack 1_4to6_threshold.tif:c:3/3 t:2/27 - MAX_pos 03_substack 1_4to6	53	0.283	2.533	0.395		MAX_pos 03_substack 1_4to6_threshold.tif:c:3/3 t:5/27 - MAX_pos 03_substack 1_4to6	96	0.762	1.531	0.653
29	MAX_pos 03_substack 1_4to6_threshold.tif:c:3/3 t:2/27 - MAX_pos 03_substack 1_4to6	42	0.666	1.878	0.533		MAX_pos 03_substack 1_4to6_threshold.tif:c:3/3 t:5/27 - MAX_pos 03_substack 1_4to6	24	0.789	1.583	0.632
30	MAX_pos 03_substack 1_4to6_threshold.tif:c:3/3 t:2/27 - MAX_pos 03_substack 1_4to6	15	0.869	1.496	0.668		MAX_pos 03_substack 1_4to6_threshold.tif:c:3/3 t:5/27 - MAX_pos 03_substack 1_4to6	153	0.697	1.842	0.543
31	MAX_pos 03_substack 1_4to6_threshold.tif:c:3/3 t:2/27 - MAX_pos 03_substack 1_4to6	37	0.453	2.087	0.479		MAX_pos 03_substack 1_4to6_threshold.tif:c:3/3 t:5/27 - MAX_pos 03_substack 1_4to6	65	0.715	2.031	0.492
32	MAX_pos 03_substack 1_4to6_threshold.tif:c:3/3 t:2/27 - MAX_pos 03_substack 1_4to6	96	0.702	1.045	0.957		MAX_pos 03_substack 1_4to6_threshold.tif:c:3/3 t:5/27 - MAX_pos 03_substack 1_4to6	16	1	1.532	0.653
33	MAX_pos 03_substack 1_4to6_threshold.tif:c:3/3 t:2/27 - MAX_pos 03_substack 1_4to6	100	0.423	2.249	0.445		MAX_pos 03_substack 1_4to6_threshold.tif:c:3/3 t:5/27 - MAX_pos 03_substack 1_4to6	55	0.673	2.02	0.495
34	MAX_pos 03_substack 1_4to6_threshold.tif:c:3/3 t:2/27 - MAX_pos 03_substack 1_4to6	54	0.463	2.374	0.421		MAX_pos 03_substack 1_4to6_threshold.tif:c:3/3 t:6/27 - MAX_pos 03_substack 1_4to6	130	0.351	2.728	0.367
35	MAX_pos 03_substack 1_4to6_threshold.tif:c:3/3 t:2/27 - MAX_pos 03_substack 1_4to6	39	0.584	2.577	0.388		MAX_pos 03_substack 1_4to6_threshold.tif:c:3/3 t:6/27 - MAX_pos 03_substack 1_4to6	71	0.838	1.489	0.672
36	MAX_pos 03_substack 1_4to6_threshold.tif:c:3/3 t:3/27 - MAX_pos 03_substack 1_4to6	89	0.689	1.608	0.622		MAX_pos 03_substack 1_4to6_threshold.tif:c:3/3 t:6/27 - MAX_pos 03_substack 1_4to6	144	0.726	1.263	0.791
37	MAX_pos 03_substack 1_4to6_threshold.tif:c:3/3 t:3/27 - MAX_pos 03_substack 1_4to6	84	0.574	1.145	0.873		MAX_pos 03_substack 1_4to6_threshold.tif:c:3/3 t:6/27 - MAX_pos 03_substack 1_4to6	67	0.702	1.417	0.706
38	MAX_pos 03_substack 1_4to6_threshold.tif:c:3/3 t:3/27 - MAX_pos 03_substack 1_4to6	64	0.51	1.818	0.55		MAX_pos 03_substack 1_4to6_threshold.tif:c:3/3 t:6/27 - MAX_pos 03_substack 1_4to6	100	0.572	2.446	0.409
39	MAX_pos 03_substack 1_4to6_threshold.tif:c:3/3 t:3/27 - MAX_pos 03_substack 1_4to6	60	0.459	2.561	0.39		MAX_pos 03_substack 1_4to6_threshold.tif:c:3/3 t:6/27 - MAX_pos 03_substack 1_4to6	23	0.622	1.969	0.508
40	MAX_pos 03_substack 1_4to6_threshold.tif:c:3/3 t:3/27 - MAX_pos 03_substack 1_4to6	75	0.726	2.172	0.46		MAX_pos 03_substack 1_4to6_threshold.tif:c:3/3 t:6/27 - MAX_pos 03_substack 1_4to6	58	0.629	1.546	0.647
41	MAX_pos 03_substack 1_4to6_threshold.tif:c:3/3 t:3/27 - MAX_pos 03_substack 1_4to6	502	0.204	1.893	0.528		MAX_pos 03_substack 1_4to6_threshold.tif:c:3/3 t:6/27 - MAX_pos 03_substack 1_4to6	43	0.609	1.446	0.692
42	MAX_pos 03_substack 1_4to6_threshold.tif:c:3/3 t:3/27 - MAX_pos 03_substack 1_4to6	26	0.619	2.92	0.342		MAX_pos 03_substack 1_4to6_threshold.tif:c:3/3 t:6/27 - MAX_pos 03_substack 1_4to6	96	0.823	1.559	0.641
43	MAX_pos 03_substack 1_4to6_threshold.tif:c:3/3 t:3/27 - MAX_pos 03_substack 1_4to6	56	0.927	1.322	0.756		MAX_pos 03_substack 1_4to6_threshold.tif:c:3/3 t:6/27 - MAX_pos 03_substack 1_4to6	54	0.657	1.912	0.523
44	MAX_pos 03_substack 1_4to6_threshold.tif:c:3/3 t:3/27 - MAX_pos 03_substack 1_4to6	37	0.628	1.401	0.714		MAX_pos 03_substack 1_4to6_threshold.tif:c:3/3 t:7/27 - MAX_pos 03_substack 1_4to6	83	0.699	2.216	0.451
45	MAX_pos 03_substack 1_4to6_threshold.tif:c:3/3 t:3/27 - MAX_pos 03_substack 1_4to6	23	0.59	1.804	0.554		MAX_pos 03_substack 1_4to6_threshold.tif:c:3/3 t:7/27 - MAX_pos 03_substack 1_4to6	108	0.711	1.749	0.572
46	MAX_pos 03_substack 1_4to6_threshold.tif:c:3/3 t:3/27 - MAX_pos 03_substack 1_4to6	73	0.73	1.712	0.584		MAX_pos 03_substack 1_4to6_threshold.tif:c:3/3 t:7/27 - MAX_pos 03_substack 1_4to6	69	0.839	1.471	0.68
47	MAX_pos 03_substack 1_4to6_threshold.tif:c:3/3 t:3/27 - MAX_pos 03_substack 1_4to6	25	0.821	1.421	0.703		MAX_pos 03_substack 1_4to6_threshold.tif:c:3/3 t:7/27 - MAX_pos 03_substack 1_4to6	103	0.613	2.242	0.446
48	MAX_pos 03_substack 1_4to6_threshold.tif:c:3/3 t:3/27 - MAX_pos 03_substack 1_4to6	78	0.469	2.084	0.48		MAX_pos 03_substack 1_4to6_threshold.tif:c:3/3 t:7/27 - MAX_pos 03_substack 1_4to6	54	0.842	1.394	0.717
49	MAX_pos 03_substack 1_4to6_threshold.tif:c:3/3 t:3/27 - MAX_pos 03_substack 1_4to6	92	0.521	1.519	0.658		MAX_pos 03_substack 1_4to6_threshold.tif:c:3/3 t:7/27 - MAX_pos 03_substack 1_4to6	101	0.592	2.379	0.42
50	MAX_pos 03_substack 1_4to6_threshold.tif:c:3/3 t:3/27 - MAX_pos 03_substack 1_4to6	30	0.679	2.456	0.407		MAX_pos 03_substack 1_4to6_threshold.tif:c:3/3 t:7/27 - MAX_pos 03_substack 1_4to6	17	0.911	1.393	0.718
51	MAX_pos 03_substack 1_4to6_threshold.tif:c:3/3 t:3/27 - MAX_pos 03_substack 1_4to6	31	0.655	1.86	0.538		MAX_pos 03_substack 1_4to6_threshold.tif:c:3/3 t:8/27 - MAX_pos 03_substack 1_4to6	88	0.636	2.353	0.425
52	MAX_pos 03_substack 1_4to6_threshold.tif:c:3/3 t:3/27 - MAX_pos 03_substack 1_4to6	31	0.625	2.206	0.453		MAX_pos 03_substack 1_4to6_threshold.tif:c:3/3 t:8/27 - MAX_pos 03_substack 1_4to6	85	0.559	1.674	0.597
53	MAX_pos 03_substack 1_4to6_threshold.tif:c:3/3 t:3/27 - MAX_pos 03_substack 1_4to6	71	0.609	1.233	0.811		MAX_pos 03_substack 1_4to6_threshold.tif:c:3/3 t:8/27 - MAX_pos 03_substack 1_4to6	16	0.857	1.73	0.578
54	MAX_pos 03_substack 1_4to6_threshold.tif:c:3/3 t:3/27 - MAX_pos 03_substack 1_4to6	26	0.854	1.209	0.827		MAX_pos 03_substack 1_4to6_threshold.tif:c:3/3 t:8/27 - MAX_pos 03_substack 1_4to6	95	0.642	1.844	0.542
55	MAX_pos 03_substack 1_4to6_threshold.tif:c:3/3 t:3/27 - MAX_pos 03_substack 1_4to6	26	0.601	2.158	0.463		MAX_pos 03_substack 1_4to6_threshold.tif:c:3/3 t:8/27 - MAX_pos 03_substack 1_4to6	109	0.624	1.247	0.802
56	MAX_pos 03_substack 1_4to6_threshold.tif:c:3/3 t:3/27 - MAX_pos 03_substack 1_4to6	24	0.664	2.554	0.392		MAX_pos 03_substack 1_4to6_threshold.tif:c:3/3 t:8/27 - MAX_pos 03_substack 1_4to6	102	0.491	1.621	0.617
57	MAX_pos 03_substack 1_4to6_threshold.tif:c:3/3 t:3/27 - MAX_pos 03_substack 1_4to6	24	0.743	1.957	0.511		MAX_pos 03_substack 1_4to6_threshold.tif:c:3/3 t:8/27 - MAX_pos 03_substack 1_4to6	69	0.723	1.902	0.526
58	MAX_pos 03_substack 1_4to6_threshold.tif:c:3/3 t:4/27 - MAX_pos 03_substack 1_4to6	87	0.842	1.135	0.881		MAX_pos 03_substack 1_4to6_threshold.tif:c:3/3 t:8/27 - MAX_pos 03_substack 1_4to6	89	0.633	2.384	0.419
59	MAX_pos 03_substack 1_4to6_threshold.tif:c:3/3 t:4/27 - MAX_pos 03_substack 1_4to6	36	0.857	1.39	0.72		MAX_pos 03_substack 1_4to6_threshold.tif:c:3/3 t:8/27 - MAX_pos 03_substack 1_4to6	36	0.611	1.868	0.535
60	MAX_pos 03_substack 1_4to6_threshold.tif:c:3/3 t:4/27 - MAX_pos 03_substack 1_4to6	40	0.413	2.535	0.394		MAX_pos 03_substack 1_4to6_threshold.tif:c:3/3 t:9/27 - MAX_pos 03_substack 1_4to6	69	0.51	2.691	0.372
61	MAX_pos 03_substack 1_4to6_threshold.tif:c:3/3 t:4/27 - MAX_pos 03_substack 1_4to6	29	0.898	1.661	0.602		MAX_pos 03_substack 1_4to6_threshold.tif:c:3/3 t:9/27 - MAX_pos 03_substack 1_4to6	154	0.478	2.294	0.436
62	MAX_pos 03_substack 1_4to6_threshold.tif:c:3/3 t:4/27 - MAX_pos 03_substack 1_4to6	535	0.265	1.681	0.595		MAX_pos 03_substack 1_4to6_threshold.tif:c:3/3 t:9/27 - MAX_pos 03_substack 1_4to6	24	0.597	3.263	0.306
63	MAX_pos 03_substack 1_4to6_threshold.tif:c:3/3 t:4/27 - MAX_pos 03_substack 1_4to6	106	0.571	1.394	0.718		MAX_pos 03_substack 1_4to6_threshold.tif:c:3/3 t:9/27 - MAX_pos 03_substack 1_4to6	20	0.717	1.876	0.533
64	MAX_pos 03_substack 1_4to6_threshold.tif:c:3/3 t:4/27 - MAX_pos 03_substack 1_4to6	50	0.57	2.081	0.48		MAX_pos 03_substack 1_4to6_threshold.tif:c:3/3 t:9/27 - MAX_pos 03_substack 1_4to6	15	0.869	1.131	0.884
65	MAX_pos 03_substack 1_4to6_threshold.tif:c:3/3 t:4/27 - MAX_pos 03_substack 1_4to6	78	0.587	1.043	0.959		MAX_pos 03_substack 1_4to6_threshold.tif:c:3/3 t:9/27 - MAX_pos 03_substack 1_4to6	88	0.465	2.557	0.391
66	MAX_pos 03_substack 1_4to6_threshold.tif:c:3/3 t:4/27 - MAX_pos 03_substack 1_4to6	73	0.513	2.04	0.49		MAX_pos 03_substack 1_4to6_threshold.tif:c:3/3 t:9/27 - MAX_pos 03_substack 1_4to6	58	0.748	1.698	0.589
67	MAX_pos 03_substack 1_4to6_threshold.tif:c:3/3 t:4/27 - MAX_pos 03_substack 1_4to6	77	0.859	1.578	0.634		MAX_pos 03_substack 1_4to6_threshold.tif:c:3/3 t:9/27 - MAX_pos 03_substack 1_4to6	22	0.552	2.129	0.47
68	MAX_pos 03_substack 1_4to6_threshold.tif:c:3/3 t:4/27 - MAX_pos 03_substack 1_4to6	111	0.565	1.158	0.864		MAX_pos 03_substack 1_4to6_threshold.tif:c:3/3 t:9/27 - MAX_pos 03_substack 1_4to6	100	0.382	2.141	0.467
69	MAX_pos 03_substack 1_4to6_threshold.tif:c:3/3 t:4/27 - MAX_pos 03_substack 1_4to6	58	0.372	2.712	0.369		MAX_pos 03_substack 1_4to6_threshold.tif:c:3/3 t:9/27 - MAX_pos 03_substack 1_4to6	66	0.549	2.077	0.481
70	MAX_pos 03_substack 1_4to6_threshold.tif:c:3/3 t:4/27 - MAX_pos 03_substack 1_4to6	48	0.668	1.354	0.739		MAX_pos 03_substack 1_4to6_threshold.tif:c:3/3 t:9/27 - MAX_pos 03_substack 1_4to6	26	0.652	2.408	0.415
71	MAX_pos 03_substack 1_4to6_threshold.tif:c:3/3 t:4/27 - MAX_pos 03_substack 1_4to6	23	0.318	4.74	0.211		MAX_pos 03_substack 1_4to6_threshold.tif:c:3/3 t:9/27 - MAX_pos 03_substack 1_4to6	67	0.712	1.87	0.535
72	MAX_pos 03_substack 1_4to6_threshold.tif:c:3/3 t:4/27 - MAX_pos 03_substack 1_4to6	91	0.542	2.132	0.469		MAX_pos 03_substack 1_4to6_threshold.tif:c:3/3 t:10/27 - MAX_pos 03_substack 1_4to6	73	0.72	1.153	0.867
73	MAX_pos 03_substack 1_4to6_threshold.tif:c:3/3 t:4/27 - MAX_pos 03_substack 1_4to6	50	0.67	1.586	0.631		MAX_pos 03_substack 1_4to6_threshold.tif:c:3/3 t:10/27 - MAX_pos 03_substack 1_4to6	79	0.646	2.519	0.397
74	MAX_pos 03_substack 1_4to6_threshold.tif:c:3/3 t:4/27 - MAX_pos 03_substack 1_4to6	39	0.634	1.876	0.533		MAX_pos 03_substack 1_4to6_threshold.tif:c:3/3 t:10/27 - MAX_pos 03_substack 1_4to6	146	0.423	2.408	0.415
75	MAX_pos 03_substack 1_4to6_threshold.tif:c:3/3 t:4/27 - MAX_pos 03_substack 1_4to6	73	0.274	2.345	0.426		MAX_pos 03_substack 1_4to6_threshold.tif:c:3/3 t:10/27 - MAX_pos 03_substack 1_4to6	27	0.571	2.463	0.406
76	MAX_pos 03_substack 1_4to6_threshold.tif:c:3/3 t:5/27 - MAX_pos 03_substack 1_4to6	41	0.843	1.057	0.946		MAX_pos 03_substack 1_4to6_threshold.tif:c:3/3 t:10/27 - MAX_pos 03_substack 1_4to6	51	0.223	1.16	0.862
77	MAX_pos 03_substack 1_4to6_threshold.tif:c:3/3 t:5/27 - MAX_pos 03_substack 1_4to6	67	0.322	2.357	0.424		MAX_pos 03_substack 1_4to6_threshold.tif:c:3/3 t:10/27 - MAX_pos 03_substack 1_4to6	74	0.469	1.878	0.532
78	MAX_pos 03_substack 1_4to6_threshold.tif:c:3/3 t:5/27 - MAX_pos 03_substack 1_4to6	94	0.458	1.5	0.667		MAX_pos 03_substack 1_4to6_threshold.tif:c:3/3 t:10/27 - MAX_pos 03_substack 1_4to6	79	0.528	1.465	0.683
79	MAX_pos 03_substack 1_4to6_threshold.tif:c:3/3 t:5/27 - MAX_pos 03_substack 1_4to6	46	0.445	1.579	0.633		MAX_pos 03_substack 1_4to6_threshold.tif:c:3/3 t:10/27 - MAX_pos 03_substack 1_4to6	15	0.723	2.355	0.425
80	MAX_pos 03_substack 1_4to6_threshold.tif:c:3/3 t:5/27 - MAX_pos 03_substack 1_4to6	521	0.191	2.158	0.463		MAX_pos 03_substack 1_4to6_threshold.tif:c:3/3 t:10/27 - MAX_pos 03_substack 1_4to6	139	0.326	2.528	0.396
81	MAX_pos 03_substack 1_4to6_threshold.tif:c:3/3 t:5/27 - MAX_pos 03_substack 1_4to6	18	0.965	1.327	0.754		MAX_pos 03_substack 1_4to6_threshold.tif:c:3/3 t:10/27 - MAX_pos 03_substack 1_4to6	73	0.803	1.299	0.77
82	MAX_pos 03_substack 1_4to6_threshold.tif:c:3/3 t:5/27 - MAX_pos 03_substack 1_4to6	46	0.992	1.224	0.817		MAX_pos 03_substack 1_4to6_threshold.tif:c:3/3 t:10/27 - MAX_pos 03_substack 1_4to6	44	0.675	1.507	0.664
83	MAX_pos 03_substack 1_4to6_threshold.tif:c:3/3 t:5/27 - MAX_pos 03_substack 1_4to6	96	0.719	1.4	0.714		MAX_pos 03_substack 1_4to6_threshold.tif:c:3/3 t:10/27 - MAX_pos 03_substack 1_4to6	35	0.524	3.673	0.272
84	MAX_pos 03_substack 1_4to6_threshold.tif:c:3/3 t:5/27 - MAX_pos 03_substack 1_4to6	79	0.54	2.433	0.411		MAX_pos 03_substack 1_4to6_threshold.tif:c:3/3 t:11/27 - MAX_pos 03_substack 1_4to6	82	0.754	1.991	0.502
85	MAX_pos 03_substack 1_4to6_threshold.tif:c:3/3 t:5/27 - MAX_pos 03_substack 1_4to6	62	0.563	1.468	0.681		MAX_pos 03_substack 1_4to6_threshold.tif:c:3/3 t:11/27 - MAX_pos 03_substack 1_4to6	120	0.514	1.312	0.762
86	MAX_pos 03_substack 1_4to6_threshold.tif:c:3/3 t:5/27 - MAX_pos 03_substack 1_4to6	83	0.753	1.667	0.6		MAX_pos 03_substack 1_4to6_threshold.tif:c:3/3 t:11/27 - MAX_pos 03_substack 1_4to6	156	0.381	3.07	0.326
87	MAX_pos 03_substack 1_4to6_threshold.tif:c:3/3 t:5/27 - MAX_pos 03_substack 1_4to6	71	0.37	1.795	0.557		MAX_pos 03_substack 1_4to6_threshold.tif:c:3/3 t:11/27 - MAX_pos 03_substack 1_4to6	31	0.475	3.527	0.284
88	MAX_pos 03_substack 1_4to6_threshold.tif:c:3/3 t:5/27 - MAX_pos 03_substack 1_4to6	118	0.521	1.687	0.593		MAX_pos 03_substack 1_4to6_threshold.tif:c:3/3 t:11/27 - MAX_pos 03_substack 1_4to6	20	0.764	2.381	0.42
89	MAX_pos 03_substack 1_4to6_threshold.tif:c:3/3 t:5/27 - MAX_pos 03_substack 1_4to6	62	0.492	1.253	0.798		MAX_pos 03_substack 1_4to6_threshold.tif:c:3/3 t:11/27 - MAX_pos 03_substack 1_4to6	90	0.592	1.804	0.554
90	MAX_pos 03_substack 1_4to6_threshold.tif:c:3/3 t:5/27 - MAX_pos 03_substack 1_4to6	27	0.857	1.882	0.531		MAX_pos 03_substack 1_4to6_threshold.tif:c:3/3 t:11/27 - MAX_pos 03_substack 1_4to6	101	0.691	1.424	0.702
91	MAX_pos 03_substack 1_4to6_threshold.tif:c:3/3 t:5/27 - MAX_pos 03_substack 1_4to6	50	0.442	1.776	0.563		MAX_pos 03_substack 1_4to6_threshold.tif:c:3/3 t:11/27 - MAX_pos 03_substack 1_4to6	149	0.339	1.338	0.748
92	MAX_pos 03_substack 1_4to6_threshold.tif:c:3/3 t:5/27 - MAX_pos 03_substack 1_4to6	110	0.632	1.926	0.519		MAX_pos 03_substack 1_4to6_threshold.tif:c:3/3 t:11/27 - MAX_pos 03_substack 1_4to6	102	0.39	3.263	0.306
93	MAX_pos 03_substack 1_4to6_threshold.tif:c:3/3 t:5/27 - MAX_pos 03_substack 1_4to6	55	0.778	1.101	0.909		MAX_pos 03_substack 1_4to6_threshold.tif:c:3/3 t:11/27 - MAX_pos 03_substack 1_4to6	33	0.828	2.035	0.491
94	MAX_pos 03_substack 1_4to6_threshold.tif:c:3/3 t:5/27 - MAX_pos 03_substack 1_4to6	22	0.643	1.908	0.524		MAX_pos 03_substack 1_4to6_threshold.tif:c:3/3 t:11/27 - MAX_pos 03_substack 1_4to6	72	0.403	1.356	0.737
95	MAX_pos 03_substack 1_4to6_threshold.tif:c:3/3 t:5/27 - MAX_pos 03_substack 1_4to6	52	0.446	1.577	0.634		MAX_pos 03_substack 1_4to6_threshold.tif:c:3/3 t:11/27 - MAX_pos 03_substack 1_4to6	63	0.744	1.726	0.579
96	MAX_pos 03_substack 1_4to6_threshold.tif:c:3/3 t:5/27 - MAX_pos 03_substack 1_4to6	45	0.758	1.88	0.532		MAX_pos 03_substack 1_4to6_threshold.tif:c:3/3 t:11/27 - MAX_pos 03_substack 1_4to6	33	0.363	2.191	0.456
97	MAX_pos 03_substack 1_4to6_threshold.tif:c:3/3 t:5/27 - MAX_pos 03_substack 1_4to6	60	0.774	1.504	0.665		MAX_pos 03_substack 1_4to6_threshold.tif:c:3/3 t:12/27 - MAX_pos 03_substack 1_4to6	24	1	1.251	0.799
98	MAX_pos 03_substack 1_4to6_threshold.tif:c:3/3 t:5/27 - MAX_pos 03_substack 1_4to6	32	0.936	1.489	0.672		MAX_pos 03_substack 1_4to6_threshold.tif:c:3/3 t:12/27 - MAX_pos 03_substack 1_4to6	39	0.361	1.417	0.706
99	MAX_pos 03_substack 1_4to6_threshold.tif:c:3/3 t:6/27 - MAX_pos 03_substack 1_4to6	52	0.614	2.109	0.474		MAX_pos 03_substack 1_4to6_threshold.tif:c:3/3 t:12/27 - MAX_pos 03_substack 1_4to6	35	0.834	1.692	0.591
100	MAX_pos 03_substack 1_4to6_threshold.tif:c:3/3 t:6/27 - MAX_pos 03_substack 1_4to6	122	0.698	1.337	0.748		MAX_pos 03_substack 1_4to6_threshold.tif:c:3/3 t:12/27 - MAX_pos 03_substack 1_4to6	66	0.682	1.692	0.591
101	MAX_pos 03_substack 1_4to6_threshold.tif:c:3/3 t:6/27 - MAX_pos 03_substack 1_4to6	79	0.436	1.737	0.576		MAX_pos 03_substack 1_4to6_threshold.tif:c:3/3 t:12/27 - MAX_pos 03_substack 1_4to6	36	0.68	1.789	0.559
102	MAX_pos 03_substack 1_4to6_threshold.tif:c:3/3 t:6/27 - MAX_pos 03_substack 1_4to6	95	0.873	1.112	0.899		MAX_pos 03_substack 1_4to6_threshold.tif:c:3/3 t:12/27 - MAX_pos 03_substack 1_4to6	125	0.593	2.527	0.396
103	MAX_pos 03_substack 1_4to6_threshold.tif:c:3/3 t:6/27 - MAX_pos 03_substack 1_4to6	401	0.297	2.06	0.485		MAX_pos 03_substack 1_4to6_threshold.tif:c:3/3 t:12/27 - MAX_pos 03_substack 1_4to6	45	0.674	2.145	0.466
104	MAX_pos 03_substack 1_4to6_threshold.tif:c:3/3 t:6/27 - MAX_pos 03_substack 1_4to6	115	0.572	1.878	0.533		MAX_pos 03_substack 1_4to6_threshold.tif:c:3/3 t:12/27 - MAX_pos 03_substack 1_4to6	144	0.636	1.575	0.635
105	MAX_pos 03_substack 1_4to6_threshold.tif:c:3/3 t:6/27 - MAX_pos 03_substack 1_4to6	15	1	1.435	0.697		MAX_pos 03_substack 1_4to6_threshold.tif:c:3/3 t:12/27 - MAX_pos 03_substack 1_4to6	127	0.671	1.657	0.603
106	MAX_pos 03_substack 1_4to6_threshold.tif:c:3/3 t:6/27 - MAX_pos 03_substack 1_4to6	139	0.627	1.759	0.569		MAX_pos 03_substack 1_4to6_threshold.tif:c:3/3 t:12/27 - MAX_pos 03_substack 1_4to6	110	0.575	1.681	0.595
107	MAX_pos 03_substack 1_4to6_threshold.tif:c:3/3 t:6/27 - MAX_pos 03_substack 1_4to6	89	0.643	1.146	0.873		MAX_pos 03_substack 1_4to6_threshold.tif:c:3/3 t:12/27 - MAX_pos 03_substack 1_4to6	78	0.935	1.359	0.736
108	MAX_pos 03_substack 1_4to6_threshold.tif:c:3/3 t:6/27 - MAX_pos 03_substack 1_4to6	29	0.691	2.29	0.437		MAX_pos 03_substack 1_4to6_threshold.tif:c:3/3 t:12/27 - MAX_pos 03_substack 1_4to6	135	0.204	2.094	0.478
109	MAX_pos 03_substack 1_4to6_threshold.tif:c:3/3 t:6/27 - MAX_pos 03_substack 1_4to6	102	0.64	1.799	0.556		MAX_pos 03_substack 1_4to6_threshold.tif:c:3/3 t:12/27 - MAX_pos 03_substack 1_4to6	81	0.635	1.289	0.776
110	MAX_pos 03_substack 1_4to6_threshold.tif:c:3/3 t:6/27 - MAX_pos 03_substack 1_4to6	95	0.442	1.733	0.577		MAX_pos 03_substack 1_4to6_threshold.tif:c:3/3 t:12/27 - MAX_pos 03_substack 1_4to6	63	0.638	1.459	0.686
111	MAX_pos 03_substack 1_4to6_threshold.tif:c:3/3 t:6/27 - MAX_pos 03_substack 1_4to6	28	0.718	2.03	0.493		MAX_pos 03_substack 1_4to6_threshold.tif:c:3/3 t:12/27 - MAX_pos 03_substack 1_4to6	73	0.74	2.106	0.475
112	MAX_pos 03_substack 1_4to6_threshold.tif:c:3/3 t:6/27 - MAX_pos 03_substack 1_4to6	27	0.887	1.323	0.756		MAX_pos 03_substack 1_4to6_threshold.tif:c:3/3 t:13/27 - MAX_pos 03_substack 1_4to6	66	0.459	1.193	0.838
113	MAX_pos 03_substack 1_4to6_threshold.tif:c:3/3 t:6/27 - MAX_pos 03_substack 1_4to6	98	0.518	1.661	0.602		MAX_pos 03_substack 1_4to6_threshold.tif:c:3/3 t:13/27 - MAX_pos 03_substack 1_4to6	112	0.459	1.309	0.764
114	MAX_pos 03_substack 1_4to6_threshold.tif:c:3/3 t:6/27 - MAX_pos 03_substack 1_4to6	38	0.603	2.297	0.435		MAX_pos 03_substack 1_4to6_threshold.tif:c:3/3 t:13/27 - MAX_pos 03_substack 1_4to6	101	0.624	1.612	0.62
115	MAX_pos 03_substack 1_4to6_threshold.tif:c:3/3 t:6/27 - MAX_pos 03_substack 1_4to6	16	0.611	1.437	0.696		MAX_pos 03_substack 1_4to6_threshold.tif:c:3/3 t:13/27 - MAX_pos 03_substack 1_4to6	247	0.601	1.8	0.556
116	MAX_pos 03_substack 1_4to6_threshold.tif:c:3/3 t:6/27 - MAX_pos 03_substack 1_4to6	53	0.34	1.989	0.503		MAX_pos 03_substack 1_4to6_threshold.tif:c:3/3 t:13/27 - MAX_pos 03_substack 1_4to6	115	0.566	1.606	0.623
117	MAX_pos 03_substack 1_4to6_threshold.tif:c:3/3 t:6/27 - MAX_pos 03_substack 1_4to6	97	0.622	2.316	0.432		MAX_pos 03_substack 1_4to6_threshold.tif:c:3/3 t:13/27 - MAX_pos 03_substack 1_4to6	133	0.539	1.364	0.733
118	MAX_pos 03_substack 1_4to6_threshold.tif:c:3/3 t:6/27 - MAX_pos 03_substack 1_4to6	76	0.306	1.611	0.621		MAX_pos 03_substack 1_4to6_threshold.tif:c:3/3 t:13/27 - MAX_pos 03_substack 1_4to6	16	0.719	1.786	0.56
119	MAX_pos 03_substack 1_4to6_threshold.tif:c:3/3 t:6/27 - MAX_pos 03_substack 1_4to6	64	0.417	1.161	0.861		MAX_pos 03_substack 1_4to6_threshold.tif:c:3/3 t:13/27 - MAX_pos 03_substack 1_4to6	86	0.545	2.123	0.471
120	MAX_pos 03_substack 1_4to6_threshold.tif:c:3/3 t:6/27 - MAX_pos 03_substack 1_4to6	99	0.451	2.288	0.437		MAX_pos 03_substack 1_4to6_threshold.tif:c:3/3 t:13/27 - MAX_pos 03_substack 1_4to6	148	0.496	2.472	0.405
121	MAX_pos 03_substack 1_4to6_threshold.tif:c:3/3 t:6/27 - MAX_pos 03_substack 1_4to6	55	0.791	1.871	0.534		MAX_pos 03_substack 1_4to6_threshold.tif:c:3/3 t:13/27 - MAX_pos 03_substack 1_4to6	50	0.542	1.873	0.534
122	MAX_pos 03_substack 1_4to6_threshold.tif:c:3/3 t:7/27 - MAX_pos 03_substack 1_4to6	217	0.275	1.921	0.52		MAX_pos 03_substack 1_4to6_threshold.tif:c:3/3 t:14/27 - MAX_pos 03_substack 1_4to6	24	0.916	1.242	0.805
123	MAX_pos 03_substack 1_4to6_threshold.tif:c:3/3 t:7/27 - MAX_pos 03_substack 1_4to6	526	0.183	2.134	0.469		MAX_pos 03_substack 1_4to6_threshold.tif:c:3/3 t:14/27 - MAX_pos 03_substack 1_4to6	30	0.769	2.186	0.457
124	MAX_pos 03_substack 1_4to6_threshold.tif:c:3/3 t:7/27 - MAX_pos 03_substack 1_4to6	119	0.424	1.416	0.706		MAX_pos 03_substack 1_4to6_threshold.tif:c:3/3 t:14/27 - MAX_pos 03_substack 1_4to6	33	0.684	2.316	0.432
125	MAX_pos 03_substack 1_4to6_threshold.tif:c:3/3 t:7/27 - MAX_pos 03_substack 1_4to6	49	0.474	1.309	0.764		MAX_pos 03_substack 1_4to6_threshold.tif:c:3/3 t:14/27 - MAX_pos 03_substack 1_4to6	230	0.518	1.188	0.842
126	MAX_pos 03_substack 1_4to6_threshold.tif:c:3/3 t:7/27 - MAX_pos 03_substack 1_4to6	104	0.449	1.981	0.505		MAX_pos 03_substack 1_4to6_threshold.tif:c:3/3 t:14/27 - MAX_pos 03_substack 1_4to6	243	0.305	1.335	0.749
127	MAX_pos 03_substack 1_4to6_threshold.tif:c:3/3 t:7/27 - MAX_pos 03_substack 1_4to6	30	0.877	1.16	0.862		MAX_pos 03_substack 1_4to6_threshold.tif:c:3/3 t:14/27 - MAX_pos 03_substack 1_4to6	74	0.92	1.382	0.724
128	MAX_pos 03_substack 1_4to6_threshold.tif:c:3/3 t:7/27 - MAX_pos 03_substack 1_4to6	145	0.721	1.519	0.658		MAX_pos 03_substack 1_4to6_threshold.tif:c:3/3 t:14/27 - MAX_pos 03_substack 1_4to6	71	0.838	1.469	0.681
129	MAX_pos 03_substack 1_4to6_threshold.tif:c:3/3 t:7/27 - MAX_pos 03_substack 1_4to6	100	0.555	1.889	0.53		MAX_pos 03_substack 1_4to6_threshold.tif:c:3/3 t:14/27 - MAX_pos 03_substack 1_4to6	61	0.731	1.622	0.616
130	MAX_pos 03_substack 1_4to6_threshold.tif:c:3/3 t:7/27 - MAX_pos 03_substack 1_4to6	110	0.443	1.266	0.79		MAX_pos 03_substack 1_4to6_threshold.tif:c:3/3 t:14/27 - MAX_pos 03_substack 1_4to6	145	0.462	1.69	0.592
131	MAX_pos 03_substack 1_4to6_threshold.tif:c:3/3 t:7/27 - MAX_pos 03_substack 1_4to6	36	0.776	1.82	0.549		MAX_pos 03_substack 1_4to6_threshold.tif:c:3/3 t:14/27 - MAX_pos 03_substack 1_4to6	77	0.721	1.756	0.569
132	MAX_pos 03_substack 1_4to6_threshold.tif:c:3/3 t:7/27 - MAX_pos 03_substack 1_4to6	59	0.506	1.31	0.763		MAX_pos 03_substack 1_4to6_threshold.tif:c:3/3 t:15/27 - MAX_pos 03_substack 1_4to6	26	0.383	3.011	0.332
133	MAX_pos 03_substack 1_4to6_threshold.tif:c:3/3 t:7/27 - MAX_pos 03_substack 1_4to6	46	0.563	2.492	0.401		MAX_pos 03_substack 1_4to6_threshold.tif:c:3/3 t:15/27 - MAX_pos 03_substack 1_4to6	48	0.539	1.228	0.815
134	MAX_pos 03_substack 1_4to6_threshold.tif:c:3/3 t:7/27 - MAX_pos 03_substack 1_4to6	101	0.608	1.628	0.614		MAX_pos 03_substack 1_4to6_threshold.tif:c:3/3 t:15/27 - MAX_pos 03_substack 1_4to6	79	0.874	1.216	0.822
135	MAX_pos 03_substack 1_4to6_threshold.tif:c:3/3 t:7/27 - MAX_pos 03_substack 1_4to6	67	0.389	2.532	0.395		MAX_pos 03_substack 1_4to6_threshold.tif:c:3/3 t:15/27 - MAX_pos 03_substack 1_4to6	73	0.572	2.536	0.394
136	MAX_pos 03_substack 1_4to6_threshold.tif:c:3/3 t:7/27 - MAX_pos 03_substack 1_4to6	37	0.577	1.977	0.506		MAX_pos 03_substack 1_4to6_threshold.tif:c:3/3 t:15/27 - MAX_pos 03_substack 1_4to6	100	0.807	1.483	0.674
137	MAX_pos 03_substack 1_4to6_threshold.tif:c:3/3 t:7/27 - MAX_pos 03_substack 1_4to6	74	0.672	2.307	0.433		MAX_pos 03_substack 1_4to6_threshold.tif:c:3/3 t:15/27 - MAX_pos 03_substack 1_4to6	90	0.599	2.108	0.474
138	MAX_pos 03_substack 1_4to6_threshold.tif:c:3/3 t:7/27 - MAX_pos 03_substack 1_4to6	35	0.451	2.318	0.431		MAX_pos 03_substack 1_4to6_threshold.tif:c:3/3 t:15/27 - MAX_pos 03_substack 1_4to6	78	0.69	1.124	0.89
139	MAX_pos 03_substack 1_4to6_threshold.tif:c:3/3 t:7/27 - MAX_pos 03_substack 1_4to6	34	0.719	1.475	0.678		MAX_pos 03_substack 1_4to6_threshold.tif:c:3/3 t:15/27 - MAX_pos 03_substack 1_4to6	87	0.498	2.689	0.372
140	MAX_pos 03_substack 1_4to6_threshold.tif:c:3/3 t:8/27 - MAX_pos 03_substack 1_4to6	226	0.314	2.434	0.411		MAX_pos 03_substack 1_4to6_threshold.tif:c:3/3 t:15/27 - MAX_pos 03_substack 1_4to6	74	0.441	3.113	0.321
141	MAX_pos 03_substack 1_4to6_threshold.tif:c:3/3 t:8/27 - MAX_pos 03_substack 1_4to6	79	0.947	1.071	0.933		MAX_pos 03_substack 1_4to6_threshold.tif:c:3/3 t:15/27 - MAX_pos 03_substack 1_4to6	106	0.672	1.773	0.564
142	MAX_pos 03_substack 1_4to6_threshold.tif:c:3/3 t:8/27 - MAX_pos 03_substack 1_4to6	85	0.335	1.863	0.537		MAX_pos 03_substack 1_4to6_threshold.tif:c:3/3 t:15/27 - MAX_pos 03_substack 1_4to6	20	1	1.435	0.697
143	MAX_pos 03_substack 1_4to6_threshold.tif:c:3/3 t:8/27 - MAX_pos 03_substack 1_4to6	72	0.637	1.093	0.915		MAX_pos 03_substack 1_4to6_threshold.tif:c:3/3 t:16/27 - MAX_pos 03_substack 1_4to6	15	0.976	1.486	0.673
144	MAX_pos 03_substack 1_4to6_threshold.tif:c:3/3 t:8/27 - MAX_pos 03_substack 1_4to6	251	0.337	1.908	0.524		MAX_pos 03_substack 1_4to6_threshold.tif:c:3/3 t:16/27 - MAX_pos 03_substack 1_4to6	16	0.927	1.529	0.654
145	MAX_pos 03_substack 1_4to6_threshold.tif:c:3/3 t:8/27 - MAX_pos 03_substack 1_4to6	97	0.783	1.295	0.772		MAX_pos 03_substack 1_4to6_threshold.tif:c:3/3 t:16/27 - MAX_pos 03_substack 1_4to6	94	0.626	1.656	0.604
146	MAX_pos 03_substack 1_4to6_threshold.tif:c:3/3 t:8/27 - MAX_pos 03_substack 1_4to6	66	0.397	3.012	0.332		MAX_pos 03_substack 1_4to6_threshold.tif:c:3/3 t:16/27 - MAX_pos 03_substack 1_4to6	22	0.595	1.717	0.583
147	MAX_pos 03_substack 1_4to6_threshold.tif:c:3/3 t:8/27 - MAX_pos 03_substack 1_4to6	39	0.841	1.639	0.61		MAX_pos 03_substack 1_4to6_threshold.tif:c:3/3 t:16/27 - MAX_pos 03_substack 1_4to6	93	0.72	1.419	0.705
148	MAX_pos 03_substack 1_4to6_threshold.tif:c:3/3 t:8/27 - MAX_pos 03_substack 1_4to6	46	0.254	2.615	0.382		MAX_pos 03_substack 1_4to6_threshold.tif:c:3/3 t:16/27 - MAX_pos 03_substack 1_4to6	44	0.589	1.902	0.526
149	MAX_pos 03_substack 1_4to6_threshold.tif:c:3/3 t:8/27 - MAX_pos 03_substack 1_4to6	25	0.655	1.843	0.543		MAX_pos 03_substack 1_4to6_threshold.tif:c:3/3 t:16/27 - MAX_pos 03_substack 1_4to6	60	0.708	1.76	0.568
150	MAX_pos 03_substack 1_4to6_threshold.tif:c:3/3 t:8/27 - MAX_pos 03_substack 1_4to6	273	0.336	2.032	0.492		MAX_pos 03_substack 1_4to6_threshold.tif:c:3/3 t:16/27 - MAX_pos 03_substack 1_4to6	103	0.595	1.614	0.619
151	MAX_pos 03_substack 1_4to6_threshold.tif:c:3/3 t:8/27 - MAX_pos 03_substack 1_4to6	70	0.466	1.062	0.941		MAX_pos 03_substack 1_4to6_threshold.tif:c:3/3 t:16/27 - MAX_pos 03_substack 1_4to6	162	0.205	1.04	0.962
152	MAX_pos 03_substack 1_4to6_threshold.tif:c:3/3 t:8/27 - MAX_pos 03_substack 1_4to6	15	0.804	1.32	0.758		MAX_pos 03_substack 1_4to6_threshold.tif:c:3/3 t:16/27 - MAX_pos 03_substack 1_4to6	19	0.916	1.232	0.812
153	MAX_pos 03_substack 1_4to6_threshold.tif:c:3/3 t:8/27 - MAX_pos 03_substack 1_4to6	21	0.856	1.965	0.509		MAX_pos 03_substack 1_4to6_threshold.tif:c:3/3 t:16/27 - MAX_pos 03_substack 1_4to6	55	0.843	1.614	0.62
154	MAX_pos 03_substack 1_4to6_threshold.tif:c:3/3 t:8/27 - MAX_pos 03_substack 1_4to6	56	0.95	1.078	0.927		MAX_pos 03_substack 1_4to6_threshold.tif:c:3/3 t:16/27 - MAX_pos 03_substack 1_4to6	118	0.615	1.312	0.762
155	MAX_pos 03_substack 1_4to6_threshold.tif:c:3/3 t:8/27 - MAX_pos 03_substack 1_4to6	17	0.911	1.363	0.734		MAX_pos 03_substack 1_4to6_threshold.tif:c:3/3 t:16/27 - MAX_pos 03_substack 1_4to6	18	0.645	1.654	0.605
156	MAX_pos 03_substack 1_4to6_threshold.tif:c:3/3 t:8/27 - MAX_pos 03_substack 1_4to6	77	0.721	1.314	0.761		MAX_pos 03_substack 1_4to6_threshold.tif:c:3/3 t:16/27 - MAX_pos 03_substack 1_4to6	15	0.629	1.961	0.51
157	MAX_pos 03_substack 1_4to6_threshold.tif:c:3/3 t:8/27 - MAX_pos 03_substack 1_4to6	54	0.455	1.277	0.783		MAX_pos 03_substack 1_4to6_threshold.tif:c:3/3 t:17/27 - MAX_pos 03_substack 1_4to6	31	0.536	2.45	0.408
158	MAX_pos 03_substack 1_4to6_threshold.tif:c:3/3 t:8/27 - MAX_pos 03_substack 1_4to6	26	0.619	1.685	0.594		MAX_pos 03_substack 1_4to6_threshold.tif:c:3/3 t:17/27 - MAX_pos 03_substack 1_4to6	44	0.904	1.156	0.865
159	MAX_pos 03_substack 1_4to6_threshold.tif:c:3/3 t:8/27 - MAX_pos 03_substack 1_4to6	19	0.853	1.461	0.685		MAX_pos 03_substack 1_4to6_threshold.tif:c:3/3 t:17/27 - MAX_pos 03_substack 1_4to6	94	0.707	1.939	0.516
160	MAX_pos 03_substack 1_4to6_threshold.tif:c:3/3 t:8/27 - MAX_pos 03_substack 1_4to6	60	0.651	1.857	0.538		MAX_pos 03_substack 1_4to6_threshold.tif:c:3/3 t:17/27 - MAX_pos 03_substack 1_4to6	18	0.687	2.378	0.42
161	MAX_pos 03_substack 1_4to6_threshold.tif:c:3/3 t:8/27 - MAX_pos 03_substack 1_4to6	48	0.815	1.163	0.86		MAX_pos 03_substack 1_4to6_threshold.tif:c:3/3 t:17/27 - MAX_pos 03_substack 1_4to6	100	0.774	1.41	0.709
162	MAX_pos 03_substack 1_4to6_threshold.tif:c:3/3 t:8/27 - MAX_pos 03_substack 1_4to6	17	0.845	1.483	0.674		MAX_pos 03_substack 1_4to6_threshold.tif:c:3/3 t:17/27 - MAX_pos 03_substack 1_4to6	72	0.512	2.059	0.486
163	MAX_pos 03_substack 1_4to6_threshold.tif:c:3/3 t:8/27 - MAX_pos 03_substack 1_4to6	48	0.424	2.311	0.433		MAX_pos 03_substack 1_4to6_threshold.tif:c:3/3 t:17/27 - MAX_pos 03_substack 1_4to6	31	0.625	2.131	0.469
164	MAX_pos 03_substack 1_4to6_threshold.tif:c:3/3 t:8/27 - MAX_pos 03_substack 1_4to6	36	0.482	2.301	0.435		MAX_pos 03_substack 1_4to6_threshold.tif:c:3/3 t:17/27 - MAX_pos 03_substack 1_4to6	17	0.786	2.467	0.405
165	MAX_pos 03_substack 1_4to6_threshold.tif:c:3/3 t:8/27 - MAX_pos 03_substack 1_4to6	30	0.634	1.357	0.737		MAX_pos 03_substack 1_4to6_threshold.tif:c:3/3 t:17/27 - MAX_pos 03_substack 1_4to6	97	0.36	1.537	0.651
166	MAX_pos 03_substack 1_4to6_threshold.tif:c:3/3 t:9/27 - MAX_pos 03_substack 1_4to6	101	0.45	3.212	0.311		MAX_pos 03_substack 1_4to6_threshold.tif:c:3/3 t:17/27 - MAX_pos 03_substack 1_4to6	22	0.922	1.92	0.521
167	MAX_pos 03_substack 1_4to6_threshold.tif:c:3/3 t:9/27 - MAX_pos 03_substack 1_4to6	85	0.716	1.781	0.562		MAX_pos 03_substack 1_4to6_threshold.tif:c:3/3 t:17/27 - MAX_pos 03_substack 1_4to6	40	0.806	1.992	0.502
168	MAX_pos 03_substack 1_4to6_threshold.tif:c:3/3 t:9/27 - MAX_pos 03_substack 1_4to6	103	0.724	1.888	0.53		MAX_pos 03_substack 1_4to6_threshold.tif:c:3/3 t:17/27 - MAX_pos 03_substack 1_4to6	75	0.716	1.44	0.695
169	MAX_pos 03_substack 1_4to6_threshold.tif:c:3/3 t:9/27 - MAX_pos 03_substack 1_4to6	72	0.526	1.353	0.739		MAX_pos 03_substack 1_4to6_threshold.tif:c:3/3 t:18/27 - MAX_pos 03_substack 1_4to6	87	0.711	2.05	0.488
170	MAX_pos 03_substack 1_4to6_threshold.tif:c:3/3 t:9/27 - MAX_pos 03_substack 1_4to6	44	0.809	1.452	0.689		MAX_pos 03_substack 1_4to6_threshold.tif:c:3/3 t:18/27 - MAX_pos 03_substack 1_4to6	42	0.426	1.551	0.645
171	MAX_pos 03_substack 1_4to6_threshold.tif:c:3/3 t:9/27 - MAX_pos 03_substack 1_4to6	132	0.53	2.305	0.434		MAX_pos 03_substack 1_4to6_threshold.tif:c:3/3 t:18/27 - MAX_pos 03_substack 1_4to6	83	0.777	1.663	0.601
172	MAX_pos 03_substack 1_4to6_threshold.tif:c:3/3 t:9/27 - MAX_pos 03_substack 1_4to6	121	0.755	1.447	0.691		MAX_pos 03_substack 1_4to6_threshold.tif:c:3/3 t:18/27 - MAX_pos 03_substack 1_4to6	79	0.721	1.597	0.626
173	MAX_pos 03_substack 1_4to6_threshold.tif:c:3/3 t:9/27 - MAX_pos 03_substack 1_4to6	16	0.628	1.37	0.73		MAX_pos 03_substack 1_4to6_threshold.tif:c:3/3 t:18/27 - MAX_pos 03_substack 1_4to6	114	0.482	1.333	0.75
174	MAX_pos 03_substack 1_4to6_threshold.tif:c:3/3 t:9/27 - MAX_pos 03_substack 1_4to6	62	0.408	1.648	0.607		MAX_pos 03_substack 1_4to6_threshold.tif:c:3/3 t:18/27 - MAX_pos 03_substack 1_4to6	89	0.556	1.587	0.63
175	MAX_pos 03_substack 1_4to6_threshold.tif:c:3/3 t:9/27 - MAX_pos 03_substack 1_4to6	38	0.803	1.281	0.781		MAX_pos 03_substack 1_4to6_threshold.tif:c:3/3 t:18/27 - MAX_pos 03_substack 1_4to6	57	0.618	2.668	0.375
176	MAX_pos 03_substack 1_4to6_threshold.tif:c:3/3 t:9/27 - MAX_pos 03_substack 1_4to6	341	0.344	1.957	0.511		MAX_pos 03_substack 1_4to6_threshold.tif:c:3/3 t:18/27 - MAX_pos 03_substack 1_4to6	99	0.451	2.041	0.49
177	MAX_pos 03_substack 1_4to6_threshold.tif:c:3/3 t:9/27 - MAX_pos 03_substack 1_4to6	90	0.615	1.31	0.764		MAX_pos 03_substack 1_4to6_threshold.tif:c:3/3 t:18/27 - MAX_pos 03_substack 1_4to6	55	0.387	1.963	0.509
178	MAX_pos 03_substack 1_4to6_threshold.tif:c:3/3 t:9/27 - MAX_pos 03_substack 1_4to6	80	0.526	1.837	0.544		MAX_pos 03_substack 1_4to6_threshold.tif:c:3/3 t:18/27 - MAX_pos 03_substack 1_4to6	66	0.591	1.233	0.811
179	MAX_pos 03_substack 1_4to6_threshold.tif:c:3/3 t:9/27 - MAX_pos 03_substack 1_4to6	89	0.626	1.57	0.637		MAX_pos 03_substack 1_4to6_threshold.tif:c:3/3 t:18/27 - MAX_pos 03_substack 1_4to6	43	0.526	2.221	0.45
180	MAX_pos 03_substack 1_4to6_threshold.tif:c:3/3 t:9/27 - MAX_pos 03_substack 1_4to6	16	1	1.392	0.718		MAX_pos 03_substack 1_4to6_threshold.tif:c:3/3 t:18/27 - MAX_pos 03_substack 1_4to6	27	0.643	1.534	0.652
181	MAX_pos 03_substack 1_4to6_threshold.tif:c:3/3 t:9/27 - MAX_pos 03_substack 1_4to6	24	0.789	1.474	0.678		MAX_pos 03_substack 1_4to6_threshold.tif:c:3/3 t:18/27 - MAX_pos 03_substack 1_4to6	78	0.548	1.249	0.801
182	MAX_pos 03_substack 1_4to6_threshold.tif:c:3/3 t:9/27 - MAX_pos 03_substack 1_4to6	35	0.851	1.201	0.833		MAX_pos 03_substack 1_4to6_threshold.tif:c:3/3 t:19/27 - MAX_pos 03_substack 1_4to6	16	0.958	1.477	0.677
183	MAX_pos 03_substack 1_4to6_threshold.tif:c:3/3 t:9/27 - MAX_pos 03_substack 1_4to6	63	0.582	2.03	0.493		MAX_pos 03_substack 1_4to6_threshold.tif:c:3/3 t:19/27 - MAX_pos 03_substack 1_4to6	83	0.67	1.902	0.526
184	MAX_pos 03_substack 1_4to6_threshold.tif:c:3/3 t:9/27 - MAX_pos 03_substack 1_4to6	24	1	1.341	0.746		MAX_pos 03_substack 1_4to6_threshold.tif:c:3/3 t:19/27 - MAX_pos 03_substack 1_4to6	123	0.209	1.529	0.654
185	MAX_pos 03_substack 1_4to6_threshold.tif:c:3/3 t:9/27 - MAX_pos 03_substack 1_4to6	24	0.397	3.742	0.267		MAX_pos 03_substack 1_4to6_threshold.tif:c:3/3 t:19/27 - MAX_pos 03_substack 1_4to6	96	0.495	2.324	0.43
186	MAX_pos 03_substack 1_4to6_threshold.tif:c:3/3 t:9/27 - MAX_pos 03_substack 1_4to6	78	0.677	2.436	0.411		MAX_pos 03_substack 1_4to6_threshold.tif:c:3/3 t:19/27 - MAX_pos 03_substack 1_4to6	51	0.897	1.409	0.71
187	MAX_pos 03_substack 1_4to6_threshold.tif:c:3/3 t:9/27 - MAX_pos 03_substack 1_4to6	31	0.536	2.073	0.482		MAX_pos 03_substack 1_4to6_threshold.tif:c:3/3 t:19/27 - MAX_pos 03_substack 1_4to6	33	1	1.267	0.789
188	MAX_pos 03_substack 1_4to6_threshold.tif:c:3/3 t:10/27 - MAX_pos 03_substack 1_4to6	35	0.616	2.089	0.479		MAX_pos 03_substack 1_4to6_threshold.tif:c:3/3 t:19/27 - MAX_pos 03_substack 1_4to6	122	0.31	1.774	0.564
189	MAX_pos 03_substack 1_4to6_threshold.tif:c:3/3 t:10/27 - MAX_pos 03_substack 1_4to6	107	0.492	2.017	0.496		MAX_pos 03_substack 1_4to6_threshold.tif:c:3/3 t:19/27 - MAX_pos 03_substack 1_4to6	63	0.37	2.055	0.487
190	MAX_pos 03_substack 1_4to6_threshold.tif:c:3/3 t:10/27 - MAX_pos 03_substack 1_4to6	61	0.422	1.367	0.731		MAX_pos 03_substack 1_4to6_threshold.tif:c:3/3 t:19/27 - MAX_pos 03_substack 1_4to6	55	0.316	1.823	0.549
191	MAX_pos 03_substack 1_4to6_threshold.tif:c:3/3 t:10/27 - MAX_pos 03_substack 1_4to6	80	0.562	1.803	0.555		MAX_pos 03_substack 1_4to6_threshold.tif:c:3/3 t:19/27 - MAX_pos 03_substack 1_4to6	50	0.696	1.441	0.694
192	MAX_pos 03_substack 1_4to6_threshold.tif:c:3/3 t:10/27 - MAX_pos 03_substack 1_4to6	18	0.868	1.276	0.783		MAX_pos 03_substack 1_4to6_threshold.tif:c:3/3 t:19/27 - MAX_pos 03_substack 1_4to6	88	0.681	1.868	0.535
193	MAX_pos 03_substack 1_4to6_threshold.tif:c:3/3 t:10/27 - MAX_pos 03_substack 1_4to6	70	0.512	2.114	0.473		MAX_pos 03_substack 1_4to6_threshold.tif:c:3/3 t:19/27 - MAX_pos 03_substack 1_4to6	108	0.29	1.476	0.677
194	MAX_pos 03_substack 1_4to6_threshold.tif:c:3/3 t:10/27 - MAX_pos 03_substack 1_4to6	75	0.486	1.466	0.682		MAX_pos 03_substack 1_4to6_threshold.tif:c:3/3 t:19/27 - MAX_pos 03_substack 1_4to6	95	0.393	1.559	0.641
195	MAX_pos 03_substack 1_4to6_threshold.tif:c:3/3 t:10/27 - MAX_pos 03_substack 1_4to6	85	0.364	2.456	0.407		MAX_pos 03_substack 1_4to6_threshold.tif:c:3/3 t:19/27 - MAX_pos 03_substack 1_4to6	21	0.943	1.78	0.562
196	MAX_pos 03_substack 1_4to6_threshold.tif:c:3/3 t:10/27 - MAX_pos 03_substack 1_4to6	36	0.596	2.038	0.491		MAX_pos 03_substack 1_4to6_threshold.tif:c:3/3 t:20/27 - MAX_pos 03_substack 1_4to6	81	0.428	2.171	0.461
197	MAX_pos 03_substack 1_4to6_threshold.tif:c:3/3 t:10/27 - MAX_pos 03_substack 1_4to6	33	0.913	1.656	0.604		MAX_pos 03_substack 1_4to6_threshold.tif:c:3/3 t:20/27 - MAX_pos 03_substack 1_4to6	17	1	1.389	0.72
198	MAX_pos 03_substack 1_4to6_threshold.tif:c:3/3 t:10/27 - MAX_pos 03_substack 1_4to6	139	0.38	2.178	0.459		MAX_pos 03_substack 1_4to6_threshold.tif:c:3/3 t:20/27 - MAX_pos 03_substack 1_4to6	137	0.665	1.31	0.764
199	MAX_pos 03_substack 1_4to6_threshold.tif:c:3/3 t:10/27 - MAX_pos 03_substack 1_4to6	65	0.239	1.162	0.86		MAX_pos 03_substack 1_4to6_threshold.tif:c:3/3 t:20/27 - MAX_pos 03_substack 1_4to6	24	0.86	1.761	0.568
200	MAX_pos 03_substack 1_4to6_threshold.tif:c:3/3 t:10/27 - MAX_pos 03_substack 1_4to6	120	0.299	2.166	0.462		MAX_pos 03_substack 1_4to6_threshold.tif:c:3/3 t:20/27 - MAX_pos 03_substack 1_4to6	94	0.643	1.871	0.535
201	MAX_pos 03_substack 1_4to6_threshold.tif:c:3/3 t:10/27 - MAX_pos 03_substack 1_4to6	37	0.536	1.992	0.502		MAX_pos 03_substack 1_4to6_threshold.tif:c:3/3 t:20/27 - MAX_pos 03_substack 1_4to6	132	0.454	1.484	0.674
202	MAX_pos 03_substack 1_4to6_threshold.tif:c:3/3 t:10/27 - MAX_pos 03_substack 1_4to6	90	0.758	1.515	0.66		MAX_pos 03_substack 1_4to6_threshold.tif:c:3/3 t:20/27 - MAX_pos 03_substack 1_4to6	253	0.284	2.098	0.477
203	MAX_pos 03_substack 1_4to6_threshold.tif:c:3/3 t:10/27 - MAX_pos 03_substack 1_4to6	18	0.755	1.447	0.691		MAX_pos 03_substack 1_4to6_threshold.tif:c:3/3 t:20/27 - MAX_pos 03_substack 1_4to6	76	0.589	2.037	0.491
204	MAX_pos 03_substack 1_4to6_threshold.tif:c:3/3 t:10/27 - MAX_pos 03_substack 1_4to6	41	0.46	2.446	0.409		MAX_pos 03_substack 1_4to6_threshold.tif:c:3/3 t:21/27 - MAX_pos 03_substack 1_4to6	93	0.7	1.853	0.54
205	MAX_pos 03_substack 1_4to6_threshold.tif:c:3/3 t:10/27 - MAX_pos 03_substack 1_4to6	65	0.779	1.739	0.575		MAX_pos 03_substack 1_4to6_threshold.tif:c:3/3 t:21/27 - MAX_pos 03_substack 1_4to6	26	0.589	1.973	0.507
206	MAX_pos 03_substack 1_4to6_threshold.tif:c:3/3 t:10/27 - MAX_pos 03_substack 1_4to6	32	0.778	1.458	0.686		MAX_pos 03_substack 1_4to6_threshold.tif:c:3/3 t:21/27 - MAX_pos 03_substack 1_4to6	16	1	1.292	0.774
207	MAX_pos 03_substack 1_4to6_threshold.tif:c:3/3 t:10/27 - MAX_pos 03_substack 1_4to6	32	0.725	1.714	0.583		MAX_pos 03_substack 1_4to6_threshold.tif:c:3/3 t:21/27 - MAX_pos 03_substack 1_4to6	107	0.571	1.649	0.606
208	MAX_pos 03_substack 1_4to6_threshold.tif:c:3/3 t:10/27 - MAX_pos 03_substack 1_4to6	68	0.3	4.545	0.22		MAX_pos 03_substack 1_4to6_threshold.tif:c:3/3 t:21/27 - MAX_pos 03_substack 1_4to6	106	0.662	1.805	0.554
209	MAX_pos 03_substack 1_4to6_threshold.tif:c:3/3 t:10/27 - MAX_pos 03_substack 1_4to6	20	0.994	1.461	0.684		MAX_pos 03_substack 1_4to6_threshold.tif:c:3/3 t:21/27 - MAX_pos 03_substack 1_4to6	92	0.785	2.054	0.487
210	MAX_pos 03_substack 1_4to6_threshold.tif:c:3/3 t:10/27 - MAX_pos 03_substack 1_4to6	47	0.486	1.976	0.506		MAX_pos 03_substack 1_4to6_threshold.tif:c:3/3 t:21/27 - MAX_pos 03_substack 1_4to6	141	0.687	1.423	0.703
211	MAX_pos 03_substack 1_4to6_threshold.tif:c:3/3 t:10/27 - MAX_pos 03_substack 1_4to6	49	0.831	1.374	0.728		MAX_pos 03_substack 1_4to6_threshold.tif:c:3/3 t:21/27 - MAX_pos 03_substack 1_4to6	143	0.453	1.811	0.552
212	MAX_pos 03_substack 1_4to6_threshold.tif:c:3/3 t:10/27 - MAX_pos 03_substack 1_4to6	24	0.743	1.965	0.509		MAX_pos 03_substack 1_4to6_threshold.tif:c:3/3 t:21/27 - MAX_pos 03_substack 1_4to6	114	0.588	1.196	0.836
213	MAX_pos 03_substack 1_4to6_threshold.tif:c:3/3 t:11/27 - MAX_pos 03_substack 1_4to6	138	0.199	1.89	0.529		MAX_pos 03_substack 1_4to6_threshold.tif:c:3/3 t:22/27 - MAX_pos 03_substack 1_4to6	59	0.618	2.203	0.454
214	MAX_pos 03_substack 1_4to6_threshold.tif:c:3/3 t:11/27 - MAX_pos 03_substack 1_4to6	52	0.636	1.738	0.575		MAX_pos 03_substack 1_4to6_threshold.tif:c:3/3 t:22/27 - MAX_pos 03_substack 1_4to6	16	0.719	2	0.5
215	MAX_pos 03_substack 1_4to6_threshold.tif:c:3/3 t:11/27 - MAX_pos 03_substack 1_4to6	97	0.73	1.118	0.894		MAX_pos 03_substack 1_4to6_threshold.tif:c:3/3 t:22/27 - MAX_pos 03_substack 1_4to6	125	0.502	2.073	0.482
216	MAX_pos 03_substack 1_4to6_threshold.tif:c:3/3 t:11/27 - MAX_pos 03_substack 1_4to6	38	0.56	1.653	0.605		MAX_pos 03_substack 1_4to6_threshold.tif:c:3/3 t:22/27 - MAX_pos 03_substack 1_4to6	130	0.811	1.635	0.612
217	MAX_pos 03_substack 1_4to6_threshold.tif:c:3/3 t:11/27 - MAX_pos 03_substack 1_4to6	57	0.904	1.457	0.686		MAX_pos 03_substack 1_4to6_threshold.tif:c:3/3 t:22/27 - MAX_pos 03_substack 1_4to6	129	0.635	1.589	0.629
218	MAX_pos 03_substack 1_4to6_threshold.tif:c:3/3 t:11/27 - MAX_pos 03_substack 1_4to6	121	0.453	2.01	0.497		MAX_pos 03_substack 1_4to6_threshold.tif:c:3/3 t:22/27 - MAX_pos 03_substack 1_4to6	74	0.706	1.802	0.555
219	MAX_pos 03_substack 1_4to6_threshold.tif:c:3/3 t:11/27 - MAX_pos 03_substack 1_4to6	136	0.342	1.286	0.778		MAX_pos 03_substack 1_4to6_threshold.tif:c:3/3 t:23/27 - MAX_pos 03_substack 1_4to6	19	0.944	1.654	0.604
220	MAX_pos 03_substack 1_4to6_threshold.tif:c:3/3 t:11/27 - MAX_pos 03_substack 1_4to6	26	0.876	1.448	0.69		MAX_pos 03_substack 1_4to6_threshold.tif:c:3/3 t:23/27 - MAX_pos 03_substack 1_4to6	30	0.952	1.349	0.741
221	MAX_pos 03_substack 1_4to6_threshold.tif:c:3/3 t:11/27 - MAX_pos 03_substack 1_4to6	164	0.449	2.948	0.339		MAX_pos 03_substack 1_4to6_threshold.tif:c:3/3 t:23/27 - MAX_pos 03_substack 1_4to6	48	0.866	1.412	0.708
222	MAX_pos 03_substack 1_4to6_threshold.tif:c:3/3 t:11/27 - MAX_pos 03_substack 1_4to6	50	0.578	2.681	0.373		MAX_pos 03_substack 1_4to6_threshold.tif:c:3/3 t:23/27 - MAX_pos 03_substack 1_4to6	82	0.831	1.53	0.654
223	MAX_pos 03_substack 1_4to6_threshold.tif:c:3/3 t:11/27 - MAX_pos 03_substack 1_4to6	32	0.676	1.411	0.709		MAX_pos 03_substack 1_4to6_threshold.tif:c:3/3 t:23/27 - MAX_pos 03_substack 1_4to6	30	0.811	1.806	0.554
224	MAX_pos 03_substack 1_4to6_threshold.tif:c:3/3 t:11/27 - MAX_pos 03_substack 1_4to6	85	0.738	1.808	0.553		MAX_pos 03_substack 1_4to6_threshold.tif:c:3/3 t:23/27 - MAX_pos 03_substack 1_4to6	128	0.546	2.512	0.398
225	MAX_pos 03_substack 1_4to6_threshold.tif:c:3/3 t:11/27 - MAX_pos 03_substack 1_4to6	152	0.469	1.353	0.739		MAX_pos 03_substack 1_4to6_threshold.tif:c:3/3 t:23/27 - MAX_pos 03_substack 1_4to6	123	0.592	2.496	0.401
226	MAX_pos 03_substack 1_4to6_threshold.tif:c:3/3 t:11/27 - MAX_pos 03_substack 1_4to6	75	0.651	2.313	0.432		MAX_pos 03_substack 1_4to6_threshold.tif:c:3/3 t:23/27 - MAX_pos 03_substack 1_4to6	16	0.74	1.72	0.581
227	MAX_pos 03_substack 1_4to6_threshold.tif:c:3/3 t:11/27 - MAX_pos 03_substack 1_4to6	103	0.512	1.989	0.503		MAX_pos 03_substack 1_4to6_threshold.tif:c:3/3 t:23/27 - MAX_pos 03_substack 1_4to6	28	0.592	2.2	0.454
228	MAX_pos 03_substack 1_4to6_threshold.tif:c:3/3 t:11/27 - MAX_pos 03_substack 1_4to6	17	0.911	1.304	0.767		MAX_pos 03_substack 1_4to6_threshold.tif:c:3/3 t:23/27 - MAX_pos 03_substack 1_4to6	18	0.965	1.223	0.818
229	MAX_pos 03_substack 1_4to6_threshold.tif:c:3/3 t:11/27 - MAX_pos 03_substack 1_4to6	85	0.449	3.894	0.257		MAX_pos 03_substack 1_4to6_threshold.tif:c:3/3 t:24/27 - MAX_pos 03_substack 1_4to6	31	0.449	2.01	0.497
230	MAX_pos 03_substack 1_4to6_threshold.tif:c:3/3 t:11/27 - MAX_pos 03_substack 1_4to6	38	0.731	1.048	0.954		MAX_pos 03_substack 1_4to6_threshold.tif:c:3/3 t:24/27 - MAX_pos 03_substack 1_4to6	68	0.832	1.303	0.767
231	MAX_pos 03_substack 1_4to6_threshold.tif:c:3/3 t:11/27 - MAX_pos 03_substack 1_4to6	36	0.425	2.751	0.364		MAX_pos 03_substack 1_4to6_threshold.tif:c:3/3 t:24/27 - MAX_pos 03_substack 1_4to6	196	0.366	2.377	0.421
232	MAX_pos 03_substack 1_4to6_threshold.tif:c:3/3 t:11/27 - MAX_pos 03_substack 1_4to6	58	0.419	2.253	0.444		MAX_pos 03_substack 1_4to6_threshold.tif:c:3/3 t:24/27 - MAX_pos 03_substack 1_4to6	144	0.49	3.269	0.306
233	MAX_pos 03_substack 1_4to6_threshold.tif:c:3/3 t:11/27 - MAX_pos 03_substack 1_4to6	15	0.804	1.499	0.667		MAX_pos 03_substack 1_4to6_threshold.tif:c:3/3 t:25/27 - MAX_pos 03_substack 1_4to6	39	0.634	1.938	0.516
234	MAX_pos 03_substack 1_4to6_threshold.tif:c:3/3 t:12/27 - MAX_pos 03_substack 1_4to6	60	0.555	1.89	0.529		MAX_pos 03_substack 1_4to6_threshold.tif:c:3/3 t:25/27 - MAX_pos 03_substack 1_4to6	119	0.674	1.43	0.699
235	MAX_pos 03_substack 1_4to6_threshold.tif:c:3/3 t:12/27 - MAX_pos 03_substack 1_4to6	90	0.366	3.118	0.321		MAX_pos 03_substack 1_4to6_threshold.tif:c:3/3 t:25/27 - MAX_pos 03_substack 1_4to6	136	0.356	1.961	0.51
236	MAX_pos 03_substack 1_4to6_threshold.tif:c:3/3 t:12/27 - MAX_pos 03_substack 1_4to6	69	0.709	1.226	0.816		MAX_pos 03_substack 1_4to6_threshold.tif:c:3/3 t:25/27 - MAX_pos 03_substack 1_4to6	151	0.292	3.373	0.296
237	MAX_pos 03_substack 1_4to6_threshold.tif:c:3/3 t:12/27 - MAX_pos 03_substack 1_4to6	117	0.533	1.375	0.727		MAX_pos 03_substack 1_4to6_threshold.tif:c:3/3 t:25/27 - MAX_pos 03_substack 1_4to6	27	0.571	1.744	0.573
238	MAX_pos 03_substack 1_4to6_threshold.tif:c:3/3 t:12/27 - MAX_pos 03_substack 1_4to6	15	0.804	1.692	0.591		MAX_pos 03_substack 1_4to6_threshold.tif:c:3/3 t:26/27 - MAX_pos 03_substack 1_4to6	192	0.328	1.253	0.798
239	MAX_pos 03_substack 1_4to6_threshold.tif:c:3/3 t:12/27 - MAX_pos 03_substack 1_4to6	88	0.662	1.391	0.719		MAX_pos 03_substack 1_4to6_threshold.tif:c:3/3 t:26/27 - MAX_pos 03_substack 1_4to6	79	0.447	1.659	0.603
240	MAX_pos 03_substack 1_4to6_threshold.tif:c:3/3 t:12/27 - MAX_pos 03_substack 1_4to6	118	0.568	2.662	0.376		MAX_pos 03_substack 1_4to6_threshold.tif:c:3/3 t:26/27 - MAX_pos 03_substack 1_4to6	23	0.486	2.219	0.451
241	MAX_pos 03_substack 1_4to6_threshold.tif:c:3/3 t:12/27 - MAX_pos 03_substack 1_4to6	107	0.557	2.192	0.456		MAX_pos 03_substack 1_4to6_threshold.tif:c:3/3 t:26/27 - MAX_pos 03_substack 1_4to6	133	0.453	2.835	0.353
242	MAX_pos 03_substack 1_4to6_threshold.tif:c:3/3 t:12/27 - MAX_pos 03_substack 1_4to6	91	0.673	1.662	0.602		MAX_pos 03_substack 1_4to6_threshold.tif:c:3/3 t:27/27 - MAX_pos 03_substack 1_4to6	56	0.806	1.588	0.63
243	MAX_pos 03_substack 1_4to6_threshold.tif:c:3/3 t:12/27 - MAX_pos 03_substack 1_4to6	42	0.888	1.513	0.661		MAX_pos 03_substack 1_4to6_threshold.tif:c:3/3 t:27/27 - MAX_pos 03_substack 1_4to6	167	0.308	1.885	0.531
244	MAX_pos 03_substack 1_4to6_threshold.tif:c:3/3 t:12/27 - MAX_pos 03_substack 1_4to6	182	0.608	1.822	0.549		MAX_pos 03_substack 1_4to6_threshold.tif:c:3/3 t:27/27 - MAX_pos 03_substack 1_4to6	25	0.954	1.199	0.834
245	MAX_pos 03_substack 1_4to6_threshold.tif:c:3/3 t:12/27 - MAX_pos 03_substack 1_4to6	87	0.611	1.757	0.569		MAX_pos 03_substack 1_4to6_threshold.tif:c:3/3 t:27/27 - MAX_pos 03_substack 1_4to6	88	0.231	1.269	0.788
246	MAX_pos 03_substack 1_4to6_threshold.tif:c:3/3 t:12/27 - MAX_pos 03_substack 1_4to6	77	0.652	1.532	0.653		MAX_pos 03_substack 1_4to6_threshold.tif:c:3/3 t:27/27 - MAX_pos 03_substack 1_4to6	75	0.802	1.584	0.631
247	MAX_pos 03_substack 1_4to6_threshold.tif:c:3/3 t:12/27 - MAX_pos 03_substack 1_4to6	157	0.334	1.207	0.828		MAX_pos 03_substack 1_4to6_threshold.tif:c:3/3 t:27/27 - MAX_pos 03_substack 1_4to6	124	0.389	3.312	0.302
248	MAX_pos 03_substack 1_4to6_threshold.tif:c:3/3 t:12/27 - MAX_pos 03_substack 1_4to6	60	0.58	1.605	0.623		MAX_pos 03_substack 1_4to6_threshold.tif:c:3/3 t:27/27 - MAX_pos 03_substack 1_4to6	56	0.685	1.277	0.783
249	MAX_pos 03_substack 1_4to6_threshold.tif:c:3/3 t:12/27 - MAX_pos 03_substack 1_4to6	124	0.625	1.27	0.788		MAX_pos 03_substack 1_4to6_threshold.tif:B_pos03_no tumour:c:3/3 t:1/27 - MAX_pos 03_substack 1_4to6	53	0.575	2.703	0.37
250	MAX_pos 03_substack 1_4to6_threshold.tif:c:3/3 t:12/27 - MAX_pos 03_substack 1_4to6	42	0.644	1.377	0.726		MAX_pos 03_substack 1_4to6_threshold.tif:B_pos03_no tumour:c:3/3 t:1/27 - MAX_pos 03_substack 1_4to6	21	0.6	2.011	0.497
251	MAX_pos 03_substack 1_4to6_threshold.tif:c:3/3 t:12/27 - MAX_pos 03_substack 1_4to6	85	0.384	3.834	0.261		MAX_pos 03_substack 1_4to6_threshold.tif:B_pos03_no tumour:c:3/3 t:1/27 - MAX_pos 03_substack 1_4to6	47	0.64	2.465	0.406
252	MAX_pos 03_substack 1_4to6_threshold.tif:c:3/3 t:12/27 - MAX_pos 03_substack 1_4to6	25	0.756	1.871	0.534		MAX_pos 03_substack 1_4to6_threshold.tif:c:3/3 t:2/27 - MAX_pos 03_substack 1_4to6	65	0.439	2.822	0.354
253	MAX_pos 03_substack 1_4to6_threshold.tif:c:3/3 t:12/27 - MAX_pos 03_substack 1_4to6	39	0.485	3.107	0.322		MAX_pos 03_substack 1_4to6_threshold.tif:c:3/3 t:2/27 - MAX_pos 03_substack 1_4to6	154	0.371	1.938	0.516
254	MAX_pos 03_substack 1_4to6_threshold.tif:c:3/3 t:12/27 - MAX_pos 03_substack 1_4to6	17	0.82	1.849	0.541		MAX_pos 03_substack 1_4to6_threshold.tif:c:3/3 t:2/27 - MAX_pos 03_substack 1_4to6	103	0.592	1.835	0.545
255	MAX_pos 03_substack 1_4to6_threshold.tif:c:3/3 t:12/27 - MAX_pos 03_substack 1_4to6	28	0.819	1.231	0.812		MAX_pos 03_substack 1_4to6_threshold.tif:c:3/3 t:2/27 - MAX_pos 03_substack 1_4to6	59	0.368	3.126	0.32
256	MAX_pos 03_substack 1_4to6_threshold.tif:c:3/3 t:12/27 - MAX_pos 03_substack 1_4to6	15	0.746	1.306	0.766		MAX_pos 03_substack 1_4to6_threshold.tif:c:3/3 t:2/27 - MAX_pos 03_substack 1_4to6	93	0.56	1.904	0.525
257	MAX_pos 03_substack 1_4to6_threshold.tif:c:3/3 t:12/27 - MAX_pos 03_substack 1_4to6	46	0.506	1.893	0.528		MAX_pos 03_substack 1_4to6_threshold.tif:c:3/3 t:3/27 - MAX_pos 03_substack 1_4to6	99	0.659	1.898	0.527
258	MAX_pos 03_substack 1_4to6_threshold.tif:c:3/3 t:13/27 - MAX_pos 03_substack 1_4to6	27	0.496	3.149	0.318		MAX_pos 03_substack 1_4to6_threshold.tif:c:3/3 t:3/27 - MAX_pos 03_substack 1_4to6	22	0.84	1.813	0.552
259	MAX_pos 03_substack 1_4to6_threshold.tif:c:3/3 t:13/27 - MAX_pos 03_substack 1_4to6	20	0.423	3.981	0.251		MAX_pos 03_substack 1_4to6_threshold.tif:c:3/3 t:3/27 - MAX_pos 03_substack 1_4to6	44	0.76	1.805	0.554
260	MAX_pos 03_substack 1_4to6_threshold.tif:c:3/3 t:13/27 - MAX_pos 03_substack 1_4to6	61	0.799	1.51	0.662		MAX_pos 03_substack 1_4to6_threshold.tif:c:3/3 t:3/27 - MAX_pos 03_substack 1_4to6	30	0.714	2.283	0.438
261	MAX_pos 03_substack 1_4to6_threshold.tif:c:3/3 t:13/27 - MAX_pos 03_substack 1_4to6	178	0.507	1.68	0.595		MAX_pos 03_substack 1_4to6_threshold.tif:c:3/3 t:3/27 - MAX_pos 03_substack 1_4to6	41	0.679	2.022	0.495
262	MAX_pos 03_substack 1_4to6_threshold.tif:c:3/3 t:13/27 - MAX_pos 03_substack 1_4to6	15	0.898	2.148	0.466		MAX_pos 03_substack 1_4to6_threshold.tif:c:3/3 t:3/27 - MAX_pos 03_substack 1_4to6	89	0.386	1.672	0.598
263	MAX_pos 03_substack 1_4to6_threshold.tif:c:3/3 t:13/27 - MAX_pos 03_substack 1_4to6	93	0.437	2.933	0.341		MAX_pos 03_substack 1_4to6_threshold.tif:c:3/3 t:3/27 - MAX_pos 03_substack 1_4to6	20	0.717	1.985	0.504
264	MAX_pos 03_substack 1_4to6_threshold.tif:c:3/3 t:13/27 - MAX_pos 03_substack 1_4to6	18	0.895	1.671	0.598		MAX_pos 03_substack 1_4to6_threshold.tif:c:3/3 t:4/27 - MAX_pos 03_substack 1_4to6	133	0.55	1.513	0.661
265	MAX_pos 03_substack 1_4to6_threshold.tif:c:3/3 t:13/27 - MAX_pos 03_substack 1_4to6	112	0.551	1.932	0.518		MAX_pos 03_substack 1_4to6_threshold.tif:c:3/3 t:4/27 - MAX_pos 03_substack 1_4to6	75	0.786	1.632	0.613
266	MAX_pos 03_substack 1_4to6_threshold.tif:c:3/3 t:13/27 - MAX_pos 03_substack 1_4to6	141	0.372	3.798	0.263		MAX_pos 03_substack 1_4to6_threshold.tif:c:3/3 t:4/27 - MAX_pos 03_substack 1_4to6	19	1	1.344	0.744
267	MAX_pos 03_substack 1_4to6_threshold.tif:c:3/3 t:13/27 - MAX_pos 03_substack 1_4to6	103	0.66	1.258	0.795		MAX_pos 03_substack 1_4to6_threshold.tif:c:3/3 t:4/27 - MAX_pos 03_substack 1_4to6	45	0.702	1.25	0.8
268	MAX_pos 03_substack 1_4to6_threshold.tif:c:3/3 t:13/27 - MAX_pos 03_substack 1_4to6	160	0.54	3.015	0.332		MAX_pos 03_substack 1_4to6_threshold.tif:c:3/3 t:4/27 - MAX_pos 03_substack 1_4to6	41	0.651	2.679	0.373
269	MAX_pos 03_substack 1_4to6_threshold.tif:c:3/3 t:13/27 - MAX_pos 03_substack 1_4to6	87	0.573	1.424	0.702		MAX_pos 03_substack 1_4to6_threshold.tif:c:3/3 t:4/27 - MAX_pos 03_substack 1_4to6	69	0.667	1.373	0.729
270	MAX_pos 03_substack 1_4to6_threshold.tif:c:3/3 t:13/27 - MAX_pos 03_substack 1_4to6	104	0.397	2.339	0.428		MAX_pos 03_substack 1_4to6_threshold.tif:c:3/3 t:4/27 - MAX_pos 03_substack 1_4to6	82	0.617	1.805	0.554
271	MAX_pos 03_substack 1_4to6_threshold.tif:c:3/3 t:13/27 - MAX_pos 03_substack 1_4to6	171	0.207	1.686	0.593		MAX_pos 03_substack 1_4to6_threshold.tif:c:3/3 t:5/27 - MAX_pos 03_substack 1_4to6	145	0.374	2.447	0.409
272	MAX_pos 03_substack 1_4to6_threshold.tif:c:3/3 t:13/27 - MAX_pos 03_substack 1_4to6	122	0.918	1.231	0.812		MAX_pos 03_substack 1_4to6_threshold.tif:c:3/3 t:5/27 - MAX_pos 03_substack 1_4to6	57	0.747	2.161	0.463
273	MAX_pos 03_substack 1_4to6_threshold.tif:c:3/3 t:13/27 - MAX_pos 03_substack 1_4to6	105	0.552	1.342	0.745		MAX_pos 03_substack 1_4to6_threshold.tif:c:3/3 t:5/27 - MAX_pos 03_substack 1_4to6	96	0.762	1.531	0.653
274	MAX_pos 03_substack 1_4to6_threshold.tif:c:3/3 t:13/27 - MAX_pos 03_substack 1_4to6	70	0.349	2.477	0.404		MAX_pos 03_substack 1_4to6_threshold.tif:c:3/3 t:5/27 - MAX_pos 03_substack 1_4to6	24	0.789	1.583	0.632
275	MAX_pos 03_substack 1_4to6_threshold.tif:c:3/3 t:13/27 - MAX_pos 03_substack 1_4to6	34	0.994	1.201	0.833		MAX_pos 03_substack 1_4to6_threshold.tif:c:3/3 t:5/27 - MAX_pos 03_substack 1_4to6	153	0.697	1.842	0.543
276	MAX_pos 03_substack 1_4to6_threshold.tif:c:3/3 t:13/27 - MAX_pos 03_substack 1_4to6	20	0.553	2.067	0.484		MAX_pos 03_substack 1_4to6_threshold.tif:c:3/3 t:5/27 - MAX_pos 03_substack 1_4to6	65	0.715	2.031	0.492
277	MAX_pos 03_substack 1_4to6_threshold.tif:c:3/3 t:13/27 - MAX_pos 03_substack 1_4to6	62	0.32	2.845	0.352		MAX_pos 03_substack 1_4to6_threshold.tif:c:3/3 t:5/27 - MAX_pos 03_substack 1_4to6	16	1	1.532	0.653
278	MAX_pos 03_substack 1_4to6_threshold.tif:c:3/3 t:13/27 - MAX_pos 03_substack 1_4to6	60	0.651	1.145	0.874		MAX_pos 03_substack 1_4to6_threshold.tif:c:3/3 t:5/27 - MAX_pos 03_substack 1_4to6	55	0.673	2.02	0.495
279	MAX_pos 03_substack 1_4to6_threshold.tif:c:3/3 t:13/27 - MAX_pos 03_substack 1_4to6	17	0.763	1.927	0.519		MAX_pos 03_substack 1_4to6_threshold.tif:c:3/3 t:6/27 - MAX_pos 03_substack 1_4to6	130	0.351	2.728	0.367
280	MAX_pos 03_substack 1_4to6_threshold.tif:c:3/3 t:14/27 - MAX_pos 03_substack 1_4to6	505	0.139	3.387	0.295		MAX_pos 03_substack 1_4to6_threshold.tif:c:3/3 t:6/27 - MAX_pos 03_substack 1_4to6	71	0.838	1.489	0.672
281	MAX_pos 03_substack 1_4to6_threshold.tif:c:3/3 t:14/27 - MAX_pos 03_substack 1_4to6	63	0.755	1.793	0.558		MAX_pos 03_substack 1_4to6_threshold.tif:c:3/3 t:6/27 - MAX_pos 03_substack 1_4to6	144	0.726	1.263	0.791
282	MAX_pos 03_substack 1_4to6_threshold.tif:c:3/3 t:14/27 - MAX_pos 03_substack 1_4to6	90	0.65	1.707	0.586		MAX_pos 03_substack 1_4to6_threshold.tif:c:3/3 t:6/27 - MAX_pos 03_substack 1_4to6	67	0.702	1.417	0.706
283	MAX_pos 03_substack 1_4to6_threshold.tif:c:3/3 t:14/27 - MAX_pos 03_substack 1_4to6	146	0.493	2.862	0.349		MAX_pos 03_substack 1_4to6_threshold.tif:c:3/3 t:6/27 - MAX_pos 03_substack 1_4to6	100	0.572	2.446	0.409
284	MAX_pos 03_substack 1_4to6_threshold.tif:c:3/3 t:14/27 - MAX_pos 03_substack 1_4to6	155	0.69	2.088	0.479		MAX_pos 03_substack 1_4to6_threshold.tif:c:3/3 t:6/27 - MAX_pos 03_substack 1_4to6	23	0.622	1.969	0.508
285	MAX_pos 03_substack 1_4to6_threshold.tif:c:3/3 t:14/27 - MAX_pos 03_substack 1_4to6	141	0.678	1.606	0.623		MAX_pos 03_substack 1_4to6_threshold.tif:c:3/3 t:6/27 - MAX_pos 03_substack 1_4to6	58	0.629	1.546	0.647
286	MAX_pos 03_substack 1_4to6_threshold.tif:c:3/3 t:14/27 - MAX_pos 03_substack 1_4to6	86	0.545	2.043	0.489		MAX_pos 03_substack 1_4to6_threshold.tif:c:3/3 t:6/27 - MAX_pos 03_substack 1_4to6	43	0.609	1.446	0.692
287	MAX_pos 03_substack 1_4to6_threshold.tif:c:3/3 t:14/27 - MAX_pos 03_substack 1_4to6	100	0.608	1.749	0.572		MAX_pos 03_substack 1_4to6_threshold.tif:c:3/3 t:6/27 - MAX_pos 03_substack 1_4to6	96	0.823	1.559	0.641
288	MAX_pos 03_substack 1_4to6_threshold.tif:c:3/3 t:14/27 - MAX_pos 03_substack 1_4to6	50	0.582	2.493	0.401		MAX_pos 03_substack 1_4to6_threshold.tif:c:3/3 t:6/27 - MAX_pos 03_substack 1_4to6	54	0.657	1.912	0.523
289	MAX_pos 03_substack 1_4to6_threshold.tif:c:3/3 t:14/27 - MAX_pos 03_substack 1_4to6	41	0.571	1.731	0.578		MAX_pos 03_substack 1_4to6_threshold.tif:c:3/3 t:7/27 - MAX_pos 03_substack 1_4to6	83	0.699	2.216	0.451
290	MAX_pos 03_substack 1_4to6_threshold.tif:c:3/3 t:14/27 - MAX_pos 03_substack 1_4to6	122	0.606	1.272	0.786		MAX_pos 03_substack 1_4to6_threshold.tif:c:3/3 t:7/27 - MAX_pos 03_substack 1_4to6	108	0.711	1.749	0.572
291	MAX_pos 03_substack 1_4to6_threshold.tif:c:3/3 t:14/27 - MAX_pos 03_substack 1_4to6	208	0.194	3.04	0.329		MAX_pos 03_substack 1_4to6_threshold.tif:c:3/3 t:7/27 - MAX_pos 03_substack 1_4to6	69	0.839	1.471	0.68
292	MAX_pos 03_substack 1_4to6_threshold.tif:c:3/3 t:14/27 - MAX_pos 03_substack 1_4to6	15	0.573	1.283	0.78		MAX_pos 03_substack 1_4to6_threshold.tif:c:3/3 t:7/27 - MAX_pos 03_substack 1_4to6	103	0.613	2.242	0.446
293	MAX_pos 03_substack 1_4to6_threshold.tif:c:3/3 t:14/27 - MAX_pos 03_substack 1_4to6	33	0.711	1.732	0.577		MAX_pos 03_substack 1_4to6_threshold.tif:c:3/3 t:7/27 - MAX_pos 03_substack 1_4to6	54	0.842	1.394	0.717
294	MAX_pos 03_substack 1_4to6_threshold.tif:c:3/3 t:14/27 - MAX_pos 03_substack 1_4to6	51	0.553	1.84	0.544		MAX_pos 03_substack 1_4to6_threshold.tif:c:3/3 t:7/27 - MAX_pos 03_substack 1_4to6	101	0.592	2.379	0.42
295	MAX_pos 03_substack 1_4to6_threshold.tif:c:3/3 t:14/27 - MAX_pos 03_substack 1_4to6	87	0.284	2.925	0.342		MAX_pos 03_substack 1_4to6_threshold.tif:c:3/3 t:7/27 - MAX_pos 03_substack 1_4to6	17	0.911	1.393	0.718
296	MAX_pos 03_substack 1_4to6_threshold.tif:c:3/3 t:14/27 - MAX_pos 03_substack 1_4to6	54	0.413	1.412	0.708		MAX_pos 03_substack 1_4to6_threshold.tif:c:3/3 t:8/27 - MAX_pos 03_substack 1_4to6	88	0.636	2.353	0.425
297	MAX_pos 03_substack 1_4to6_threshold.tif:c:3/3 t:14/27 - MAX_pos 03_substack 1_4to6	57	0.597	2.15	0.465		MAX_pos 03_substack 1_4to6_threshold.tif:c:3/3 t:8/27 - MAX_pos 03_substack 1_4to6	85	0.559	1.674	0.597
298	MAX_pos 03_substack 1_4to6_threshold.tif:c:3/3 t:14/27 - MAX_pos 03_substack 1_4to6	37	0.602	1.496	0.669		MAX_pos 03_substack 1_4to6_threshold.tif:c:3/3 t:8/27 - MAX_pos 03_substack 1_4to6	16	0.857	1.73	0.578
299	MAX_pos 03_substack 1_4to6_threshold.tif:c:3/3 t:15/27 - MAX_pos 03_substack 1_4to6	118	0.606	1.549	0.646		MAX_pos 03_substack 1_4to6_threshold.tif:c:3/3 t:8/27 - MAX_pos 03_substack 1_4to6	95	0.642	1.844	0.542
300	MAX_pos 03_substack 1_4to6_threshold.tif:c:3/3 t:15/27 - MAX_pos 03_substack 1_4to6	187	0.305	1.538	0.65		MAX_pos 03_substack 1_4to6_threshold.tif:c:3/3 t:8/27 - MAX_pos 03_substack 1_4to6	109	0.624	1.247	0.802
301	MAX_pos 03_substack 1_4to6_threshold.tif:c:3/3 t:15/27 - MAX_pos 03_substack 1_4to6	166	0.314	1.651	0.606		MAX_pos 03_substack 1_4to6_threshold.tif:c:3/3 t:8/27 - MAX_pos 03_substack 1_4to6	102	0.491	1.621	0.617
302	MAX_pos 03_substack 1_4to6_threshold.tif:c:3/3 t:15/27 - MAX_pos 03_substack 1_4to6	24	0.702	1.973	0.507		MAX_pos 03_substack 1_4to6_threshold.tif:c:3/3 t:8/27 - MAX_pos 03_substack 1_4to6	69	0.723	1.902	0.526
303	MAX_pos 03_substack 1_4to6_threshold.tif:c:3/3 t:15/27 - MAX_pos 03_substack 1_4to6	144	0.32	1.77	0.565		MAX_pos 03_substack 1_4to6_threshold.tif:c:3/3 t:8/27 - MAX_pos 03_substack 1_4to6	89	0.633	2.384	0.419
304	MAX_pos 03_substack 1_4to6_threshold.tif:c:3/3 t:15/27 - MAX_pos 03_substack 1_4to6	16	0.857	1.907	0.524		MAX_pos 03_substack 1_4to6_threshold.tif:c:3/3 t:8/27 - MAX_pos 03_substack 1_4to6	36	0.611	1.868	0.535
305	MAX_pos 03_substack 1_4to6_threshold.tif:c:3/3 t:15/27 - MAX_pos 03_substack 1_4to6	17	0.763	1.759	0.568		MAX_pos 03_substack 1_4to6_threshold.tif:c:3/3 t:9/27 - MAX_pos 03_substack 1_4to6	69	0.51	2.691	0.372
306	MAX_pos 03_substack 1_4to6_threshold.tif:c:3/3 t:15/27 - MAX_pos 03_substack 1_4to6	298	0.462	1.41	0.709		MAX_pos 03_substack 1_4to6_threshold.tif:c:3/3 t:9/27 - MAX_pos 03_substack 1_4to6	154	0.478	2.294	0.436
307	MAX_pos 03_substack 1_4to6_threshold.tif:c:3/3 t:15/27 - MAX_pos 03_substack 1_4to6	138	0.629	1.549	0.646		MAX_pos 03_substack 1_4to6_threshold.tif:c:3/3 t:9/27 - MAX_pos 03_substack 1_4to6	24	0.597	3.263	0.306
308	MAX_pos 03_substack 1_4to6_threshold.tif:c:3/3 t:15/27 - MAX_pos 03_substack 1_4to6	94	0.842	1.548	0.646		MAX_pos 03_substack 1_4to6_threshold.tif:c:3/3 t:9/27 - MAX_pos 03_substack 1_4to6	20	0.717	1.876	0.533
309	MAX_pos 03_substack 1_4to6_threshold.tif:c:3/3 t:15/27 - MAX_pos 03_substack 1_4to6	83	0.734	1.642	0.609		MAX_pos 03_substack 1_4to6_threshold.tif:c:3/3 t:9/27 - MAX_pos 03_substack 1_4to6	15	0.869	1.131	0.884
310	MAX_pos 03_substack 1_4to6_threshold.tif:c:3/3 t:15/27 - MAX_pos 03_substack 1_4to6	119	0.724	1.596	0.627		MAX_pos 03_substack 1_4to6_threshold.tif:c:3/3 t:9/27 - MAX_pos 03_substack 1_4to6	88	0.465	2.557	0.391
311	MAX_pos 03_substack 1_4to6_threshold.tif:c:3/3 t:15/27 - MAX_pos 03_substack 1_4to6	54	0.878	1.679	0.596		MAX_pos 03_substack 1_4to6_threshold.tif:c:3/3 t:9/27 - MAX_pos 03_substack 1_4to6	58	0.748	1.698	0.589
312	MAX_pos 03_substack 1_4to6_threshold.tif:c:3/3 t:15/27 - MAX_pos 03_substack 1_4to6	93	0.429	3.599	0.278		MAX_pos 03_substack 1_4to6_threshold.tif:c:3/3 t:9/27 - MAX_pos 03_substack 1_4to6	22	0.552	2.129	0.47
313	MAX_pos 03_substack 1_4to6_threshold.tif:c:3/3 t:15/27 - MAX_pos 03_substack 1_4to6	34	0.463	2.77	0.361		MAX_pos 03_substack 1_4to6_threshold.tif:c:3/3 t:9/27 - MAX_pos 03_substack 1_4to6	100	0.382	2.141	0.467
314	MAX_pos 03_substack 1_4to6_threshold.tif:c:3/3 t:15/27 - MAX_pos 03_substack 1_4to6	38	0.243	2.733	0.366		MAX_pos 03_substack 1_4to6_threshold.tif:c:3/3 t:9/27 - MAX_pos 03_substack 1_4to6	66	0.549	2.077	0.481
315	MAX_pos 03_substack 1_4to6_threshold.tif:c:3/3 t:15/27 - MAX_pos 03_substack 1_4to6	82	0.46	2.204	0.454		MAX_pos 03_substack 1_4to6_threshold.tif:c:3/3 t:9/27 - MAX_pos 03_substack 1_4to6	26	0.652	2.408	0.415
316	MAX_pos 03_substack 1_4to6_threshold.tif:c:3/3 t:15/27 - MAX_pos 03_substack 1_4to6	28	0.718	1.742	0.574		MAX_pos 03_substack 1_4to6_threshold.tif:c:3/3 t:9/27 - MAX_pos 03_substack 1_4to6	67	0.712	1.87	0.535
317	MAX_pos 03_substack 1_4to6_threshold.tif:c:3/3 t:16/27 - MAX_pos 03_substack 1_4to6	74	0.395	2.894	0.346		MAX_pos 03_substack 1_4to6_threshold.tif:c:3/3 t:10/27 - MAX_pos 03_substack 1_4to6	73	0.72	1.153	0.867
318	MAX_pos 03_substack 1_4to6_threshold.tif:c:3/3 t:16/27 - MAX_pos 03_substack 1_4to6	77	0.379	1.51	0.662		MAX_pos 03_substack 1_4to6_threshold.tif:c:3/3 t:10/27 - MAX_pos 03_substack 1_4to6	79	0.646	2.519	0.397
319	MAX_pos 03_substack 1_4to6_threshold.tif:c:3/3 t:16/27 - MAX_pos 03_substack 1_4to6	80	0.494	1.906	0.525		MAX_pos 03_substack 1_4to6_threshold.tif:c:3/3 t:10/27 - MAX_pos 03_substack 1_4to6	146	0.423	2.408	0.415
320	MAX_pos 03_substack 1_4to6_threshold.tif:c:3/3 t:16/27 - MAX_pos 03_substack 1_4to6	135	0.319	2.118	0.472		MAX_pos 03_substack 1_4to6_threshold.tif:c:3/3 t:10/27 - MAX_pos 03_substack 1_4to6	27	0.571	2.463	0.406
321	MAX_pos 03_substack 1_4to6_threshold.tif:c:3/3 t:16/27 - MAX_pos 03_substack 1_4to6	53	0.738	1.092	0.916		MAX_pos 03_substack 1_4to6_threshold.tif:c:3/3 t:10/27 - MAX_pos 03_substack 1_4to6	51	0.223	1.16	0.862
322	MAX_pos 03_substack 1_4to6_threshold.tif:c:3/3 t:16/27 - MAX_pos 03_substack 1_4to6	105	0.474	3.038	0.329		MAX_pos 03_substack 1_4to6_threshold.tif:c:3/3 t:10/27 - MAX_pos 03_substack 1_4to6	74	0.469	1.878	0.532
323	MAX_pos 03_substack 1_4to6_threshold.tif:c:3/3 t:16/27 - MAX_pos 03_substack 1_4to6	58	0.889	1.09	0.918		MAX_pos 03_substack 1_4to6_threshold.tif:c:3/3 t:10/27 - MAX_pos 03_substack 1_4to6	79	0.528	1.465	0.683
324	MAX_pos 03_substack 1_4to6_threshold.tif:c:3/3 t:16/27 - MAX_pos 03_substack 1_4to6	20	0.965	1.222	0.819		MAX_pos 03_substack 1_4to6_threshold.tif:c:3/3 t:10/27 - MAX_pos 03_substack 1_4to6	15	0.723	2.355	0.425
325	MAX_pos 03_substack 1_4to6_threshold.tif:c:3/3 t:16/27 - MAX_pos 03_substack 1_4to6	402	0.234	3.07	0.326		MAX_pos 03_substack 1_4to6_threshold.tif:c:3/3 t:10/27 - MAX_pos 03_substack 1_4to6	139	0.326	2.528	0.396
326	MAX_pos 03_substack 1_4to6_threshold.tif:c:3/3 t:16/27 - MAX_pos 03_substack 1_4to6	72	0.85	1.399	0.715		MAX_pos 03_substack 1_4to6_threshold.tif:c:3/3 t:10/27 - MAX_pos 03_substack 1_4to6	73	0.803	1.299	0.77
327	MAX_pos 03_substack 1_4to6_threshold.tif:c:3/3 t:16/27 - MAX_pos 03_substack 1_4to6	91	0.629	1.893	0.528		MAX_pos 03_substack 1_4to6_threshold.tif:c:3/3 t:10/27 - MAX_pos 03_substack 1_4to6	44	0.675	1.507	0.664
328	MAX_pos 03_substack 1_4to6_threshold.tif:c:3/3 t:16/27 - MAX_pos 03_substack 1_4to6	122	0.698	1.723	0.58		MAX_pos 03_substack 1_4to6_threshold.tif:c:3/3 t:10/27 - MAX_pos 03_substack 1_4to6	35	0.524	3.673	0.272
329	MAX_pos 03_substack 1_4to6_threshold.tif:c:3/3 t:16/27 - MAX_pos 03_substack 1_4to6	38	0.686	1.486	0.673		MAX_pos 03_substack 1_4to6_threshold.tif:c:3/3 t:11/27 - MAX_pos 03_substack 1_4to6	82	0.754	1.991	0.502
330	MAX_pos 03_substack 1_4to6_threshold.tif:c:3/3 t:16/27 - MAX_pos 03_substack 1_4to6	81	0.281	1.316	0.76		MAX_pos 03_substack 1_4to6_threshold.tif:c:3/3 t:11/27 - MAX_pos 03_substack 1_4to6	120	0.514	1.312	0.762
331	MAX_pos 03_substack 1_4to6_threshold.tif:c:3/3 t:16/27 - MAX_pos 03_substack 1_4to6	32	0.499	3.607	0.277		MAX_pos 03_substack 1_4to6_threshold.tif:c:3/3 t:11/27 - MAX_pos 03_substack 1_4to6	156	0.381	3.07	0.326
332	MAX_pos 03_substack 1_4to6_threshold.tif:c:3/3 t:16/27 - MAX_pos 03_substack 1_4to6	25	0.641	2.273	0.44		MAX_pos 03_substack 1_4to6_threshold.tif:c:3/3 t:11/27 - MAX_pos 03_substack 1_4to6	31	0.475	3.527	0.284
333	MAX_pos 03_substack 1_4to6_threshold.tif:c:3/3 t:16/27 - MAX_pos 03_substack 1_4to6	76	0.335	1.762	0.567		MAX_pos 03_substack 1_4to6_threshold.tif:c:3/3 t:11/27 - MAX_pos 03_substack 1_4to6	20	0.764	2.381	0.42
334	MAX_pos 03_substack 1_4to6_threshold.tif:c:3/3 t:16/27 - MAX_pos 03_substack 1_4to6	41	0.502	1.667	0.6		MAX_pos 03_substack 1_4to6_threshold.tif:c:3/3 t:11/27 - MAX_pos 03_substack 1_4to6	90	0.592	1.804	0.554
335	MAX_pos 03_substack 1_4to6_threshold.tif:c:3/3 t:16/27 - MAX_pos 03_substack 1_4to6	28	0.943	1.908	0.524		MAX_pos 03_substack 1_4to6_threshold.tif:c:3/3 t:11/27 - MAX_pos 03_substack 1_4to6	101	0.691	1.424	0.702
336	MAX_pos 03_substack 1_4to6_threshold.tif:c:3/3 t:17/27 - MAX_pos 03_substack 1_4to6	55	0.627	1.975	0.506		MAX_pos 03_substack 1_4to6_threshold.tif:c:3/3 t:11/27 - MAX_pos 03_substack 1_4to6	149	0.339	1.338	0.748
337	MAX_pos 03_substack 1_4to6_threshold.tif:c:3/3 t:17/27 - MAX_pos 03_substack 1_4to6	54	0.39	1.601	0.625		MAX_pos 03_substack 1_4to6_threshold.tif:c:3/3 t:11/27 - MAX_pos 03_substack 1_4to6	102	0.39	3.263	0.306
338	MAX_pos 03_substack 1_4to6_threshold.tif:c:3/3 t:17/27 - MAX_pos 03_substack 1_4to6	75	0.387	1.816	0.551		MAX_pos 03_substack 1_4to6_threshold.tif:c:3/3 t:11/27 - MAX_pos 03_substack 1_4to6	33	0.828	2.035	0.491
339	MAX_pos 03_substack 1_4to6_threshold.tif:c:3/3 t:17/27 - MAX_pos 03_substack 1_4to6	181	0.438	1.832	0.546		MAX_pos 03_substack 1_4to6_threshold.tif:c:3/3 t:11/27 - MAX_pos 03_substack 1_4to6	72	0.403	1.356	0.737
340	MAX_pos 03_substack 1_4to6_threshold.tif:c:3/3 t:17/27 - MAX_pos 03_substack 1_4to6	34	0.719	1.133	0.882		MAX_pos 03_substack 1_4to6_threshold.tif:c:3/3 t:11/27 - MAX_pos 03_substack 1_4to6	63	0.744	1.726	0.579
341	MAX_pos 03_substack 1_4to6_threshold.tif:c:3/3 t:17/27 - MAX_pos 03_substack 1_4to6	90	0.51	1.134	0.882		MAX_pos 03_substack 1_4to6_threshold.tif:c:3/3 t:11/27 - MAX_pos 03_substack 1_4to6	33	0.363	2.191	0.456
342	MAX_pos 03_substack 1_4to6_threshold.tif:c:3/3 t:17/27 - MAX_pos 03_substack 1_4to6	69	0.798	1.86	0.537		MAX_pos 03_substack 1_4to6_threshold.tif:c:3/3 t:12/27 - MAX_pos 03_substack 1_4to6	24	1	1.251	0.799
343	MAX_pos 03_substack 1_4to6_threshold.tif:c:3/3 t:17/27 - MAX_pos 03_substack 1_4to6	88	0.621	2.42	0.413		MAX_pos 03_substack 1_4to6_threshold.tif:c:3/3 t:12/27 - MAX_pos 03_substack 1_4to6	39	0.361	1.417	0.706
344	MAX_pos 03_substack 1_4to6_threshold.tif:c:3/3 t:17/27 - MAX_pos 03_substack 1_4to6	32	0.52	1.519	0.658		MAX_pos 03_substack 1_4to6_threshold.tif:c:3/3 t:12/27 - MAX_pos 03_substack 1_4to6	35	0.834	1.692	0.591
345	MAX_pos 03_substack 1_4to6_threshold.tif:c:3/3 t:17/27 - MAX_pos 03_substack 1_4to6	152	0.323	1.67	0.599		MAX_pos 03_substack 1_4to6_threshold.tif:c:3/3 t:12/27 - MAX_pos 03_substack 1_4to6	66	0.682	1.692	0.591
346	MAX_pos 03_substack 1_4to6_threshold.tif:c:3/3 t:17/27 - MAX_pos 03_substack 1_4to6	250	0.195	3.276	0.305		MAX_pos 03_substack 1_4to6_threshold.tif:c:3/3 t:12/27 - MAX_pos 03_substack 1_4to6	36	0.68	1.789	0.559
347	MAX_pos 03_substack 1_4to6_threshold.tif:c:3/3 t:17/27 - MAX_pos 03_substack 1_4to6	70	0.668	1.51	0.662		MAX_pos 03_substack 1_4to6_threshold.tif:c:3/3 t:12/27 - MAX_pos 03_substack 1_4to6	125	0.593	2.527	0.396
348	MAX_pos 03_substack 1_4to6_threshold.tif:c:3/3 t:17/27 - MAX_pos 03_substack 1_4to6	101	0.769	1.594	0.627		MAX_pos 03_substack 1_4to6_threshold.tif:c:3/3 t:12/27 - MAX_pos 03_substack 1_4to6	45	0.674	2.145	0.466
349	MAX_pos 03_substack 1_4to6_threshold.tif:c:3/3 t:17/27 - MAX_pos 03_substack 1_4to6	104	0.61	2.139	0.468		MAX_pos 03_substack 1_4to6_threshold.tif:c:3/3 t:12/27 - MAX_pos 03_substack 1_4to6	144	0.636	1.575	0.635
350	MAX_pos 03_substack 1_4to6_threshold.tif:c:3/3 t:17/27 - MAX_pos 03_substack 1_4to6	127	0.506	2.833	0.353		MAX_pos 03_substack 1_4to6_threshold.tif:c:3/3 t:12/27 - MAX_pos 03_substack 1_4to6	127	0.671	1.657	0.603
351	MAX_pos 03_substack 1_4to6_threshold.tif:c:3/3 t:17/27 - MAX_pos 03_substack 1_4to6	31	0.32	3.419	0.293		MAX_pos 03_substack 1_4to6_threshold.tif:c:3/3 t:12/27 - MAX_pos 03_substack 1_4to6	110	0.575	1.681	0.595
352	MAX_pos 03_substack 1_4to6_threshold.tif:c:3/3 t:17/27 - MAX_pos 03_substack 1_4to6	76	0.388	1.369	0.731		MAX_pos 03_substack 1_4to6_threshold.tif:c:3/3 t:12/27 - MAX_pos 03_substack 1_4to6	78	0.935	1.359	0.736
353	MAX_pos 03_substack 1_4to6_threshold.tif:c:3/3 t:17/27 - MAX_pos 03_substack 1_4to6	25	0.714	1.874	0.534		MAX_pos 03_substack 1_4to6_threshold.tif:c:3/3 t:12/27 - MAX_pos 03_substack 1_4to6	135	0.204	2.094	0.478
354	MAX_pos 03_substack 1_4to6_threshold.tif:c:3/3 t:18/27 - MAX_pos 03_substack 1_4to6	33	0.41	3.022	0.331		MAX_pos 03_substack 1_4to6_threshold.tif:c:3/3 t:12/27 - MAX_pos 03_substack 1_4to6	81	0.635	1.289	0.776
355	MAX_pos 03_substack 1_4to6_threshold.tif:c:3/3 t:18/27 - MAX_pos 03_substack 1_4to6	45	0.488	1.845	0.542		MAX_pos 03_substack 1_4to6_threshold.tif:c:3/3 t:12/27 - MAX_pos 03_substack 1_4to6	63	0.638	1.459	0.686
356	MAX_pos 03_substack 1_4to6_threshold.tif:c:3/3 t:18/27 - MAX_pos 03_substack 1_4to6	50	0.468	1.938	0.516		MAX_pos 03_substack 1_4to6_threshold.tif:c:3/3 t:12/27 - MAX_pos 03_substack 1_4to6	73	0.74	2.106	0.475
357	MAX_pos 03_substack 1_4to6_threshold.tif:c:3/3 t:18/27 - MAX_pos 03_substack 1_4to6	88	0.764	1.91	0.523		MAX_pos 03_substack 1_4to6_threshold.tif:c:3/3 t:13/27 - MAX_pos 03_substack 1_4to6	66	0.459	1.193	0.838
358	MAX_pos 03_substack 1_4to6_threshold.tif:c:3/3 t:18/27 - MAX_pos 03_substack 1_4to6	20	0.898	1.278	0.782		MAX_pos 03_substack 1_4to6_threshold.tif:c:3/3 t:13/27 - MAX_pos 03_substack 1_4to6	112	0.459	1.309	0.764
359	MAX_pos 03_substack 1_4to6_threshold.tif:c:3/3 t:18/27 - MAX_pos 03_substack 1_4to6	191	0.473	1.154	0.867		MAX_pos 03_substack 1_4to6_threshold.tif:c:3/3 t:13/27 - MAX_pos 03_substack 1_4to6	101	0.624	1.612	0.62
360	MAX_pos 03_substack 1_4to6_threshold.tif:c:3/3 t:18/27 - MAX_pos 03_substack 1_4to6	231	0.329	1.954	0.512		MAX_pos 03_substack 1_4to6_threshold.tif:c:3/3 t:13/27 - MAX_pos 03_substack 1_4to6	247	0.601	1.8	0.556
361	MAX_pos 03_substack 1_4to6_threshold.tif:c:3/3 t:18/27 - MAX_pos 03_substack 1_4to6	92	0.554	1.667	0.6		MAX_pos 03_substack 1_4to6_threshold.tif:c:3/3 t:13/27 - MAX_pos 03_substack 1_4to6	115	0.566	1.606	0.623
362	MAX_pos 03_substack 1_4to6_threshold.tif:c:3/3 t:18/27 - MAX_pos 03_substack 1_4to6	76	0.534	2.211	0.452		MAX_pos 03_substack 1_4to6_threshold.tif:c:3/3 t:13/27 - MAX_pos 03_substack 1_4to6	133	0.539	1.364	0.733
363	MAX_pos 03_substack 1_4to6_threshold.tif:c:3/3 t:18/27 - MAX_pos 03_substack 1_4to6	48	0.643	2.599	0.385		MAX_pos 03_substack 1_4to6_threshold.tif:c:3/3 t:13/27 - MAX_pos 03_substack 1_4to6	16	0.719	1.786	0.56
364	MAX_pos 03_substack 1_4to6_threshold.tif:c:3/3 t:18/27 - MAX_pos 03_substack 1_4to6	178	0.391	3.341	0.299		MAX_pos 03_substack 1_4to6_threshold.tif:c:3/3 t:13/27 - MAX_pos 03_substack 1_4to6	86	0.545	2.123	0.471
365	MAX_pos 03_substack 1_4to6_threshold.tif:c:3/3 t:18/27 - MAX_pos 03_substack 1_4to6	77	0.796	1.33	0.752		MAX_pos 03_substack 1_4to6_threshold.tif:c:3/3 t:13/27 - MAX_pos 03_substack 1_4to6	148	0.496	2.472	0.405
366	MAX_pos 03_substack 1_4to6_threshold.tif:c:3/3 t:18/27 - MAX_pos 03_substack 1_4to6	31	0.96	1.58	0.633		MAX_pos 03_substack 1_4to6_threshold.tif:c:3/3 t:13/27 - MAX_pos 03_substack 1_4to6	50	0.542	1.873	0.534
367	MAX_pos 03_substack 1_4to6_threshold.tif:c:3/3 t:18/27 - MAX_pos 03_substack 1_4to6	21	0.538	3.396	0.294		MAX_pos 03_substack 1_4to6_threshold.tif:c:3/3 t:14/27 - MAX_pos 03_substack 1_4to6	24	0.916	1.242	0.805
368	MAX_pos 03_substack 1_4to6_threshold.tif:c:3/3 t:18/27 - MAX_pos 03_substack 1_4to6	18	0.514	1.692	0.591		MAX_pos 03_substack 1_4to6_threshold.tif:c:3/3 t:14/27 - MAX_pos 03_substack 1_4to6	30	0.769	2.186	0.457
369	MAX_pos 03_substack 1_4to6_threshold.tif:c:3/3 t:18/27 - MAX_pos 03_substack 1_4to6	38	0.393	3.879	0.258		MAX_pos 03_substack 1_4to6_threshold.tif:c:3/3 t:14/27 - MAX_pos 03_substack 1_4to6	33	0.684	2.316	0.432
370	MAX_pos 03_substack 1_4to6_threshold.tif:c:3/3 t:18/27 - MAX_pos 03_substack 1_4to6	85	0.454	1.534	0.652		MAX_pos 03_substack 1_4to6_threshold.tif:c:3/3 t:14/27 - MAX_pos 03_substack 1_4to6	230	0.518	1.188	0.842
371	MAX_pos 03_substack 1_4to6_threshold.tif:c:3/3 t:18/27 - MAX_pos 03_substack 1_4to6	35	0.632	2.507	0.399		MAX_pos 03_substack 1_4to6_threshold.tif:c:3/3 t:14/27 - MAX_pos 03_substack 1_4to6	243	0.305	1.335	0.749
372	MAX_pos 03_substack 1_4to6_threshold.tif:c:3/3 t:19/27 - MAX_pos 03_substack 1_4to6	31	0.886	1.508	0.663		MAX_pos 03_substack 1_4to6_threshold.tif:c:3/3 t:14/27 - MAX_pos 03_substack 1_4to6	74	0.92	1.382	0.724
373	MAX_pos 03_substack 1_4to6_threshold.tif:c:3/3 t:19/27 - MAX_pos 03_substack 1_4to6	78	0.5	2.679	0.373		MAX_pos 03_substack 1_4to6_threshold.tif:c:3/3 t:14/27 - MAX_pos 03_substack 1_4to6	71	0.838	1.469	0.681
374	MAX_pos 03_substack 1_4to6_threshold.tif:c:3/3 t:19/27 - MAX_pos 03_substack 1_4to6	38	0.49	1.778	0.562		MAX_pos 03_substack 1_4to6_threshold.tif:c:3/3 t:14/27 - MAX_pos 03_substack 1_4to6	61	0.731	1.622	0.616
375	MAX_pos 03_substack 1_4to6_threshold.tif:c:3/3 t:19/27 - MAX_pos 03_substack 1_4to6	17	0.82	1.483	0.674		MAX_pos 03_substack 1_4to6_threshold.tif:c:3/3 t:14/27 - MAX_pos 03_substack 1_4to6	145	0.462	1.69	0.592
376	MAX_pos 03_substack 1_4to6_threshold.tif:c:3/3 t:19/27 - MAX_pos 03_substack 1_4to6	76	0.652	1.623	0.616		MAX_pos 03_substack 1_4to6_threshold.tif:c:3/3 t:14/27 - MAX_pos 03_substack 1_4to6	77	0.721	1.756	0.569
377	MAX_pos 03_substack 1_4to6_threshold.tif:c:3/3 t:19/27 - MAX_pos 03_substack 1_4to6	15	0.942	1.588	0.63		MAX_pos 03_substack 1_4to6_threshold.tif:c:3/3 t:15/27 - MAX_pos 03_substack 1_4to6	26	0.383	3.011	0.332
378	MAX_pos 03_substack 1_4to6_threshold.tif:c:3/3 t:19/27 - MAX_pos 03_substack 1_4to6	295	0.348	1.745	0.573		MAX_pos 03_substack 1_4to6_threshold.tif:c:3/3 t:15/27 - MAX_pos 03_substack 1_4to6	48	0.539	1.228	0.815
379	MAX_pos 03_substack 1_4to6_threshold.tif:c:3/3 t:19/27 - MAX_pos 03_substack 1_4to6	105	0.422	2.267	0.441		MAX_pos 03_substack 1_4to6_threshold.tif:c:3/3 t:15/27 - MAX_pos 03_substack 1_4to6	79	0.874	1.216	0.822
380	MAX_pos 03_substack 1_4to6_threshold.tif:c:3/3 t:19/27 - MAX_pos 03_substack 1_4to6	27	0.836	1.14	0.877		MAX_pos 03_substack 1_4to6_threshold.tif:c:3/3 t:15/27 - MAX_pos 03_substack 1_4to6	73	0.572	2.536	0.394
381	MAX_pos 03_substack 1_4to6_threshold.tif:c:3/3 t:19/27 - MAX_pos 03_substack 1_4to6	62	0.453	2.784	0.359		MAX_pos 03_substack 1_4to6_threshold.tif:c:3/3 t:15/27 - MAX_pos 03_substack 1_4to6	100	0.807	1.483	0.674
382	MAX_pos 03_substack 1_4to6_threshold.tif:c:3/3 t:19/27 - MAX_pos 03_substack 1_4to6	39	0.584	3.219	0.311		MAX_pos 03_substack 1_4to6_threshold.tif:c:3/3 t:15/27 - MAX_pos 03_substack 1_4to6	90	0.599	2.108	0.474
383	MAX_pos 03_substack 1_4to6_threshold.tif:c:3/3 t:19/27 - MAX_pos 03_substack 1_4to6	43	0.546	1.785	0.56		MAX_pos 03_substack 1_4to6_threshold.tif:c:3/3 t:15/27 - MAX_pos 03_substack 1_4to6	78	0.69	1.124	0.89
384	MAX_pos 03_substack 1_4to6_threshold.tif:c:3/3 t:19/27 - MAX_pos 03_substack 1_4to6	23	0.657	1.423	0.703		MAX_pos 03_substack 1_4to6_threshold.tif:c:3/3 t:15/27 - MAX_pos 03_substack 1_4to6	87	0.498	2.689	0.372
385	MAX_pos 03_substack 1_4to6_threshold.tif:c:3/3 t:19/27 - MAX_pos 03_substack 1_4to6	75	0.451	1.803	0.555		MAX_pos 03_substack 1_4to6_threshold.tif:c:3/3 t:15/27 - MAX_pos 03_substack 1_4to6	74	0.441	3.113	0.321
386	MAX_pos 03_substack 1_4to6_threshold.tif:c:3/3 t:19/27 - MAX_pos 03_substack 1_4to6	16	0.857	1.351	0.74		MAX_pos 03_substack 1_4to6_threshold.tif:c:3/3 t:15/27 - MAX_pos 03_substack 1_4to6	106	0.672	1.773	0.564
387	MAX_pos 03_substack 1_4to6_threshold.tif:c:3/3 t:19/27 - MAX_pos 03_substack 1_4to6	63	0.582	1.972	0.507		MAX_pos 03_substack 1_4to6_threshold.tif:c:3/3 t:15/27 - MAX_pos 03_substack 1_4to6	20	1	1.435	0.697
388	MAX_pos 03_substack 1_4to6_threshold.tif:c:3/3 t:19/27 - MAX_pos 03_substack 1_4to6	59	0.571	1.639	0.61		MAX_pos 03_substack 1_4to6_threshold.tif:c:3/3 t:16/27 - MAX_pos 03_substack 1_4to6	15	0.976	1.486	0.673
389	MAX_pos 03_substack 1_4to6_threshold.tif:c:3/3 t:19/27 - MAX_pos 03_substack 1_4to6	92	0.577	1.603	0.624		MAX_pos 03_substack 1_4to6_threshold.tif:c:3/3 t:16/27 - MAX_pos 03_substack 1_4to6	16	0.927	1.529	0.654
390	MAX_pos 03_substack 1_4to6_threshold.tif:c:3/3 t:19/27 - MAX_pos 03_substack 1_4to6	29	0.898	1.523	0.657		MAX_pos 03_substack 1_4to6_threshold.tif:c:3/3 t:16/27 - MAX_pos 03_substack 1_4to6	94	0.626	1.656	0.604
391	MAX_pos 03_substack 1_4to6_threshold.tif:c:3/3 t:20/27 - MAX_pos 03_substack 1_4to6	27	0.887	1.66	0.602		MAX_pos 03_substack 1_4to6_threshold.tif:c:3/3 t:16/27 - MAX_pos 03_substack 1_4to6	22	0.595	1.717	0.583
392	MAX_pos 03_substack 1_4to6_threshold.tif:c:3/3 t:20/27 - MAX_pos 03_substack 1_4to6	53	0.496	3.385	0.295		MAX_pos 03_substack 1_4to6_threshold.tif:c:3/3 t:16/27 - MAX_pos 03_substack 1_4to6	93	0.72	1.419	0.705
393	MAX_pos 03_substack 1_4to6_threshold.tif:c:3/3 t:20/27 - MAX_pos 03_substack 1_4to6	51	0.602	1.381	0.724		MAX_pos 03_substack 1_4to6_threshold.tif:c:3/3 t:16/27 - MAX_pos 03_substack 1_4to6	44	0.589	1.902	0.526
394	MAX_pos 03_substack 1_4to6_threshold.tif:c:3/3 t:20/27 - MAX_pos 03_substack 1_4to6	27	0.91	1.651	0.606		MAX_pos 03_substack 1_4to6_threshold.tif:c:3/3 t:16/27 - MAX_pos 03_substack 1_4to6	60	0.708	1.76	0.568
395	MAX_pos 03_substack 1_4to6_threshold.tif:c:3/3 t:20/27 - MAX_pos 03_substack 1_4to6	83	0.69	1.441	0.694		MAX_pos 03_substack 1_4to6_threshold.tif:c:3/3 t:16/27 - MAX_pos 03_substack 1_4to6	103	0.595	1.614	0.619
396	MAX_pos 03_substack 1_4to6_threshold.tif:c:3/3 t:20/27 - MAX_pos 03_substack 1_4to6	93	0.386	2.113	0.473		MAX_pos 03_substack 1_4to6_threshold.tif:c:3/3 t:16/27 - MAX_pos 03_substack 1_4to6	162	0.205	1.04	0.962
397	MAX_pos 03_substack 1_4to6_threshold.tif:c:3/3 t:20/27 - MAX_pos 03_substack 1_4to6	161	0.371	2.772	0.361		MAX_pos 03_substack 1_4to6_threshold.tif:c:3/3 t:16/27 - MAX_pos 03_substack 1_4to6	19	0.916	1.232	0.812
398	MAX_pos 03_substack 1_4to6_threshold.tif:c:3/3 t:20/27 - MAX_pos 03_substack 1_4to6	122	0.629	2.776	0.36		MAX_pos 03_substack 1_4to6_threshold.tif:c:3/3 t:16/27 - MAX_pos 03_substack 1_4to6	55	0.843	1.614	0.62
399	MAX_pos 03_substack 1_4to6_threshold.tif:c:3/3 t:20/27 - MAX_pos 03_substack 1_4to6	207	0.21	3.455	0.289		MAX_pos 03_substack 1_4to6_threshold.tif:c:3/3 t:16/27 - MAX_pos 03_substack 1_4to6	118	0.615	1.312	0.762
400	MAX_pos 03_substack 1_4to6_threshold.tif:c:3/3 t:20/27 - MAX_pos 03_substack 1_4to6	66	0.838	1.286	0.777		MAX_pos 03_substack 1_4to6_threshold.tif:c:3/3 t:16/27 - MAX_pos 03_substack 1_4to6	18	0.645	1.654	0.605
401	MAX_pos 03_substack 1_4to6_threshold.tif:c:3/3 t:20/27 - MAX_pos 03_substack 1_4to6	102	0.598	2.087	0.479		MAX_pos 03_substack 1_4to6_threshold.tif:c:3/3 t:16/27 - MAX_pos 03_substack 1_4to6	15	0.629	1.961	0.51
402	MAX_pos 03_substack 1_4to6_threshold.tif:c:3/3 t:20/27 - MAX_pos 03_substack 1_4to6	29	0.558	2.981	0.335		MAX_pos 03_substack 1_4to6_threshold.tif:c:3/3 t:17/27 - MAX_pos 03_substack 1_4to6	31	0.536	2.45	0.408
403	MAX_pos 03_substack 1_4to6_threshold.tif:c:3/3 t:20/27 - MAX_pos 03_substack 1_4to6	140	0.464	1.576	0.634		MAX_pos 03_substack 1_4to6_threshold.tif:c:3/3 t:17/27 - MAX_pos 03_substack 1_4to6	44	0.904	1.156	0.865
404	MAX_pos 03_substack 1_4to6_threshold.tif:c:3/3 t:20/27 - MAX_pos 03_substack 1_4to6	37	0.587	2.685	0.372		MAX_pos 03_substack 1_4to6_threshold.tif:c:3/3 t:17/27 - MAX_pos 03_substack 1_4to6	94	0.707	1.939	0.516
405	MAX_pos 03_substack 1_4to6_threshold.tif:c:3/3 t:20/27 - MAX_pos 03_substack 1_4to6	68	0.527	2.633	0.38		MAX_pos 03_substack 1_4to6_threshold.tif:c:3/3 t:17/27 - MAX_pos 03_substack 1_4to6	18	0.687	2.378	0.42
406	MAX_pos 03_substack 1_4to6_threshold.tif:c:3/3 t:20/27 - MAX_pos 03_substack 1_4to6	53	0.555	2.187	0.457		MAX_pos 03_substack 1_4to6_threshold.tif:c:3/3 t:17/27 - MAX_pos 03_substack 1_4to6	100	0.774	1.41	0.709
407	MAX_pos 03_substack 1_4to6_threshold.tif:c:3/3 t:20/27 - MAX_pos 03_substack 1_4to6	100	0.634	1.701	0.588		MAX_pos 03_substack 1_4to6_threshold.tif:c:3/3 t:17/27 - MAX_pos 03_substack 1_4to6	72	0.512	2.059	0.486
408	MAX_pos 03_substack 1_4to6_threshold.tif:c:3/3 t:21/27 - MAX_pos 03_substack 1_4to6	29	0.767	1.471	0.68		MAX_pos 03_substack 1_4to6_threshold.tif:c:3/3 t:17/27 - MAX_pos 03_substack 1_4to6	31	0.625	2.131	0.469
409	MAX_pos 03_substack 1_4to6_threshold.tif:c:3/3 t:21/27 - MAX_pos 03_substack 1_4to6	80	0.602	1.63	0.613		MAX_pos 03_substack 1_4to6_threshold.tif:c:3/3 t:17/27 - MAX_pos 03_substack 1_4to6	17	0.786	2.467	0.405
410	MAX_pos 03_substack 1_4to6_threshold.tif:c:3/3 t:21/27 - MAX_pos 03_substack 1_4to6	104	0.537	2.31	0.433		MAX_pos 03_substack 1_4to6_threshold.tif:c:3/3 t:17/27 - MAX_pos 03_substack 1_4to6	97	0.36	1.537	0.651
411	MAX_pos 03_substack 1_4to6_threshold.tif:c:3/3 t:21/27 - MAX_pos 03_substack 1_4to6	81	0.849	1.292	0.774		MAX_pos 03_substack 1_4to6_threshold.tif:c:3/3 t:17/27 - MAX_pos 03_substack 1_4to6	22	0.922	1.92	0.521
412	MAX_pos 03_substack 1_4to6_threshold.tif:c:3/3 t:21/27 - MAX_pos 03_substack 1_4to6	147	0.439	3.82	0.262		MAX_pos 03_substack 1_4to6_threshold.tif:c:3/3 t:17/27 - MAX_pos 03_substack 1_4to6	40	0.806	1.992	0.502
413	MAX_pos 03_substack 1_4to6_threshold.tif:c:3/3 t:21/27 - MAX_pos 03_substack 1_4to6	117	0.415	1.325	0.755		MAX_pos 03_substack 1_4to6_threshold.tif:c:3/3 t:17/27 - MAX_pos 03_substack 1_4to6	75	0.716	1.44	0.695
414	MAX_pos 03_substack 1_4to6_threshold.tif:c:3/3 t:21/27 - MAX_pos 03_substack 1_4to6	241	0.349	2.292	0.436		MAX_pos 03_substack 1_4to6_threshold.tif:c:3/3 t:18/27 - MAX_pos 03_substack 1_4to6	87	0.711	2.05	0.488
415	MAX_pos 03_substack 1_4to6_threshold.tif:c:3/3 t:21/27 - MAX_pos 03_substack 1_4to6	88	0.474	1.294	0.773		MAX_pos 03_substack 1_4to6_threshold.tif:c:3/3 t:18/27 - MAX_pos 03_substack 1_4to6	42	0.426	1.551	0.645
416	MAX_pos 03_substack 1_4to6_threshold.tif:c:3/3 t:21/27 - MAX_pos 03_substack 1_4to6	82	0.504	2.911	0.344		MAX_pos 03_substack 1_4to6_threshold.tif:c:3/3 t:18/27 - MAX_pos 03_substack 1_4to6	83	0.777	1.663	0.601
417	MAX_pos 03_substack 1_4to6_threshold.tif:c:3/3 t:21/27 - MAX_pos 03_substack 1_4to6	176	0.328	1.886	0.53		MAX_pos 03_substack 1_4to6_threshold.tif:c:3/3 t:18/27 - MAX_pos 03_substack 1_4to6	79	0.721	1.597	0.626
418	MAX_pos 03_substack 1_4to6_threshold.tif:c:3/3 t:21/27 - MAX_pos 03_substack 1_4to6	25	0.821	1.354	0.739		MAX_pos 03_substack 1_4to6_threshold.tif:c:3/3 t:18/27 - MAX_pos 03_substack 1_4to6	114	0.482	1.333	0.75
419	MAX_pos 03_substack 1_4to6_threshold.tif:c:3/3 t:21/27 - MAX_pos 03_substack 1_4to6	29	0.691	1.449	0.69		MAX_pos 03_substack 1_4to6_threshold.tif:c:3/3 t:18/27 - MAX_pos 03_substack 1_4to6	89	0.556	1.587	0.63
420	MAX_pos 03_substack 1_4to6_threshold.tif:c:3/3 t:21/27 - MAX_pos 03_substack 1_4to6	118	0.521	1.789	0.559		MAX_pos 03_substack 1_4to6_threshold.tif:c:3/3 t:18/27 - MAX_pos 03_substack 1_4to6	57	0.618	2.668	0.375
421	MAX_pos 03_substack 1_4to6_threshold.tif:c:3/3 t:21/27 - MAX_pos 03_substack 1_4to6	20	0.994	1.213	0.824		MAX_pos 03_substack 1_4to6_threshold.tif:c:3/3 t:18/27 - MAX_pos 03_substack 1_4to6	99	0.451	2.041	0.49
422	MAX_pos 03_substack 1_4to6_threshold.tif:c:3/3 t:21/27 - MAX_pos 03_substack 1_4to6	103	0.537	2.121	0.471		MAX_pos 03_substack 1_4to6_threshold.tif:c:3/3 t:18/27 - MAX_pos 03_substack 1_4to6	55	0.387	1.963	0.509
423	MAX_pos 03_substack 1_4to6_threshold.tif:c:3/3 t:21/27 - MAX_pos 03_substack 1_4to6	29	0.523	2.755	0.363		MAX_pos 03_substack 1_4to6_threshold.tif:c:3/3 t:18/27 - MAX_pos 03_substack 1_4to6	66	0.591	1.233	0.811
424	MAX_pos 03_substack 1_4to6_threshold.tif:c:3/3 t:21/27 - MAX_pos 03_substack 1_4to6	36	0.776	1.608	0.622		MAX_pos 03_substack 1_4to6_threshold.tif:c:3/3 t:18/27 - MAX_pos 03_substack 1_4to6	43	0.526	2.221	0.45
425	MAX_pos 03_substack 1_4to6_threshold.tif:c:3/3 t:21/27 - MAX_pos 03_substack 1_4to6	30	0.929	1.212	0.825		MAX_pos 03_substack 1_4to6_threshold.tif:c:3/3 t:18/27 - MAX_pos 03_substack 1_4to6	27	0.643	1.534	0.652
426	MAX_pos 03_substack 1_4to6_threshold.tif:c:3/3 t:22/27 - MAX_pos 03_substack 1_4to6	83	0.643	1.142	0.876		MAX_pos 03_substack 1_4to6_threshold.tif:c:3/3 t:18/27 - MAX_pos 03_substack 1_4to6	78	0.548	1.249	0.801
427	MAX_pos 03_substack 1_4to6_threshold.tif:c:3/3 t:22/27 - MAX_pos 03_substack 1_4to6	21	0.88	1.62	0.617		MAX_pos 03_substack 1_4to6_threshold.tif:c:3/3 t:19/27 - MAX_pos 03_substack 1_4to6	16	0.958	1.477	0.677
428	MAX_pos 03_substack 1_4to6_threshold.tif:c:3/3 t:22/27 - MAX_pos 03_substack 1_4to6	82	0.902	1.274	0.785		MAX_pos 03_substack 1_4to6_threshold.tif:c:3/3 t:19/27 - MAX_pos 03_substack 1_4to6	83	0.67	1.902	0.526
429	MAX_pos 03_substack 1_4to6_threshold.tif:c:3/3 t:22/27 - MAX_pos 03_substack 1_4to6	98	0.499	1.73	0.578		MAX_pos 03_substack 1_4to6_threshold.tif:c:3/3 t:19/27 - MAX_pos 03_substack 1_4to6	123	0.209	1.529	0.654
430	MAX_pos 03_substack 1_4to6_threshold.tif:c:3/3 t:22/27 - MAX_pos 03_substack 1_4to6	178	0.354	3.232	0.309		MAX_pos 03_substack 1_4to6_threshold.tif:c:3/3 t:19/27 - MAX_pos 03_substack 1_4to6	96	0.495	2.324	0.43
431	MAX_pos 03_substack 1_4to6_threshold.tif:c:3/3 t:22/27 - MAX_pos 03_substack 1_4to6	86	0.551	1.723	0.58		MAX_pos 03_substack 1_4to6_threshold.tif:c:3/3 t:19/27 - MAX_pos 03_substack 1_4to6	51	0.897	1.409	0.71
432	MAX_pos 03_substack 1_4to6_threshold.tif:c:3/3 t:22/27 - MAX_pos 03_substack 1_4to6	58	0.462	1.607	0.622		MAX_pos 03_substack 1_4to6_threshold.tif:c:3/3 t:19/27 - MAX_pos 03_substack 1_4to6	33	1	1.267	0.789
433	MAX_pos 03_substack 1_4to6_threshold.tif:c:3/3 t:22/27 - MAX_pos 03_substack 1_4to6	209	0.514	1.264	0.791		MAX_pos 03_substack 1_4to6_threshold.tif:c:3/3 t:19/27 - MAX_pos 03_substack 1_4to6	122	0.31	1.774	0.564
434	MAX_pos 03_substack 1_4to6_threshold.tif:c:3/3 t:22/27 - MAX_pos 03_substack 1_4to6	85	0.607	1.752	0.571		MAX_pos 03_substack 1_4to6_threshold.tif:c:3/3 t:19/27 - MAX_pos 03_substack 1_4to6	63	0.37	2.055	0.487
435	MAX_pos 03_substack 1_4to6_threshold.tif:c:3/3 t:22/27 - MAX_pos 03_substack 1_4to6	145	0.313	1.268	0.788		MAX_pos 03_substack 1_4to6_threshold.tif:c:3/3 t:19/27 - MAX_pos 03_substack 1_4to6	55	0.316	1.823	0.549
436	MAX_pos 03_substack 1_4to6_threshold.tif:c:3/3 t:22/27 - MAX_pos 03_substack 1_4to6	89	0.517	2.598	0.385		MAX_pos 03_substack 1_4to6_threshold.tif:c:3/3 t:19/27 - MAX_pos 03_substack 1_4to6	50	0.696	1.441	0.694
437	MAX_pos 03_substack 1_4to6_threshold.tif:c:3/3 t:22/27 - MAX_pos 03_substack 1_4to6	31	0.886	1.137	0.88		MAX_pos 03_substack 1_4to6_threshold.tif:c:3/3 t:19/27 - MAX_pos 03_substack 1_4to6	88	0.681	1.868	0.535
438	MAX_pos 03_substack 1_4to6_threshold.tif:c:3/3 t:22/27 - MAX_pos 03_substack 1_4to6	18	0.868	1.826	0.548		MAX_pos 03_substack 1_4to6_threshold.tif:c:3/3 t:19/27 - MAX_pos 03_substack 1_4to6	108	0.29	1.476	0.677
439	MAX_pos 03_substack 1_4to6_threshold.tif:c:3/3 t:22/27 - MAX_pos 03_substack 1_4to6	111	0.522	1.5	0.667		MAX_pos 03_substack 1_4to6_threshold.tif:c:3/3 t:19/27 - MAX_pos 03_substack 1_4to6	95	0.393	1.559	0.641
440	MAX_pos 03_substack 1_4to6_threshold.tif:c:3/3 t:22/27 - MAX_pos 03_substack 1_4to6	92	0.56	2.91	0.344		MAX_pos 03_substack 1_4to6_threshold.tif:c:3/3 t:19/27 - MAX_pos 03_substack 1_4to6	21	0.943	1.78	0.562
441	MAX_pos 03_substack 1_4to6_threshold.tif:c:3/3 t:23/27 - MAX_pos 03_substack 1_4to6	19	0.624	2.484	0.402		MAX_pos 03_substack 1_4to6_threshold.tif:c:3/3 t:20/27 - MAX_pos 03_substack 1_4to6	81	0.428	2.171	0.461
442	MAX_pos 03_substack 1_4to6_threshold.tif:c:3/3 t:23/27 - MAX_pos 03_substack 1_4to6	99	0.528	3.393	0.295		MAX_pos 03_substack 1_4to6_threshold.tif:c:3/3 t:20/27 - MAX_pos 03_substack 1_4to6	17	1	1.389	0.72
443	MAX_pos 03_substack 1_4to6_threshold.tif:c:3/3 t:23/27 - MAX_pos 03_substack 1_4to6	66	0.61	1.397	0.716		MAX_pos 03_substack 1_4to6_threshold.tif:c:3/3 t:20/27 - MAX_pos 03_substack 1_4to6	137	0.665	1.31	0.764
444	MAX_pos 03_substack 1_4to6_threshold.tif:c:3/3 t:23/27 - MAX_pos 03_substack 1_4to6	92	0.92	1.131	0.884		MAX_pos 03_substack 1_4to6_threshold.tif:c:3/3 t:20/27 - MAX_pos 03_substack 1_4to6	24	0.86	1.761	0.568
445	MAX_pos 03_substack 1_4to6_threshold.tif:c:3/3 t:23/27 - MAX_pos 03_substack 1_4to6	40	0.791	2.224	0.45		MAX_pos 03_substack 1_4to6_threshold.tif:c:3/3 t:20/27 - MAX_pos 03_substack 1_4to6	94	0.643	1.871	0.535
446	MAX_pos 03_substack 1_4to6_threshold.tif:c:3/3 t:23/27 - MAX_pos 03_substack 1_4to6	285	0.311	3.806	0.263		MAX_pos 03_substack 1_4to6_threshold.tif:c:3/3 t:20/27 - MAX_pos 03_substack 1_4to6	132	0.454	1.484	0.674
447	MAX_pos 03_substack 1_4to6_threshold.tif:c:3/3 t:23/27 - MAX_pos 03_substack 1_4to6	165	0.589	1.412	0.708		MAX_pos 03_substack 1_4to6_threshold.tif:c:3/3 t:20/27 - MAX_pos 03_substack 1_4to6	253	0.284	2.098	0.477
448	MAX_pos 03_substack 1_4to6_threshold.tif:c:3/3 t:23/27 - MAX_pos 03_substack 1_4to6	42	0.581	2.282	0.438		MAX_pos 03_substack 1_4to6_threshold.tif:c:3/3 t:20/27 - MAX_pos 03_substack 1_4to6	76	0.589	2.037	0.491
449	MAX_pos 03_substack 1_4to6_threshold.tif:c:3/3 t:23/27 - MAX_pos 03_substack 1_4to6	221	0.374	1.599	0.625		MAX_pos 03_substack 1_4to6_threshold.tif:c:3/3 t:21/27 - MAX_pos 03_substack 1_4to6	93	0.7	1.853	0.54
450	MAX_pos 03_substack 1_4to6_threshold.tif:c:3/3 t:23/27 - MAX_pos 03_substack 1_4to6	98	0.717	1.243	0.805		MAX_pos 03_substack 1_4to6_threshold.tif:c:3/3 t:21/27 - MAX_pos 03_substack 1_4to6	26	0.589	1.973	0.507
451	MAX_pos 03_substack 1_4to6_threshold.tif:c:3/3 t:23/27 - MAX_pos 03_substack 1_4to6	30	0.449	1.879	0.532		MAX_pos 03_substack 1_4to6_threshold.tif:c:3/3 t:21/27 - MAX_pos 03_substack 1_4to6	16	1	1.292	0.774
452	MAX_pos 03_substack 1_4to6_threshold.tif:c:3/3 t:23/27 - MAX_pos 03_substack 1_4to6	72	0.625	1.949	0.513		MAX_pos 03_substack 1_4to6_threshold.tif:c:3/3 t:21/27 - MAX_pos 03_substack 1_4to6	107	0.571	1.649	0.606
453	MAX_pos 03_substack 1_4to6_threshold.tif:c:3/3 t:23/27 - MAX_pos 03_substack 1_4to6	43	0.353	1.339	0.747		MAX_pos 03_substack 1_4to6_threshold.tif:c:3/3 t:21/27 - MAX_pos 03_substack 1_4to6	106	0.662	1.805	0.554
454	MAX_pos 03_substack 1_4to6_threshold.tif:c:3/3 t:23/27 - MAX_pos 03_substack 1_4to6	122	0.658	1.967	0.508		MAX_pos 03_substack 1_4to6_threshold.tif:c:3/3 t:21/27 - MAX_pos 03_substack 1_4to6	92	0.785	2.054	0.487
455	MAX_pos 03_substack 1_4to6_threshold.tif:c:3/3 t:23/27 - MAX_pos 03_substack 1_4to6	72	0.581	2.469	0.405		MAX_pos 03_substack 1_4to6_threshold.tif:c:3/3 t:21/27 - MAX_pos 03_substack 1_4to6	141	0.687	1.423	0.703
456	MAX_pos 03_substack 1_4to6_threshold.tif:c:3/3 t:23/27 - MAX_pos 03_substack 1_4to6	18	1	1.314	0.761		MAX_pos 03_substack 1_4to6_threshold.tif:c:3/3 t:21/27 - MAX_pos 03_substack 1_4to6	143	0.453	1.811	0.552
457	MAX_pos 03_substack 1_4to6_threshold.tif:c:3/3 t:23/27 - MAX_pos 03_substack 1_4to6	32	0.453	2.956	0.338		MAX_pos 03_substack 1_4to6_threshold.tif:c:3/3 t:21/27 - MAX_pos 03_substack 1_4to6	114	0.588	1.196	0.836
458	MAX_pos 03_substack 1_4to6_threshold.tif:c:3/3 t:23/27 - MAX_pos 03_substack 1_4to6	115	0.472	2.238	0.447		MAX_pos 03_substack 1_4to6_threshold.tif:c:3/3 t:22/27 - MAX_pos 03_substack 1_4to6	59	0.618	2.203	0.454
459	MAX_pos 03_substack 1_4to6_threshold.tif:c:3/3 t:23/27 - MAX_pos 03_substack 1_4to6	52	0.623	1.696	0.59		MAX_pos 03_substack 1_4to6_threshold.tif:c:3/3 t:22/27 - MAX_pos 03_substack 1_4to6	16	0.719	2	0.5
460	MAX_pos 03_substack 1_4to6_threshold.tif:c:3/3 t:24/27 - MAX_pos 03_substack 1_4to6	41	0.884	1.677	0.596		MAX_pos 03_substack 1_4to6_threshold.tif:c:3/3 t:22/27 - MAX_pos 03_substack 1_4to6	125	0.502	2.073	0.482
461	MAX_pos 03_substack 1_4to6_threshold.tif:c:3/3 t:24/27 - MAX_pos 03_substack 1_4to6	87	0.434	2.288	0.437		MAX_pos 03_substack 1_4to6_threshold.tif:c:3/3 t:22/27 - MAX_pos 03_substack 1_4to6	130	0.811	1.635	0.612
462	MAX_pos 03_substack 1_4to6_threshold.tif:c:3/3 t:24/27 - MAX_pos 03_substack 1_4to6	17	0.609	2.826	0.354		MAX_pos 03_substack 1_4to6_threshold.tif:c:3/3 t:22/27 - MAX_pos 03_substack 1_4to6	129	0.635	1.589	0.629
463	MAX_pos 03_substack 1_4to6_threshold.tif:c:3/3 t:24/27 - MAX_pos 03_substack 1_4to6	87	0.755	1.519	0.659		MAX_pos 03_substack 1_4to6_threshold.tif:c:3/3 t:22/27 - MAX_pos 03_substack 1_4to6	74	0.706	1.802	0.555
464	MAX_pos 03_substack 1_4to6_threshold.tif:c:3/3 t:24/27 - MAX_pos 03_substack 1_4to6	16	0.671	2.666	0.375		MAX_pos 03_substack 1_4to6_threshold.tif:c:3/3 t:23/27 - MAX_pos 03_substack 1_4to6	19	0.944	1.654	0.604
465	MAX_pos 03_substack 1_4to6_threshold.tif:c:3/3 t:24/27 - MAX_pos 03_substack 1_4to6	96	0.911	1.229	0.814		MAX_pos 03_substack 1_4to6_threshold.tif:c:3/3 t:23/27 - MAX_pos 03_substack 1_4to6	30	0.952	1.349	0.741
466	MAX_pos 03_substack 1_4to6_threshold.tif:c:3/3 t:24/27 - MAX_pos 03_substack 1_4to6	153	0.525	2.995	0.334		MAX_pos 03_substack 1_4to6_threshold.tif:c:3/3 t:23/27 - MAX_pos 03_substack 1_4to6	48	0.866	1.412	0.708
467	MAX_pos 03_substack 1_4to6_threshold.tif:c:3/3 t:24/27 - MAX_pos 03_substack 1_4to6	174	0.587	2.187	0.457		MAX_pos 03_substack 1_4to6_threshold.tif:c:3/3 t:23/27 - MAX_pos 03_substack 1_4to6	82	0.831	1.53	0.654
468	MAX_pos 03_substack 1_4to6_threshold.tif:c:3/3 t:24/27 - MAX_pos 03_substack 1_4to6	168	0.616	1.766	0.566		MAX_pos 03_substack 1_4to6_threshold.tif:c:3/3 t:23/27 - MAX_pos 03_substack 1_4to6	30	0.811	1.806	0.554
469	MAX_pos 03_substack 1_4to6_threshold.tif:c:3/3 t:24/27 - MAX_pos 03_substack 1_4to6	264	0.287	2.25	0.444		MAX_pos 03_substack 1_4to6_threshold.tif:c:3/3 t:23/27 - MAX_pos 03_substack 1_4to6	128	0.546	2.512	0.398
470	MAX_pos 03_substack 1_4to6_threshold.tif:c:3/3 t:24/27 - MAX_pos 03_substack 1_4to6	17	0.559	3.193	0.313		MAX_pos 03_substack 1_4to6_threshold.tif:c:3/3 t:23/27 - MAX_pos 03_substack 1_4to6	123	0.592	2.496	0.401
471	MAX_pos 03_substack 1_4to6_threshold.tif:c:3/3 t:24/27 - MAX_pos 03_substack 1_4to6	121	0.551	1.316	0.76		MAX_pos 03_substack 1_4to6_threshold.tif:c:3/3 t:23/27 - MAX_pos 03_substack 1_4to6	16	0.74	1.72	0.581
472	MAX_pos 03_substack 1_4to6_threshold.tif:c:3/3 t:24/27 - MAX_pos 03_substack 1_4to6	69	0.525	2.559	0.391		MAX_pos 03_substack 1_4to6_threshold.tif:c:3/3 t:23/27 - MAX_pos 03_substack 1_4to6	28	0.592	2.2	0.454
473	MAX_pos 03_substack 1_4to6_threshold.tif:c:3/3 t:24/27 - MAX_pos 03_substack 1_4to6	132	0.747	1.851	0.54		MAX_pos 03_substack 1_4to6_threshold.tif:c:3/3 t:23/27 - MAX_pos 03_substack 1_4to6	18	0.965	1.223	0.818
474	MAX_pos 03_substack 1_4to6_threshold.tif:c:3/3 t:24/27 - MAX_pos 03_substack 1_4to6	70	0.6	2.381	0.42		MAX_pos 03_substack 1_4to6_threshold.tif:c:3/3 t:24/27 - MAX_pos 03_substack 1_4to6	31	0.449	2.01	0.497
475	MAX_pos 03_substack 1_4to6_threshold.tif:c:3/3 t:24/27 - MAX_pos 03_substack 1_4to6	109	0.588	2.226	0.449		MAX_pos 03_substack 1_4to6_threshold.tif:c:3/3 t:24/27 - MAX_pos 03_substack 1_4to6	68	0.832	1.303	0.767
476	MAX_pos 03_substack 1_4to6_threshold.tif:c:3/3 t:24/27 - MAX_pos 03_substack 1_4to6	83	0.538	2.331	0.429		MAX_pos 03_substack 1_4to6_threshold.tif:c:3/3 t:24/27 - MAX_pos 03_substack 1_4to6	196	0.366	2.377	0.421
477	MAX_pos 03_substack 1_4to6_threshold.tif:c:3/3 t:24/27 - MAX_pos 03_substack 1_4to6	30	0.622	1.496	0.669		MAX_pos 03_substack 1_4to6_threshold.tif:c:3/3 t:24/27 - MAX_pos 03_substack 1_4to6	144	0.49	3.269	0.306
478	MAX_pos 03_substack 1_4to6_threshold.tif:c:3/3 t:24/27 - MAX_pos 03_substack 1_4to6	130	0.694	1.668	0.599		MAX_pos 03_substack 1_4to6_threshold.tif:c:3/3 t:25/27 - MAX_pos 03_substack 1_4to6	39	0.634	1.938	0.516
479	MAX_pos 03_substack 1_4to6_threshold.tif:c:3/3 t:24/27 - MAX_pos 03_substack 1_4to6	118	0.609	1.878	0.533		MAX_pos 03_substack 1_4to6_threshold.tif:c:3/3 t:25/27 - MAX_pos 03_substack 1_4to6	119	0.674	1.43	0.699
480	MAX_pos 03_substack 1_4to6_threshold.tif:c:3/3 t:24/27 - MAX_pos 03_substack 1_4to6	79	0.385	1.817	0.55		MAX_pos 03_substack 1_4to6_threshold.tif:c:3/3 t:25/27 - MAX_pos 03_substack 1_4to6	136	0.356	1.961	0.51
481	MAX_pos 03_substack 1_4to6_threshold.tif:c:3/3 t:25/27 - MAX_pos 03_substack 1_4to6	31	0.754	1.282	0.78		MAX_pos 03_substack 1_4to6_threshold.tif:c:3/3 t:25/27 - MAX_pos 03_substack 1_4to6	151	0.292	3.373	0.296
482	MAX_pos 03_substack 1_4to6_threshold.tif:c:3/3 t:25/27 - MAX_pos 03_substack 1_4to6	19	0.589	2.73	0.366		MAX_pos 03_substack 1_4to6_threshold.tif:c:3/3 t:25/27 - MAX_pos 03_substack 1_4to6	27	0.571	1.744	0.573
483	MAX_pos 03_substack 1_4to6_threshold.tif:c:3/3 t:25/27 - MAX_pos 03_substack 1_4to6	69	0.827	1.187	0.842		MAX_pos 03_substack 1_4to6_threshold.tif:c:3/3 t:26/27 - MAX_pos 03_substack 1_4to6	192	0.328	1.253	0.798
484	MAX_pos 03_substack 1_4to6_threshold.tif:c:3/3 t:25/27 - MAX_pos 03_substack 1_4to6	29	0.676	1.528	0.654		MAX_pos 03_substack 1_4to6_threshold.tif:c:3/3 t:26/27 - MAX_pos 03_substack 1_4to6	79	0.447	1.659	0.603
485	MAX_pos 03_substack 1_4to6_threshold.tif:c:3/3 t:25/27 - MAX_pos 03_substack 1_4to6	99	0.441	1.899	0.527		MAX_pos 03_substack 1_4to6_threshold.tif:c:3/3 t:26/27 - MAX_pos 03_substack 1_4to6	23	0.486	2.219	0.451
486	MAX_pos 03_substack 1_4to6_threshold.tif:c:3/3 t:25/27 - MAX_pos 03_substack 1_4to6	58	0.504	1.72	0.581		MAX_pos 03_substack 1_4to6_threshold.tif:c:3/3 t:26/27 - MAX_pos 03_substack 1_4to6	133	0.453	2.835	0.353
487	MAX_pos 03_substack 1_4to6_threshold.tif:c:3/3 t:25/27 - MAX_pos 03_substack 1_4to6	24	0.649	1.86	0.538		MAX_pos 03_substack 1_4to6_threshold.tif:c:3/3 t:27/27 - MAX_pos 03_substack 1_4to6	56	0.806	1.588	0.63
488	MAX_pos 03_substack 1_4to6_threshold.tif:c:3/3 t:25/27 - MAX_pos 03_substack 1_4to6	157	0.549	2.414	0.414		MAX_pos 03_substack 1_4to6_threshold.tif:c:3/3 t:27/27 - MAX_pos 03_substack 1_4to6	167	0.308	1.885	0.531
489	MAX_pos 03_substack 1_4to6_threshold.tif:c:3/3 t:25/27 - MAX_pos 03_substack 1_4to6	135	0.444	2.085	0.48		MAX_pos 03_substack 1_4to6_threshold.tif:c:3/3 t:27/27 - MAX_pos 03_substack 1_4to6	25	0.954	1.199	0.834
490	MAX_pos 03_substack 1_4to6_threshold.tif:c:3/3 t:25/27 - MAX_pos 03_substack 1_4to6	87	0.566	1.429	0.7		MAX_pos 03_substack 1_4to6_threshold.tif:c:3/3 t:27/27 - MAX_pos 03_substack 1_4to6	88	0.231	1.269	0.788
491	MAX_pos 03_substack 1_4to6_threshold.tif:c:3/3 t:25/27 - MAX_pos 03_substack 1_4to6	92	0.394	2.573	0.389		MAX_pos 03_substack 1_4to6_threshold.tif:c:3/3 t:27/27 - MAX_pos 03_substack 1_4to6	75	0.802	1.584	0.631
492	MAX_pos 03_substack 1_4to6_threshold.tif:c:3/3 t:25/27 - MAX_pos 03_substack 1_4to6	83	0.803	1.443	0.693		MAX_pos 03_substack 1_4to6_threshold.tif:c:3/3 t:27/27 - MAX_pos 03_substack 1_4to6	124	0.389	3.312	0.302
493	MAX_pos 03_substack 1_4to6_threshold.tif:c:3/3 t:25/27 - MAX_pos 03_substack 1_4to6	112	0.293	1.79	0.559		MAX_pos 03_substack 1_4to6_threshold.tif:c:3/3 t:27/27 - MAX_pos 03_substack 1_4to6	56	0.685	1.277	0.783
494	MAX_pos 03_substack 1_4to6_threshold.tif:c:3/3 t:25/27 - MAX_pos 03_substack 1_4to6	50	0.599	1.824	0.548						0.548
495	MAX_pos 03_substack 1_4to6_threshold.tif:c:3/3 t:25/27 - MAX_pos 03_substack 1_4to6	24	0.743	1.744	0.573						0.655
496	MAX_pos 03_substack 1_4to6_threshold.tif:c:3/3 t:25/27 - MAX_pos 03_substack 1_4to6	60	0.478	2.181	0.459						0.836
497	MAX_pos 03_substack 1_4to6_threshold.tif:c:3/3 t:25/27 - MAX_pos 03_substack 1_4to6	19	1	1.343	0.744						0.925
498	MAX_pos 03_substack 1_4to6_threshold.tif:c:3/3 t:25/27 - MAX_pos 03_substack 1_4to6	18	0.965	1.507	0.664						0.594
499	MAX_pos 03_substack 1_4to6_threshold.tif:c:3/3 t:25/27 - MAX_pos 03_substack 1_4to6	98	0.549	1.775	0.563						0.566
500	MAX_pos 03_substack 1_4to6_threshold.tif:c:3/3 t:25/27 - MAX_pos 03_substack 1_4to6	43	0.576	1.432	0.698						0.447
501	MAX_pos 03_substack 1_4to6_threshold.tif:c:3/3 t:26/27 - MAX_pos 03_substack 1_4to6	23	0.964	1.252	0.799						0.429
502	MAX_pos 03_substack 1_4to6_threshold.tif:c:3/3 t:26/27 - MAX_pos 03_substack 1_4to6	66	0.651	1.334	0.749						0.448
503	MAX_pos 03_substack 1_4to6_threshold.tif:c:3/3 t:26/27 - MAX_pos 03_substack 1_4to6	76	0.487	1.801	0.555						0.385
504	MAX_pos 03_substack 1_4to6_threshold.tif:c:3/3 t:26/27 - MAX_pos 03_substack 1_4to6	93	0.48	1.917	0.522						0.545
505	MAX_pos 03_substack 1_4to6_threshold.tif:c:3/3 t:26/27 - MAX_pos 03_substack 1_4to6	17	0.985	1.526	0.655						0.592
506	MAX_pos 03_substack 1_4to6_threshold.tif:c:3/3 t:26/27 - MAX_pos 03_substack 1_4to6	43	0.483	1.364	0.733						0.981
507	MAX_pos 03_substack 1_4to6_threshold.tif:c:3/3 t:26/27 - MAX_pos 03_substack 1_4to6	75	0.712	1.205	0.83						0.575
508	MAX_pos 03_substack 1_4to6_threshold.tif:c:3/3 t:26/27 - MAX_pos 03_substack 1_4to6	125	0.715	1.819	0.55						0.798
509	MAX_pos 03_substack 1_4to6_threshold.tif:c:3/3 t:26/27 - MAX_pos 03_substack 1_4to6	108	0.471	2.686	0.372						0.628
510	MAX_pos 03_substack 1_4to6_threshold.tif:c:3/3 t:26/27 - MAX_pos 03_substack 1_4to6	41	0.866	1.484	0.674						0.284
511	MAX_pos 03_substack 1_4to6_threshold.tif:c:3/3 t:26/27 - MAX_pos 03_substack 1_4to6	15	0.976	1.392	0.718						0.744
512	MAX_pos 03_substack 1_4to6_threshold.tif:c:3/3 t:26/27 - MAX_pos 03_substack 1_4to6	59	0.64	2.008	0.498						0.434
513	MAX_pos 03_substack 1_4to6_threshold.tif:c:3/3 t:26/27 - MAX_pos 03_substack 1_4to6	34	0.853	1.415	0.706						0.673
514	MAX_pos 03_substack 1_4to6_threshold.tif:c:3/3 t:26/27 - MAX_pos 03_substack 1_4to6	27	1	1.432	0.698						0.893
515	MAX_pos 03_substack 1_4to6_threshold.tif:c:3/3 t:26/27 - MAX_pos 03_substack 1_4to6	70	0.5	1.524	0.656						0.584
516	MAX_pos 03_substack 1_4to6_threshold.tif:c:3/3 t:26/27 - MAX_pos 03_substack 1_4to6	25	0.774	2.038	0.491						0.381
517	MAX_pos 03_substack 1_4to6_threshold.tif:c:3/3 t:26/27 - MAX_pos 03_substack 1_4to6	58	0.616	2.351	0.425						0.41
518	MAX_pos 03_substack 1_4to6_threshold.tif:c:3/3 t:26/27 - MAX_pos 03_substack 1_4to6	19	0.43	2.802	0.357
519	MAX_pos 03_substack 1_4to6_threshold.tif:c:3/3 t:26/27 - MAX_pos 03_substack 1_4to6	40	0.722	1.901	0.526
520	MAX_pos 03_substack 1_4to6_threshold.tif:c:3/3 t:26/27 - MAX_pos 03_substack 1_4to6	27	1	1.21	0.826
521	MAX_pos 03_substack 1_4to6_threshold.tif:c:3/3 t:27/27 - MAX_pos 03_substack 1_4to6	96	0.719	1.743	0.574
522	MAX_pos 03_substack 1_4to6_threshold.tif:c:3/3 t:27/27 - MAX_pos 03_substack 1_4to6	115	0.423	2	0.5
523	MAX_pos 03_substack 1_4to6_threshold.tif:c:3/3 t:27/27 - MAX_pos 03_substack 1_4to6	58	0.748	1.719	0.582
524	MAX_pos 03_substack 1_4to6_threshold.tif:c:3/3 t:27/27 - MAX_pos 03_substack 1_4to6	65	0.564	1.563	0.64
525	MAX_pos 03_substack 1_4to6_threshold.tif:c:3/3 t:27/27 - MAX_pos 03_substack 1_4to6	74	0.663	1.991	0.502
526	MAX_pos 03_substack 1_4to6_threshold.tif:c:3/3 t:27/27 - MAX_pos 03_substack 1_4to6	133	0.64	1.748	0.572
527	MAX_pos 03_substack 1_4to6_threshold.tif:c:3/3 t:27/27 - MAX_pos 03_substack 1_4to6	108	0.319	2.585	0.387
528	MAX_pos 03_substack 1_4to6_threshold.tif:c:3/3 t:27/27 - MAX_pos 03_substack 1_4to6	67	0.379	2.172	0.46
529	MAX_pos 03_substack 1_4to6_threshold.tif:c:3/3 t:27/27 - MAX_pos 03_substack 1_4to6	59	0.252	2.26	0.442
530	MAX_pos 03_substack 1_4to6_threshold.tif:c:3/3 t:27/27 - MAX_pos 03_substack 1_4to6	93	0.688	2.238	0.447
531	MAX_pos 03_substack 1_4to6_threshold.tif:c:3/3 t:27/27 - MAX_pos 03_substack 1_4to6	53	0.669	1.941	0.515
532	MAX_pos 03_substack 1_4to6_threshold.tif:c:3/3 t:27/27 - MAX_pos 03_substack 1_4to6	57	0.627	2.321	0.431
533	MAX_pos 03_substack 1_4to6_threshold.tif:c:3/3 t:27/27 - MAX_pos 03_substack 1_4to6	40	0.722	1.515	0.66
534	MAX_pos 03_substack 1_4to6_threshold.tif:c:3/3 t:27/27 - MAX_pos 03_substack 1_4to6	36	0.498	2.982	0.335
536
537
538
539
540
541
542
543
544
545
546
547
548
549
550
551
552
553
554
555
556
557
558
559
560
561
562
563
564
565
566
567
568
569
570
571
572
573
574
575
576
577
578
579
580
581
582
583
584
585
586
587
588
589
590
591
592
593
594
595
596
597
598
599
600
601
602
603
604
605
606
607
608
609
610
611
612
613
614
615
616
617
618
619
620
621
622
623
624
625
626
627
628
629
630
631
632
633
634
635
636
637
638
639
640
641
642
643
644
645
646
647
648
649
650
651
652
653
654
655
656
657
658
659
660
661
662
663
664
665
666
667
668
669
670
671
672
673
674
675
676
677
678
679
680
681
682
683
684
685
686
687
688
689

## Sheet: Suppl Fig 5c (FOV 3)
	Selection (green cells) based on "Area": 41 < Area < 199
	Proximal ROI							Distal ROI
	Label	Area	Mean	Circ.	AR	Round		Label	Area	Mean	Circ.	AR	Round
1	C3-pos 06_treshold-1.tif:pos06_7to9_Tumour:c:3/3 t:1/27 - pos 06_hyper_cleaned_sub 1 (7to9)_reg	48.135	0	0.704	1.426	0.701	1	C3-pos 06_treshold.tif:pos06_no tumour:c:3/3 t:1/27 - pos 06_hyper_cleaned_sub 1 (7to9)_reg	37.893	0	0.275	1.083	0.923
2	C3-pos 06_treshold-1.tif:pos06_7to9_Tumour:c:3/3 t:1/27 - pos 06_hyper_cleaned_sub 1 (7to9)_reg	21.507	0	0.476	2.527	0.396	2	C3-pos 06_treshold.tif:pos06_no tumour:c:3/3 t:1/27 - pos 06_hyper_cleaned_sub 1 (7to9)_reg	79.883	0	0.876	1.246	0.803
3	C3-pos 06_treshold-1.tif:pos06_7to9_Tumour:c:3/3 t:1/27 - pos 06_hyper_cleaned_sub 1 (7to9)_reg	70.666	0	0.89	1.099	0.91	3	C3-pos 06_treshold.tif:pos06_no tumour:c:3/3 t:1/27 - pos 06_hyper_cleaned_sub 1 (7to9)_reg	117.777	0	0.448	2.897	0.345
4	C3-pos 06_treshold-1.tif:pos06_7to9_Tumour:c:3/3 t:1/27 - pos 06_hyper_cleaned_sub 1 (7to9)_reg	83.98	0	0.534	2.041	0.49	4	C3-pos 06_treshold.tif:pos06_no tumour:c:3/3 t:1/27 - pos 06_hyper_cleaned_sub 1 (7to9)_reg	94.221	0	0.415	1.562	0.64
5	C3-pos 06_treshold-1.tif:pos06_7to9_Tumour:c:3/3 t:1/27 - pos 06_hyper_cleaned_sub 1 (7to9)_reg	21.507	0	0.356	1.411	0.709	5	C3-pos 06_treshold.tif:pos06_no tumour:c:3/3 t:1/27 - pos 06_hyper_cleaned_sub 1 (7to9)_reg	45.062	0	0.42	1.53	0.653
6	C3-pos 06_treshold-1.tif:pos06_7to9_Tumour:c:3/3 t:1/27 - pos 06_hyper_cleaned_sub 1 (7to9)_reg	128.018	0	0.403	1.917	0.522	6	C3-pos 06_treshold.tif:pos06_no tumour:c:3/3 t:1/27 - pos 06_hyper_cleaned_sub 1 (7to9)_reg	97.294	0	0.58	2.055	0.487
7	C3-pos 06_treshold-1.tif:pos06_7to9_Tumour:c:3/3 t:1/27 - pos 06_hyper_cleaned_sub 1 (7to9)_reg	49.159	0	0.679	1.182	0.846	7	C3-pos 06_treshold.tif:pos06_no tumour:c:3/3 t:1/27 - pos 06_hyper_cleaned_sub 1 (7to9)_reg	100.366	0	0.494	1.61	0.621
8	C3-pos 06_treshold-1.tif:pos06_7to9_Tumour:c:3/3 t:1/27 - pos 06_hyper_cleaned_sub 1 (7to9)_reg	130.066	0	0.251	2.139	0.467	8	C3-pos 06_treshold.tif:pos06_no tumour:c:3/3 t:1/27 - pos 06_hyper_cleaned_sub 1 (7to9)_reg	85.004	0	0.532	1.874	0.534
9	C3-pos 06_treshold-1.tif:pos06_7to9_Tumour:c:3/3 t:1/27 - pos 06_hyper_cleaned_sub 1 (7to9)_reg	18.435	0	0.734	2.184	0.458	9	C3-pos 06_treshold.tif:pos06_no tumour:c:3/3 t:1/27 - pos 06_hyper_cleaned_sub 1 (7to9)_reg	37.893	0	0.712	1.382	0.723
10	C3-pos 06_treshold-1.tif:pos06_7to9_Tumour:c:3/3 t:1/27 - pos 06_hyper_cleaned_sub 1 (7to9)_reg	31.748	0	0.702	2.223	0.45	10	C3-pos 06_treshold.tif:pos06_no tumour:c:3/3 t:1/27 - pos 06_hyper_cleaned_sub 1 (7to9)_reg	37.893	0	0.881	1.664	0.601
11	C3-pos 06_treshold-1.tif:pos06_7to9_Tumour:c:3/3 t:1/27 - pos 06_hyper_cleaned_sub 1 (7to9)_reg	82.956	0	0.199	3.721	0.269	11	C3-pos 06_treshold.tif:pos06_no tumour:c:3/3 t:1/27 - pos 06_hyper_cleaned_sub 1 (7to9)_reg	32.773	0	0.335	2.368	0.422
12	C3-pos 06_treshold-1.tif:pos06_7to9_Tumour:c:3/3 t:1/27 - pos 06_hyper_cleaned_sub 1 (7to9)_reg	16.386	0	0.468	3.014	0.332	12	C3-pos 06_treshold.tif:pos06_no tumour:c:3/3 t:1/27 - pos 06_hyper_cleaned_sub 1 (7to9)_reg	61.449	0	0.651	2.145	0.466
13	C3-pos 06_treshold-1.tif:pos06_7to9_Tumour:c:3/3 t:1/27 - pos 06_hyper_cleaned_sub 1 (7to9)_reg	20.483	0	0.258	2.231	0.448	13	C3-pos 06_treshold.tif:pos06_no tumour:c:3/3 t:1/27 - pos 06_hyper_cleaned_sub 1 (7to9)_reg	52.231	0	0.349	1.612	0.62
14	C3-pos 06_treshold-1.tif:pos06_7to9_Tumour:c:3/3 t:1/27 - pos 06_hyper_cleaned_sub 1 (7to9)_reg	37.893	0	0.699	1.873	0.534	14	C3-pos 06_treshold.tif:pos06_no tumour:c:3/3 t:1/27 - pos 06_hyper_cleaned_sub 1 (7to9)_reg	44.038	0	0.884	1.469	0.681
15	C3-pos 06_treshold-1.tif:pos06_7to9_Tumour:c:3/3 t:1/27 - pos 06_hyper_cleaned_sub 1 (7to9)_reg	71.69	0	0.536	2.006	0.499	15	C3-pos 06_treshold.tif:pos06_no tumour:c:3/3 t:1/27 - pos 06_hyper_cleaned_sub 1 (7to9)_reg	113.68	0	0.189	1.773	0.564
16	C3-pos 06_treshold-1.tif:pos06_7to9_Tumour:c:3/3 t:1/27 - pos 06_hyper_cleaned_sub 1 (7to9)_reg	138.26	0	0.276	3.251	0.308	16	C3-pos 06_treshold.tif:pos06_no tumour:c:3/3 t:1/27 - pos 06_hyper_cleaned_sub 1 (7to9)_reg	53.256	0	0.352	1.481	0.675
17	C3-pos 06_treshold-1.tif:pos06_7to9_Tumour:c:3/3 t:1/27 - pos 06_hyper_cleaned_sub 1 (7to9)_reg	90.125	0	0.429	1.654	0.605	17	C3-pos 06_treshold.tif:pos06_no tumour:c:3/3 t:1/27 - pos 06_hyper_cleaned_sub 1 (7to9)_reg	59.4	0	0.905	1.055	0.948
18	C3-pos 06_treshold-1.tif:pos06_7to9_Tumour:c:3/3 t:1/27 - pos 06_hyper_cleaned_sub 1 (7to9)_reg	37.893	0	0.782	1.524	0.656	18	C3-pos 06_treshold.tif:pos06_no tumour:c:3/3 t:1/27 - pos 06_hyper_cleaned_sub 1 (7to9)_reg	26.628	0	0.589	2.011	0.497
19	C3-pos 06_treshold-1.tif:pos06_7to9_Tumour:c:3/3 t:1/27 - pos 06_hyper_cleaned_sub 1 (7to9)_reg	65.545	0	0.942	1.046	0.956	19	C3-pos 06_treshold.tif:pos06_no tumour:c:3/3 t:1/27 - pos 06_hyper_cleaned_sub 1 (7to9)_reg	45.062	0	0.279	2.05	0.488
20	C3-pos 06_treshold-1.tif:pos06_7to9_Tumour:c:3/3 t:1/27 - pos 06_hyper_cleaned_sub 1 (7to9)_reg	122.897	0	0.464	1.522	0.657	20	C3-pos 06_treshold.tif:pos06_no tumour:c:3/3 t:1/27 - pos 06_hyper_cleaned_sub 1 (7to9)_reg	96.27	0	0.243	1.447	0.691
21	C3-pos 06_treshold-1.tif:pos06_7to9_Tumour:c:3/3 t:1/27 - pos 06_hyper_cleaned_sub 1 (7to9)_reg	155.67	0	0.249	2.755	0.363	21	C3-pos 06_treshold.tif:pos06_no tumour:c:3/3 t:1/27 - pos 06_hyper_cleaned_sub 1 (7to9)_reg	47.111	0	0.885	1.434	0.697
22	C3-pos 06_treshold-1.tif:pos06_7to9_Tumour:c:3/3 t:1/27 - pos 06_hyper_cleaned_sub 1 (7to9)_reg	101.39	0	0.575	1.885	0.53	22	C3-pos 06_treshold.tif:c:3/3 t:2/27 - pos 06_hyper_cleaned_sub 1 (7to9)_reg	50.183	0	0.642	1.202	0.832
23	C3-pos 06_treshold-1.tif:pos06_7to9_Tumour:c:3/3 t:1/27 - pos 06_hyper_cleaned_sub 1 (7to9)_reg	57.352	0	0.792	1.105	0.905	23	C3-pos 06_treshold.tif:c:3/3 t:2/27 - pos 06_hyper_cleaned_sub 1 (7to9)_reg	86.028	0	0.752	1.176	0.85
24	C3-pos 06_treshold-1.tif:pos06_7to9_Tumour:c:3/3 t:1/27 - pos 06_hyper_cleaned_sub 1 (7to9)_reg	108.559	0	0.195	3.184	0.314	24	C3-pos 06_treshold.tif:c:3/3 t:2/27 - pos 06_hyper_cleaned_sub 1 (7to9)_reg	187.418	0	0.288	3.728	0.268
25	C3-pos 06_treshold-1.tif:pos06_7to9_Tumour:c:3/3 t:1/27 - pos 06_hyper_cleaned_sub 1 (7to9)_reg	117.777	0	0.721	1.158	0.863	25	C3-pos 06_treshold.tif:c:3/3 t:2/27 - pos 06_hyper_cleaned_sub 1 (7to9)_reg	50.183	0	0.311	2.307	0.434
26	C3-pos 06_treshold-1.tif:pos06_7to9_Tumour:c:3/3 t:1/27 - pos 06_hyper_cleaned_sub 1 (7to9)_reg	135.187	0	0.5	2.607	0.384	26	C3-pos 06_treshold.tif:c:3/3 t:2/27 - pos 06_hyper_cleaned_sub 1 (7to9)_reg	76.811	0	0.703	1.568	0.638
27	C3-pos 06_treshold-1.tif:pos06_7to9_Tumour:c:3/3 t:1/27 - pos 06_hyper_cleaned_sub 1 (7to9)_reg	15.362	0	0.804	2.001	0.5	27	C3-pos 06_treshold.tif:c:3/3 t:2/27 - pos 06_hyper_cleaned_sub 1 (7to9)_reg	21.507	0	0.88	1.882	0.531
28	C3-pos 06_treshold-1.tif:pos06_7to9_Tumour:c:3/3 t:1/27 - pos 06_hyper_cleaned_sub 1 (7to9)_reg	101.39	0	0.56	1.423	0.703	28	C3-pos 06_treshold.tif:c:3/3 t:2/27 - pos 06_hyper_cleaned_sub 1 (7to9)_reg	19.459	0	0.916	1.378	0.726
29	C3-pos 06_treshold-1.tif:c:3/3 t:2/27 - pos 06_hyper_cleaned_sub 1 (7to9)_reg	52.231	0	0.722	1.447	0.691	29	C3-pos 06_treshold.tif:c:3/3 t:2/27 - pos 06_hyper_cleaned_sub 1 (7to9)_reg	112.656	0	0.716	1.437	0.696
30	C3-pos 06_treshold-1.tif:c:3/3 t:2/27 - pos 06_hyper_cleaned_sub 1 (7to9)_reg	83.98	0	0.968	1.066	0.938	30	C3-pos 06_treshold.tif:c:3/3 t:2/27 - pos 06_hyper_cleaned_sub 1 (7to9)_reg	96.27	0	0.668	1.54	0.649
31	C3-pos 06_treshold-1.tif:c:3/3 t:2/27 - pos 06_hyper_cleaned_sub 1 (7to9)_reg	25.604	0	0.566	2.374	0.421	31	C3-pos 06_treshold.tif:c:3/3 t:2/27 - pos 06_hyper_cleaned_sub 1 (7to9)_reg	62.473	0	0.661	1.116	0.896
32	C3-pos 06_treshold-1.tif:c:3/3 t:2/27 - pos 06_hyper_cleaned_sub 1 (7to9)_reg	54.28	0	0.394	2.181	0.459	32	C3-pos 06_treshold.tif:c:3/3 t:2/27 - pos 06_hyper_cleaned_sub 1 (7to9)_reg	69.642	0	0.236	2.514	0.398
33	C3-pos 06_treshold-1.tif:c:3/3 t:2/27 - pos 06_hyper_cleaned_sub 1 (7to9)_reg	68.618	0	0.775	1.203	0.831	33	C3-pos 06_treshold.tif:c:3/3 t:2/27 - pos 06_hyper_cleaned_sub 1 (7to9)_reg	17.41	0	0.911	1.062	0.941
34	C3-pos 06_treshold-1.tif:c:3/3 t:2/27 - pos 06_hyper_cleaned_sub 1 (7to9)_reg	74.763	0	0.688	1.43	0.7	34	C3-pos 06_treshold.tif:c:3/3 t:2/27 - pos 06_hyper_cleaned_sub 1 (7to9)_reg	93.197	0	0.696	1.332	0.751
35	C3-pos 06_treshold-1.tif:c:3/3 t:2/27 - pos 06_hyper_cleaned_sub 1 (7to9)_reg	78.859	0	0.579	1.999	0.5	35	C3-pos 06_treshold.tif:c:3/3 t:2/27 - pos 06_hyper_cleaned_sub 1 (7to9)_reg	28.676	0	0.782	1.189	0.841
36	C3-pos 06_treshold-1.tif:c:3/3 t:2/27 - pos 06_hyper_cleaned_sub 1 (7to9)_reg	68.618	0	0.763	1.49	0.671	36	C3-pos 06_treshold.tif:c:3/3 t:2/27 - pos 06_hyper_cleaned_sub 1 (7to9)_reg	83.98	0	0.481	1.299	0.77
37	C3-pos 06_treshold-1.tif:c:3/3 t:2/27 - pos 06_hyper_cleaned_sub 1 (7to9)_reg	116.752	0	0.771	1.781	0.561	37	C3-pos 06_treshold.tif:c:3/3 t:2/27 - pos 06_hyper_cleaned_sub 1 (7to9)_reg	45.062	0	0.968	1.339	0.747
38	C3-pos 06_treshold-1.tif:c:3/3 t:2/27 - pos 06_hyper_cleaned_sub 1 (7to9)_reg	86.028	0	0.824	1.178	0.849	38	C3-pos 06_treshold.tif:c:3/3 t:2/27 - pos 06_hyper_cleaned_sub 1 (7to9)_reg	92.173	0	0.515	1.729	0.578
39	C3-pos 06_treshold-1.tif:c:3/3 t:2/27 - pos 06_hyper_cleaned_sub 1 (7to9)_reg	74.763	0	0.409	2.087	0.479	39	C3-pos 06_treshold.tif:c:3/3 t:2/27 - pos 06_hyper_cleaned_sub 1 (7to9)_reg	89.101	0	0.619	1.372	0.729
40	C3-pos 06_treshold-1.tif:c:3/3 t:2/27 - pos 06_hyper_cleaned_sub 1 (7to9)_reg	30.724	0	0.714	2.296	0.435	40	C3-pos 06_treshold.tif:c:3/3 t:2/27 - pos 06_hyper_cleaned_sub 1 (7to9)_reg	63.497	0	0.984	1.113	0.898
41	C3-pos 06_treshold-1.tif:c:3/3 t:2/27 - pos 06_hyper_cleaned_sub 1 (7to9)_reg	43.014	0	0.253	1.399	0.715	41	C3-pos 06_treshold.tif:c:3/3 t:2/27 - pos 06_hyper_cleaned_sub 1 (7to9)_reg	26.628	0	0.805	1.176	0.85
42	C3-pos 06_treshold-1.tif:c:3/3 t:2/27 - pos 06_hyper_cleaned_sub 1 (7to9)_reg	77.835	0	0.367	2.615	0.382	42	C3-pos 06_treshold.tif:c:3/3 t:2/27 - pos 06_hyper_cleaned_sub 1 (7to9)_reg	70.666	0	0.69	1.811	0.552
43	C3-pos 06_treshold-1.tif:c:3/3 t:2/27 - pos 06_hyper_cleaned_sub 1 (7to9)_reg	96.27	0	0.415	1.348	0.742	43	C3-pos 06_treshold.tif:c:3/3 t:2/27 - pos 06_hyper_cleaned_sub 1 (7to9)_reg	19.459	0	0.589	2.211	0.452
44	C3-pos 06_treshold-1.tif:c:3/3 t:2/27 - pos 06_hyper_cleaned_sub 1 (7to9)_reg	87.052	0	0.796	1.535	0.651	44	C3-pos 06_treshold.tif:c:3/3 t:2/27 - pos 06_hyper_cleaned_sub 1 (7to9)_reg	16.386	0	0.539	1.691	0.591
45	C3-pos 06_treshold-1.tif:c:3/3 t:2/27 - pos 06_hyper_cleaned_sub 1 (7to9)_reg	97.294	0	0.455	2.956	0.338	45	C3-pos 06_treshold.tif:c:3/3 t:2/27 - pos 06_hyper_cleaned_sub 1 (7to9)_reg	60.425	0	0.47	2.079	0.481
46	C3-pos 06_treshold-1.tif:c:3/3 t:2/27 - pos 06_hyper_cleaned_sub 1 (7to9)_reg	72.714	0	1	1.07	0.935	46	C3-pos 06_treshold.tif:c:3/3 t:2/27 - pos 06_hyper_cleaned_sub 1 (7to9)_reg	46.087	0	0.613	1.576	0.635
47	C3-pos 06_treshold-1.tif:c:3/3 t:2/27 - pos 06_hyper_cleaned_sub 1 (7to9)_reg	19.459	0	0.589	2.287	0.437	47	C3-pos 06_treshold.tif:c:3/3 t:2/27 - pos 06_hyper_cleaned_sub 1 (7to9)_reg	21.507	0	1	1.182	0.846
48	C3-pos 06_treshold-1.tif:c:3/3 t:2/27 - pos 06_hyper_cleaned_sub 1 (7to9)_reg	32.773	0	0.991	1.596	0.627	48	C3-pos 06_treshold.tif:c:3/3 t:2/27 - pos 06_hyper_cleaned_sub 1 (7to9)_reg	19.459	0	1	1.044	0.958
49	C3-pos 06_treshold-1.tif:c:3/3 t:2/27 - pos 06_hyper_cleaned_sub 1 (7to9)_reg	129.042	0	0.274	1.582	0.632	49	C3-pos 06_treshold.tif:c:3/3 t:2/27 - pos 06_hyper_cleaned_sub 1 (7to9)_reg	52.231	0	0.349	1.997	0.501
50	C3-pos 06_treshold-1.tif:c:3/3 t:2/27 - pos 06_hyper_cleaned_sub 1 (7to9)_reg	125.97	0	0.673	2.074	0.482	50	C3-pos 06_treshold.tif:c:3/3 t:3/27 - pos 06_hyper_cleaned_sub 1 (7to9)_reg	38.917	0	1	1.122	0.891
51	C3-pos 06_treshold-1.tif:c:3/3 t:2/27 - pos 06_hyper_cleaned_sub 1 (7to9)_reg	78.859	0	0.327	2.108	0.474	51	C3-pos 06_treshold.tif:c:3/3 t:3/27 - pos 06_hyper_cleaned_sub 1 (7to9)_reg	85.004	0	0.87	1.403	0.713
52	C3-pos 06_treshold-1.tif:c:3/3 t:2/27 - pos 06_hyper_cleaned_sub 1 (7to9)_reg	132.115	0	0.665	1.436	0.696	52	C3-pos 06_treshold.tif:c:3/3 t:3/27 - pos 06_hyper_cleaned_sub 1 (7to9)_reg	163.863	0	0.324	5.167	0.194
53	C3-pos 06_treshold-1.tif:c:3/3 t:2/27 - pos 06_hyper_cleaned_sub 1 (7to9)_reg	110.608	0	0.812	1.121	0.892	53	C3-pos 06_treshold.tif:c:3/3 t:3/27 - pos 06_hyper_cleaned_sub 1 (7to9)_reg	161.815	0	0.606	1.738	0.575
54	C3-pos 06_treshold-1.tif:c:3/3 t:2/27 - pos 06_hyper_cleaned_sub 1 (7to9)_reg	147.477	0	0.598	1.498	0.668	54	C3-pos 06_treshold.tif:c:3/3 t:3/27 - pos 06_hyper_cleaned_sub 1 (7to9)_reg	67.594	0	0.934	1.096	0.913
55	C3-pos 06_treshold-1.tif:c:3/3 t:2/27 - pos 06_hyper_cleaned_sub 1 (7to9)_reg	73.738	0	0.388	1.785	0.56	55	C3-pos 06_treshold.tif:c:3/3 t:3/27 - pos 06_hyper_cleaned_sub 1 (7to9)_reg	117.777	0	0.635	2.009	0.498
56	C3-pos 06_treshold-1.tif:c:3/3 t:2/27 - pos 06_hyper_cleaned_sub 1 (7to9)_reg	155.67	0	0.593	2.406	0.416	56	C3-pos 06_treshold.tif:c:3/3 t:3/27 - pos 06_hyper_cleaned_sub 1 (7to9)_reg	88.076	0	0.703	1.839	0.544
57	C3-pos 06_treshold-1.tif:c:3/3 t:2/27 - pos 06_hyper_cleaned_sub 1 (7to9)_reg	102.414	0	0.56	2.446	0.409	57	C3-pos 06_treshold.tif:c:3/3 t:3/27 - pos 06_hyper_cleaned_sub 1 (7to9)_reg	100.366	0	0.791	1.618	0.618
58	C3-pos 06_treshold-1.tif:c:3/3 t:3/27 - pos 06_hyper_cleaned_sub 1 (7to9)_reg	114.704	0	0.282	3.134	0.319	58	C3-pos 06_treshold.tif:c:3/3 t:3/27 - pos 06_hyper_cleaned_sub 1 (7to9)_reg	27.652	0	0.772	1.276	0.784
59	C3-pos 06_treshold-1.tif:c:3/3 t:3/27 - pos 06_hyper_cleaned_sub 1 (7to9)_reg	176.153	0	0.657	1.636	0.611	59	C3-pos 06_treshold.tif:c:3/3 t:3/27 - pos 06_hyper_cleaned_sub 1 (7to9)_reg	60.425	0	0.79	1.35	0.741
60	C3-pos 06_treshold-1.tif:c:3/3 t:3/27 - pos 06_hyper_cleaned_sub 1 (7to9)_reg	51.207	0	0.659	1.812	0.552	60	C3-pos 06_treshold.tif:c:3/3 t:3/27 - pos 06_hyper_cleaned_sub 1 (7to9)_reg	96.27	0	0.633	1.421	0.704
61	C3-pos 06_treshold-1.tif:c:3/3 t:3/27 - pos 06_hyper_cleaned_sub 1 (7to9)_reg	63.497	0	0.913	1.031	0.97	61	C3-pos 06_treshold.tif:c:3/3 t:3/27 - pos 06_hyper_cleaned_sub 1 (7to9)_reg	47.111	0	0.809	1.403	0.713
62	C3-pos 06_treshold-1.tif:c:3/3 t:3/27 - pos 06_hyper_cleaned_sub 1 (7to9)_reg	165.911	0	0.439	1.953	0.512	62	C3-pos 06_treshold.tif:c:3/3 t:3/27 - pos 06_hyper_cleaned_sub 1 (7to9)_reg	138.26	0	0.391	3.024	0.331
63	C3-pos 06_treshold-1.tif:c:3/3 t:3/27 - pos 06_hyper_cleaned_sub 1 (7to9)_reg	72.714	0	0.797	1.688	0.592	63	C3-pos 06_treshold.tif:c:3/3 t:3/27 - pos 06_hyper_cleaned_sub 1 (7to9)_reg	21.507	0	1	1.4	0.714
64	C3-pos 06_treshold-1.tif:c:3/3 t:3/27 - pos 06_hyper_cleaned_sub 1 (7to9)_reg	113.68	0	0.628	1.738	0.575	64	C3-pos 06_treshold.tif:c:3/3 t:3/27 - pos 06_hyper_cleaned_sub 1 (7to9)_reg	85.004	0	0.302	2.358	0.424
65	C3-pos 06_treshold-1.tif:c:3/3 t:3/27 - pos 06_hyper_cleaned_sub 1 (7to9)_reg	25.604	0	0.731	2.26	0.443	65	C3-pos 06_treshold.tif:c:3/3 t:3/27 - pos 06_hyper_cleaned_sub 1 (7to9)_reg	75.787	0	0.482	1.16	0.862
66	C3-pos 06_treshold-1.tif:c:3/3 t:3/27 - pos 06_hyper_cleaned_sub 1 (7to9)_reg	41.99	0	0.321	1.617	0.619	66	C3-pos 06_treshold.tif:c:3/3 t:3/27 - pos 06_hyper_cleaned_sub 1 (7to9)_reg	56.328	0	0.721	2	0.5
67	C3-pos 06_treshold-1.tif:c:3/3 t:3/27 - pos 06_hyper_cleaned_sub 1 (7to9)_reg	44.038	0	0.329	1.701	0.588	67	C3-pos 06_treshold.tif:c:3/3 t:3/27 - pos 06_hyper_cleaned_sub 1 (7to9)_reg	38.917	0	0.905	1.492	0.67
68	C3-pos 06_treshold-1.tif:c:3/3 t:3/27 - pos 06_hyper_cleaned_sub 1 (7to9)_reg	129.042	0	0.778	1.524	0.656	68	C3-pos 06_treshold.tif:c:3/3 t:3/27 - pos 06_hyper_cleaned_sub 1 (7to9)_reg	40.966	0	0.284	5.011	0.2
69	C3-pos 06_treshold-1.tif:c:3/3 t:3/27 - pos 06_hyper_cleaned_sub 1 (7to9)_reg	95.245	0	0.72	1.411	0.709	69	C3-pos 06_treshold.tif:c:3/3 t:4/27 - pos 06_hyper_cleaned_sub 1 (7to9)_reg	34.821	0	1	1.109	0.902
70	C3-pos 06_treshold-1.tif:c:3/3 t:3/27 - pos 06_hyper_cleaned_sub 1 (7to9)_reg	82.956	0	0.519	2.323	0.43	70	C3-pos 06_treshold.tif:c:3/3 t:4/27 - pos 06_hyper_cleaned_sub 1 (7to9)_reg	160.791	0	0.267	4.033	0.248
71	C3-pos 06_treshold-1.tif:c:3/3 t:3/27 - pos 06_hyper_cleaned_sub 1 (7to9)_reg	70.666	0	0.435	1.068	0.936	71	C3-pos 06_treshold.tif:c:3/3 t:4/27 - pos 06_hyper_cleaned_sub 1 (7to9)_reg	81.932	0	0.8	1.411	0.709
72	C3-pos 06_treshold-1.tif:c:3/3 t:3/27 - pos 06_hyper_cleaned_sub 1 (7to9)_reg	80.907	0	0.982	1.189	0.841	72	C3-pos 06_treshold.tif:c:3/3 t:4/27 - pos 06_hyper_cleaned_sub 1 (7to9)_reg	132.115	0	0.595	2.247	0.445
73	C3-pos 06_treshold-1.tif:c:3/3 t:3/27 - pos 06_hyper_cleaned_sub 1 (7to9)_reg	140.308	0	0.45	2.935	0.341	73	C3-pos 06_treshold.tif:c:3/3 t:4/27 - pos 06_hyper_cleaned_sub 1 (7to9)_reg	202.781	0	0.299	2.843	0.352
74	C3-pos 06_treshold-1.tif:c:3/3 t:3/27 - pos 06_hyper_cleaned_sub 1 (7to9)_reg	155.67	0	0.61	1.343	0.745	74	C3-pos 06_treshold.tif:c:3/3 t:4/27 - pos 06_hyper_cleaned_sub 1 (7to9)_reg	66.569	0	0.457	1.651	0.606
75	C3-pos 06_treshold-1.tif:c:3/3 t:3/27 - pos 06_hyper_cleaned_sub 1 (7to9)_reg	135.187	0	0.747	1.845	0.542	75	C3-pos 06_treshold.tif:c:3/3 t:4/27 - pos 06_hyper_cleaned_sub 1 (7to9)_reg	79.883	0	0.437	1.251	0.8
76	C3-pos 06_treshold-1.tif:c:3/3 t:3/27 - pos 06_hyper_cleaned_sub 1 (7to9)_reg	17.41	0	0.911	1.217	0.821	76	C3-pos 06_treshold.tif:c:3/3 t:4/27 - pos 06_hyper_cleaned_sub 1 (7to9)_reg	37.893	0	0.545	1.106	0.904
77	C3-pos 06_treshold-1.tif:c:3/3 t:3/27 - pos 06_hyper_cleaned_sub 1 (7to9)_reg	134.163	0	0.788	1.333	0.75	77	C3-pos 06_treshold.tif:c:3/3 t:4/27 - pos 06_hyper_cleaned_sub 1 (7to9)_reg	35.845	0	0.487	1.027	0.974
78	C3-pos 06_treshold-1.tif:c:3/3 t:3/27 - pos 06_hyper_cleaned_sub 1 (7to9)_reg	126.994	0	0.47	1.798	0.556	78	C3-pos 06_treshold.tif:c:3/3 t:4/27 - pos 06_hyper_cleaned_sub 1 (7to9)_reg	107.535	0	0.31	1.454	0.688
79	C3-pos 06_treshold-1.tif:c:3/3 t:3/27 - pos 06_hyper_cleaned_sub 1 (7to9)_reg	88.076	0	0.686	1.297	0.771	79	C3-pos 06_treshold.tif:c:3/3 t:4/27 - pos 06_hyper_cleaned_sub 1 (7to9)_reg	88.076	0	0.512	1.674	0.597
80	C3-pos 06_treshold-1.tif:c:3/3 t:3/27 - pos 06_hyper_cleaned_sub 1 (7to9)_reg	94.221	0	0.743	1.442	0.694	80	C3-pos 06_treshold.tif:c:3/3 t:4/27 - pos 06_hyper_cleaned_sub 1 (7to9)_reg	82.956	0	0.506	2.439	0.41
81	C3-pos 06_treshold-1.tif:c:3/3 t:3/27 - pos 06_hyper_cleaned_sub 1 (7to9)_reg	76.811	0	0.533	1.46	0.685	81	C3-pos 06_treshold.tif:c:3/3 t:4/27 - pos 06_hyper_cleaned_sub 1 (7to9)_reg	55.304	0	0.916	1.049	0.954
82	C3-pos 06_treshold-1.tif:c:3/3 t:3/27 - pos 06_hyper_cleaned_sub 1 (7to9)_reg	106.511	0	0.449	2.974	0.336	82	C3-pos 06_treshold.tif:c:3/3 t:4/27 - pos 06_hyper_cleaned_sub 1 (7to9)_reg	79.883	0	0.29	2.157	0.464
83	C3-pos 06_treshold-1.tif:c:3/3 t:3/27 - pos 06_hyper_cleaned_sub 1 (7to9)_reg	28.676	0	0.757	1.766	0.566	83	C3-pos 06_treshold.tif:c:3/3 t:4/27 - pos 06_hyper_cleaned_sub 1 (7to9)_reg	53.256	0	0.748	1.323	0.756
84	C3-pos 06_treshold-1.tif:c:3/3 t:3/27 - pos 06_hyper_cleaned_sub 1 (7to9)_reg	102.414	0	0.434	2.1	0.476	84	C3-pos 06_treshold.tif:c:3/3 t:4/27 - pos 06_hyper_cleaned_sub 1 (7to9)_reg	37.893	0	0.928	1.465	0.682
85	C3-pos 06_treshold-1.tif:c:3/3 t:4/27 - pos 06_hyper_cleaned_sub 1 (7to9)_reg	47.111	0	0.815	1.356	0.737	85	C3-pos 06_treshold.tif:c:3/3 t:4/27 - pos 06_hyper_cleaned_sub 1 (7to9)_reg	41.99	0	0.397	3.786	0.264
86	C3-pos 06_treshold-1.tif:c:3/3 t:4/27 - pos 06_hyper_cleaned_sub 1 (7to9)_reg	191.515	0	0.603	1.647	0.607	86	C3-pos 06_treshold.tif:c:3/3 t:5/27 - pos 06_hyper_cleaned_sub 1 (7to9)_reg	37.893	0	0.928	1.14	0.877
87	C3-pos 06_treshold-1.tif:c:3/3 t:4/27 - pos 06_hyper_cleaned_sub 1 (7to9)_reg	31.748	0	0.439	1.52	0.658	87	C3-pos 06_treshold.tif:c:3/3 t:5/27 - pos 06_hyper_cleaned_sub 1 (7to9)_reg	74.763	0	0.837	1.273	0.785
88	C3-pos 06_treshold-1.tif:c:3/3 t:4/27 - pos 06_hyper_cleaned_sub 1 (7to9)_reg	59.4	0	0.868	1.207	0.828	88	C3-pos 06_treshold.tif:c:3/3 t:5/27 - pos 06_hyper_cleaned_sub 1 (7to9)_reg	149.525	0	0.306	3.804	0.263
89	C3-pos 06_treshold-1.tif:c:3/3 t:4/27 - pos 06_hyper_cleaned_sub 1 (7to9)_reg	80.907	0	0.73	1.807	0.553	89	C3-pos 06_treshold.tif:c:3/3 t:5/27 - pos 06_hyper_cleaned_sub 1 (7to9)_reg	75.787	0	0.43	1.641	0.61
90	C3-pos 06_treshold-1.tif:c:3/3 t:4/27 - pos 06_hyper_cleaned_sub 1 (7to9)_reg	201.756	0	0.384	2.07	0.483	90	C3-pos 06_treshold.tif:c:3/3 t:5/27 - pos 06_hyper_cleaned_sub 1 (7to9)_reg	43.014	0	0.312	3.426	0.292
91	C3-pos 06_treshold-1.tif:c:3/3 t:4/27 - pos 06_hyper_cleaned_sub 1 (7to9)_reg	36.869	0	0.333	1.823	0.549	91	C3-pos 06_treshold.tif:c:3/3 t:5/27 - pos 06_hyper_cleaned_sub 1 (7to9)_reg	45.062	0	0.389	2.717	0.368
92	C3-pos 06_treshold-1.tif:c:3/3 t:4/27 - pos 06_hyper_cleaned_sub 1 (7to9)_reg	105.487	0	0.598	1.681	0.595	92	C3-pos 06_treshold.tif:c:3/3 t:5/27 - pos 06_hyper_cleaned_sub 1 (7to9)_reg	77.835	0	0.69	1.626	0.615
93	C3-pos 06_treshold-1.tif:c:3/3 t:4/27 - pos 06_hyper_cleaned_sub 1 (7to9)_reg	135.187	0	0.596	1.383	0.723	93	C3-pos 06_treshold.tif:c:3/3 t:5/27 - pos 06_hyper_cleaned_sub 1 (7to9)_reg	156.694	0	0.548	1.771	0.565
94	C3-pos 06_treshold-1.tif:c:3/3 t:4/27 - pos 06_hyper_cleaned_sub 1 (7to9)_reg	17.41	0	0.667	2.688	0.372	94	C3-pos 06_treshold.tif:c:3/3 t:5/27 - pos 06_hyper_cleaned_sub 1 (7to9)_reg	88.076	0	0.629	1.416	0.706
95	C3-pos 06_treshold-1.tif:c:3/3 t:4/27 - pos 06_hyper_cleaned_sub 1 (7to9)_reg	22.531	0	0.38	1.813	0.551	95	C3-pos 06_treshold.tif:c:3/3 t:5/27 - pos 06_hyper_cleaned_sub 1 (7to9)_reg	92.173	0	0.792	1.603	0.624
96	C3-pos 06_treshold-1.tif:c:3/3 t:4/27 - pos 06_hyper_cleaned_sub 1 (7to9)_reg	46.087	0	0.732	1.313	0.762	96	C3-pos 06_treshold.tif:c:3/3 t:5/27 - pos 06_hyper_cleaned_sub 1 (7to9)_reg	75.787	0	0.313	2.099	0.477
97	C3-pos 06_treshold-1.tif:c:3/3 t:4/27 - pos 06_hyper_cleaned_sub 1 (7to9)_reg	64.521	0	0.494	2.884	0.347	97	C3-pos 06_treshold.tif:c:3/3 t:5/27 - pos 06_hyper_cleaned_sub 1 (7to9)_reg	41.99	0	0.467	1.402	0.713
98	C3-pos 06_treshold-1.tif:c:3/3 t:4/27 - pos 06_hyper_cleaned_sub 1 (7to9)_reg	30.724	0	0.679	2.633	0.38	98	C3-pos 06_treshold.tif:c:3/3 t:5/27 - pos 06_hyper_cleaned_sub 1 (7to9)_reg	51.207	0	0.962	1.102	0.907
99	C3-pos 06_treshold-1.tif:c:3/3 t:4/27 - pos 06_hyper_cleaned_sub 1 (7to9)_reg	78.859	0	0.957	1.106	0.904	99	C3-pos 06_treshold.tif:c:3/3 t:5/27 - pos 06_hyper_cleaned_sub 1 (7to9)_reg	80.907	0	0.454	1.137	0.879
100	C3-pos 06_treshold-1.tif:c:3/3 t:4/27 - pos 06_hyper_cleaned_sub 1 (7to9)_reg	65.545	0	0.599	1.584	0.631	100	C3-pos 06_treshold.tif:c:3/3 t:5/27 - pos 06_hyper_cleaned_sub 1 (7to9)_reg	145.429	0	0.397	2.231	0.448
101	C3-pos 06_treshold-1.tif:c:3/3 t:4/27 - pos 06_hyper_cleaned_sub 1 (7to9)_reg	130.066	0	0.264	1.85	0.54	101	C3-pos 06_treshold.tif:c:3/3 t:5/27 - pos 06_hyper_cleaned_sub 1 (7to9)_reg	76.811	0	0.651	2.129	0.47
102	C3-pos 06_treshold-1.tif:c:3/3 t:4/27 - pos 06_hyper_cleaned_sub 1 (7to9)_reg	116.752	0	0.4	2.057	0.486	102	C3-pos 06_treshold.tif:c:3/3 t:5/27 - pos 06_hyper_cleaned_sub 1 (7to9)_reg	113.68	0	0.49	2.248	0.445
103	C3-pos 06_treshold-1.tif:c:3/3 t:4/27 - pos 06_hyper_cleaned_sub 1 (7to9)_reg	77.835	0	0.681	1.541	0.649	103	C3-pos 06_treshold.tif:c:3/3 t:5/27 - pos 06_hyper_cleaned_sub 1 (7to9)_reg	22.531	0	0.922	1.448	0.69
104	C3-pos 06_treshold-1.tif:c:3/3 t:4/27 - pos 06_hyper_cleaned_sub 1 (7to9)_reg	17.41	0	0.911	1.387	0.721	104	C3-pos 06_treshold.tif:c:3/3 t:5/27 - pos 06_hyper_cleaned_sub 1 (7to9)_reg	39.942	0	0.929	1.457	0.687
105	C3-pos 06_treshold-1.tif:c:3/3 t:4/27 - pos 06_hyper_cleaned_sub 1 (7to9)_reg	121.873	0	0.698	1.618	0.618	105	C3-pos 06_treshold.tif:c:3/3 t:6/27 - pos 06_hyper_cleaned_sub 1 (7to9)_reg	34.821	0	0.919	1.146	0.873
106	C3-pos 06_treshold-1.tif:c:3/3 t:4/27 - pos 06_hyper_cleaned_sub 1 (7to9)_reg	120.849	0	0.281	1.814	0.551	106	C3-pos 06_treshold.tif:c:3/3 t:6/27 - pos 06_hyper_cleaned_sub 1 (7to9)_reg	87.052	0	0.796	1.959	0.51
107	C3-pos 06_treshold-1.tif:c:3/3 t:4/27 - pos 06_hyper_cleaned_sub 1 (7to9)_reg	53.256	0	0.614	1.223	0.818	107	C3-pos 06_treshold.tif:c:3/3 t:6/27 - pos 06_hyper_cleaned_sub 1 (7to9)_reg	149.525	0	0.297	3.339	0.299
108	C3-pos 06_treshold-1.tif:c:3/3 t:4/27 - pos 06_hyper_cleaned_sub 1 (7to9)_reg	78.859	0	0.566	1.376	0.727	108	C3-pos 06_treshold.tif:c:3/3 t:6/27 - pos 06_hyper_cleaned_sub 1 (7to9)_reg	85.004	0	0.278	1.066	0.938
109	C3-pos 06_treshold-1.tif:c:3/3 t:4/27 - pos 06_hyper_cleaned_sub 1 (7to9)_reg	96.27	0	0.661	1.665	0.601	109	C3-pos 06_treshold.tif:c:3/3 t:6/27 - pos 06_hyper_cleaned_sub 1 (7to9)_reg	79.883	0	0.442	1.422	0.703
110	C3-pos 06_treshold-1.tif:c:3/3 t:4/27 - pos 06_hyper_cleaned_sub 1 (7to9)_reg	71.69	0	0.412	2.022	0.495	110	C3-pos 06_treshold.tif:c:3/3 t:6/27 - pos 06_hyper_cleaned_sub 1 (7to9)_reg	65.545	0	0.253	1.589	0.629
111	C3-pos 06_treshold-1.tif:c:3/3 t:4/27 - pos 06_hyper_cleaned_sub 1 (7to9)_reg	118.801	0	0.566	1.529	0.654	111	C3-pos 06_treshold.tif:c:3/3 t:6/27 - pos 06_hyper_cleaned_sub 1 (7to9)_reg	149.525	0	0.68	1.573	0.636
112	C3-pos 06_treshold-1.tif:c:3/3 t:4/27 - pos 06_hyper_cleaned_sub 1 (7to9)_reg	69.642	0	0.601	2.408	0.415	112	C3-pos 06_treshold.tif:c:3/3 t:6/27 - pos 06_hyper_cleaned_sub 1 (7to9)_reg	189.467	0	0.532	1.933	0.517
113	C3-pos 06_treshold-1.tif:c:3/3 t:4/27 - pos 06_hyper_cleaned_sub 1 (7to9)_reg	80.907	0	0.432	2.073	0.482	113	C3-pos 06_treshold.tif:c:3/3 t:6/27 - pos 06_hyper_cleaned_sub 1 (7to9)_reg	43.014	0	1	1.045	0.957
114	C3-pos 06_treshold-1.tif:c:3/3 t:5/27 - pos 06_hyper_cleaned_sub 1 (7to9)_reg	54.28	0	0.916	1.233	0.811	114	C3-pos 06_treshold.tif:c:3/3 t:6/27 - pos 06_hyper_cleaned_sub 1 (7to9)_reg	44.038	0	0.515	1.723	0.58
115	C3-pos 06_treshold-1.tif:c:3/3 t:5/27 - pos 06_hyper_cleaned_sub 1 (7to9)_reg	80.907	0	0.887	1.079	0.927	115	C3-pos 06_treshold.tif:c:3/3 t:6/27 - pos 06_hyper_cleaned_sub 1 (7to9)_reg	32.773	0	0.453	1.199	0.834
116	C3-pos 06_treshold-1.tif:c:3/3 t:5/27 - pos 06_hyper_cleaned_sub 1 (7to9)_reg	36.869	0	0.447	1.853	0.54	116	C3-pos 06_treshold.tif:c:3/3 t:6/27 - pos 06_hyper_cleaned_sub 1 (7to9)_reg	44.038	0	0.867	1.882	0.531
117	C3-pos 06_treshold-1.tif:c:3/3 t:5/27 - pos 06_hyper_cleaned_sub 1 (7to9)_reg	64.521	0	0.959	1.118	0.894	117	C3-pos 06_treshold.tif:c:3/3 t:6/27 - pos 06_hyper_cleaned_sub 1 (7to9)_reg	61.449	0	0.283	1.677	0.596
118	C3-pos 06_treshold-1.tif:c:3/3 t:5/27 - pos 06_hyper_cleaned_sub 1 (7to9)_reg	56.328	0	0.431	1.465	0.683	118	C3-pos 06_treshold.tif:c:3/3 t:6/27 - pos 06_hyper_cleaned_sub 1 (7to9)_reg	54.28	0	0.575	1.498	0.668
119	C3-pos 06_treshold-1.tif:c:3/3 t:5/27 - pos 06_hyper_cleaned_sub 1 (7to9)_reg	170.008	0	0.435	2.475	0.404	119	C3-pos 06_treshold.tif:c:3/3 t:6/27 - pos 06_hyper_cleaned_sub 1 (7to9)_reg	81.932	0	0.784	1.621	0.617
120	C3-pos 06_treshold-1.tif:c:3/3 t:5/27 - pos 06_hyper_cleaned_sub 1 (7to9)_reg	192.539	0	0.51	1.885	0.53	120	C3-pos 06_treshold.tif:c:3/3 t:6/27 - pos 06_hyper_cleaned_sub 1 (7to9)_reg	137.235	0	0.198	3.05	0.328
121	C3-pos 06_treshold-1.tif:c:3/3 t:5/27 - pos 06_hyper_cleaned_sub 1 (7to9)_reg	57.352	0	0.711	1.414	0.707	121	C3-pos 06_treshold.tif:c:3/3 t:6/27 - pos 06_hyper_cleaned_sub 1 (7to9)_reg	41.99	0	0.866	1.571	0.636
122	C3-pos 06_treshold-1.tif:c:3/3 t:5/27 - pos 06_hyper_cleaned_sub 1 (7to9)_reg	131.091	0	0.63	1.24	0.806	122	C3-pos 06_treshold.tif:c:3/3 t:6/27 - pos 06_hyper_cleaned_sub 1 (7to9)_reg	41.99	0	0.267	1.782	0.561
123	C3-pos 06_treshold-1.tif:c:3/3 t:5/27 - pos 06_hyper_cleaned_sub 1 (7to9)_reg	18.435	0	0.808	1.512	0.661	123	C3-pos 06_treshold.tif:c:3/3 t:7/27 - pos 06_hyper_cleaned_sub 1 (7to9)_reg	36.869	0	0.974	1.142	0.876
124	C3-pos 06_treshold-1.tif:c:3/3 t:5/27 - pos 06_hyper_cleaned_sub 1 (7to9)_reg	40.966	0	0.238	1.552	0.644	124	C3-pos 06_treshold.tif:c:3/3 t:7/27 - pos 06_hyper_cleaned_sub 1 (7to9)_reg	72.714	0	0.77	1.177	0.849
125	C3-pos 06_treshold-1.tif:c:3/3 t:5/27 - pos 06_hyper_cleaned_sub 1 (7to9)_reg	27.652	0	0.458	1.846	0.542	125	C3-pos 06_treshold.tif:c:3/3 t:7/27 - pos 06_hyper_cleaned_sub 1 (7to9)_reg	147.477	0	0.244	6.51	0.154
126	C3-pos 06_treshold-1.tif:c:3/3 t:5/27 - pos 06_hyper_cleaned_sub 1 (7to9)_reg	56.328	0	0.858	1.367	0.731	126	C3-pos 06_treshold.tif:c:3/3 t:7/27 - pos 06_hyper_cleaned_sub 1 (7to9)_reg	66.569	0	0.629	1.244	0.804
127	C3-pos 06_treshold-1.tif:c:3/3 t:5/27 - pos 06_hyper_cleaned_sub 1 (7to9)_reg	20.483	0	0.965	1.203	0.831	127	C3-pos 06_treshold.tif:c:3/3 t:7/27 - pos 06_hyper_cleaned_sub 1 (7to9)_reg	74.763	0	0.72	1.809	0.553
128	C3-pos 06_treshold-1.tif:c:3/3 t:5/27 - pos 06_hyper_cleaned_sub 1 (7to9)_reg	83.98	0	0.889	1.112	0.899	128	C3-pos 06_treshold.tif:c:3/3 t:7/27 - pos 06_hyper_cleaned_sub 1 (7to9)_reg	94.221	0	0.596	1.348	0.742
129	C3-pos 06_treshold-1.tif:c:3/3 t:5/27 - pos 06_hyper_cleaned_sub 1 (7to9)_reg	116.752	0	0.463	2.165	0.462	129	C3-pos 06_treshold.tif:c:3/3 t:7/27 - pos 06_hyper_cleaned_sub 1 (7to9)_reg	207.901	0	0.404	1.786	0.56
130	C3-pos 06_treshold-1.tif:c:3/3 t:5/27 - pos 06_hyper_cleaned_sub 1 (7to9)_reg	150.549	0	0.297	1.401	0.714	130	C3-pos 06_treshold.tif:c:3/3 t:7/27 - pos 06_hyper_cleaned_sub 1 (7to9)_reg	115.728	0	0.716	1.232	0.812
131	C3-pos 06_treshold-1.tif:c:3/3 t:5/27 - pos 06_hyper_cleaned_sub 1 (7to9)_reg	122.897	0	0.509	2.293	0.436	131	C3-pos 06_treshold.tif:c:3/3 t:7/27 - pos 06_hyper_cleaned_sub 1 (7to9)_reg	64.521	0	0.783	1.477	0.677
132	C3-pos 06_treshold-1.tif:c:3/3 t:5/27 - pos 06_hyper_cleaned_sub 1 (7to9)_reg	18.435	0	0.965	1.089	0.919	132	C3-pos 06_treshold.tif:c:3/3 t:7/27 - pos 06_hyper_cleaned_sub 1 (7to9)_reg	36.869	0	0.404	2.867	0.349
133	C3-pos 06_treshold-1.tif:c:3/3 t:5/27 - pos 06_hyper_cleaned_sub 1 (7to9)_reg	78.859	0	0.37	2.098	0.477	133	C3-pos 06_treshold.tif:c:3/3 t:7/27 - pos 06_hyper_cleaned_sub 1 (7to9)_reg	39.942	0	0.65	1.009	0.991
134	C3-pos 06_treshold-1.tif:c:3/3 t:5/27 - pos 06_hyper_cleaned_sub 1 (7to9)_reg	122.897	0	0.761	1.509	0.663	134	C3-pos 06_treshold.tif:c:3/3 t:7/27 - pos 06_hyper_cleaned_sub 1 (7to9)_reg	67.594	0	0.763	1.48	0.676
135	C3-pos 06_treshold-1.tif:c:3/3 t:5/27 - pos 06_hyper_cleaned_sub 1 (7to9)_reg	99.342	0	0.403	2.518	0.397	135	C3-pos 06_treshold.tif:c:3/3 t:7/27 - pos 06_hyper_cleaned_sub 1 (7to9)_reg	71.69	0	0.77	1.586	0.63
136	C3-pos 06_treshold-1.tif:c:3/3 t:5/27 - pos 06_hyper_cleaned_sub 1 (7to9)_reg	82.956	0	0.609	1.584	0.631	136	C3-pos 06_treshold.tif:c:3/3 t:7/27 - pos 06_hyper_cleaned_sub 1 (7to9)_reg	87.052	0	0.729	1.802	0.555
137	C3-pos 06_treshold-1.tif:c:3/3 t:5/27 - pos 06_hyper_cleaned_sub 1 (7to9)_reg	69.642	0	0.737	1.706	0.586	137	C3-pos 06_treshold.tif:c:3/3 t:7/27 - pos 06_hyper_cleaned_sub 1 (7to9)_reg	211.998	0	0.459	1.621	0.617
138	C3-pos 06_treshold-1.tif:c:3/3 t:5/27 - pos 06_hyper_cleaned_sub 1 (7to9)_reg	120.849	0	0.589	1.544	0.648	138	C3-pos 06_treshold.tif:c:3/3 t:7/27 - pos 06_hyper_cleaned_sub 1 (7to9)_reg	41.99	0	0.826	1.556	0.643
139	C3-pos 06_treshold-1.tif:c:3/3 t:5/27 - pos 06_hyper_cleaned_sub 1 (7to9)_reg	105.487	0	0.465	1.845	0.542	139	C3-pos 06_treshold.tif:c:3/3 t:7/27 - pos 06_hyper_cleaned_sub 1 (7to9)_reg	16.386	0	0.719	1.518	0.659
140	C3-pos 06_treshold-1.tif:c:3/3 t:5/27 - pos 06_hyper_cleaned_sub 1 (7to9)_reg	71.69	0	0.322	3.276	0.305	140	C3-pos 06_treshold.tif:c:3/3 t:8/27 - pos 06_hyper_cleaned_sub 1 (7to9)_reg	44.038	0	1	1.085	0.921
141	C3-pos 06_treshold-1.tif:c:3/3 t:5/27 - pos 06_hyper_cleaned_sub 1 (7to9)_reg	50.183	0	0.722	2.122	0.471	141	C3-pos 06_treshold.tif:c:3/3 t:8/27 - pos 06_hyper_cleaned_sub 1 (7to9)_reg	71.69	0	0.903	1.439	0.695
142	C3-pos 06_treshold-1.tif:c:3/3 t:6/27 - pos 06_hyper_cleaned_sub 1 (7to9)_reg	31.748	0	0.394	2.934	0.341	142	C3-pos 06_treshold.tif:c:3/3 t:8/27 - pos 06_hyper_cleaned_sub 1 (7to9)_reg	128.018	0	0.493	3.266	0.306
143	C3-pos 06_treshold-1.tif:c:3/3 t:6/27 - pos 06_hyper_cleaned_sub 1 (7to9)_reg	46.087	0	0.777	1.391	0.719	143	C3-pos 06_treshold.tif:c:3/3 t:8/27 - pos 06_hyper_cleaned_sub 1 (7to9)_reg	108.559	0	0.574	2.989	0.335
144	C3-pos 06_treshold-1.tif:c:3/3 t:6/27 - pos 06_hyper_cleaned_sub 1 (7to9)_reg	82.956	0	0.784	1.325	0.754	144	C3-pos 06_treshold.tif:c:3/3 t:8/27 - pos 06_hyper_cleaned_sub 1 (7to9)_reg	206.877	0	0.618	1.533	0.652
145	C3-pos 06_treshold-1.tif:c:3/3 t:6/27 - pos 06_hyper_cleaned_sub 1 (7to9)_reg	58.376	0	0.265	1.402	0.713	145	C3-pos 06_treshold.tif:c:3/3 t:8/27 - pos 06_hyper_cleaned_sub 1 (7to9)_reg	29.7	0	0.452	2.415	0.414
146	C3-pos 06_treshold-1.tif:c:3/3 t:6/27 - pos 06_hyper_cleaned_sub 1 (7to9)_reg	27.652	0	0.599	1.377	0.726	146	C3-pos 06_treshold.tif:c:3/3 t:8/27 - pos 06_hyper_cleaned_sub 1 (7to9)_reg	96.27	0	0.58	1.291	0.775
147	C3-pos 06_treshold-1.tif:c:3/3 t:6/27 - pos 06_hyper_cleaned_sub 1 (7to9)_reg	58.376	0	0.853	1.063	0.941	147	C3-pos 06_treshold.tif:c:3/3 t:8/27 - pos 06_hyper_cleaned_sub 1 (7to9)_reg	26.628	0	0.441	1.21	0.826
148	C3-pos 06_treshold-1.tif:c:3/3 t:6/27 - pos 06_hyper_cleaned_sub 1 (7to9)_reg	123.921	0	0.702	1.416	0.706	148	C3-pos 06_treshold.tif:c:3/3 t:8/27 - pos 06_hyper_cleaned_sub 1 (7to9)_reg	128.018	0	0.733	1.083	0.923
149	C3-pos 06_treshold-1.tif:c:3/3 t:6/27 - pos 06_hyper_cleaned_sub 1 (7to9)_reg	184.346	0	0.409	2.31	0.433	149	C3-pos 06_treshold.tif:c:3/3 t:8/27 - pos 06_hyper_cleaned_sub 1 (7to9)_reg	88.076	0	0.715	1.845	0.542
150	C3-pos 06_treshold-1.tif:c:3/3 t:6/27 - pos 06_hyper_cleaned_sub 1 (7to9)_reg	100.366	0	0.659	1.81	0.553	150	C3-pos 06_treshold.tif:c:3/3 t:8/27 - pos 06_hyper_cleaned_sub 1 (7to9)_reg	88.076	0	0.715	1.73	0.578
151	C3-pos 06_treshold-1.tif:c:3/3 t:6/27 - pos 06_hyper_cleaned_sub 1 (7to9)_reg	16.386	0	0.468	1.36	0.735	151	C3-pos 06_treshold.tif:c:3/3 t:8/27 - pos 06_hyper_cleaned_sub 1 (7to9)_reg	97.294	0	0.95	1.439	0.695
152	C3-pos 06_treshold-1.tif:c:3/3 t:6/27 - pos 06_hyper_cleaned_sub 1 (7to9)_reg	149.525	0	0.462	1.366	0.732	152	C3-pos 06_treshold.tif:c:3/3 t:8/27 - pos 06_hyper_cleaned_sub 1 (7to9)_reg	25.604	0	0.821	1.502	0.666
153	C3-pos 06_treshold-1.tif:c:3/3 t:6/27 - pos 06_hyper_cleaned_sub 1 (7to9)_reg	22.531	0	0.329	1.62	0.617	153	C3-pos 06_treshold.tif:c:3/3 t:8/27 - pos 06_hyper_cleaned_sub 1 (7to9)_reg	35.845	0	0.74	1.697	0.589
154	C3-pos 06_treshold-1.tif:c:3/3 t:6/27 - pos 06_hyper_cleaned_sub 1 (7to9)_reg	92.173	0	0.726	1.864	0.537	154	C3-pos 06_treshold.tif:c:3/3 t:8/27 - pos 06_hyper_cleaned_sub 1 (7to9)_reg	71.69	0	0.608	2.246	0.445
155	C3-pos 06_treshold-1.tif:c:3/3 t:6/27 - pos 06_hyper_cleaned_sub 1 (7to9)_reg	154.646	0	0.415	3.009	0.332	155	C3-pos 06_treshold.tif:c:3/3 t:8/27 - pos 06_hyper_cleaned_sub 1 (7to9)_reg	89.101	0	0.724	1.275	0.785
156	C3-pos 06_treshold-1.tif:c:3/3 t:6/27 - pos 06_hyper_cleaned_sub 1 (7to9)_reg	137.235	0	0.357	1.8	0.556	156	C3-pos 06_treshold.tif:c:3/3 t:8/27 - pos 06_hyper_cleaned_sub 1 (7to9)_reg	78.859	0	0.633	1.53	0.654
157	C3-pos 06_treshold-1.tif:c:3/3 t:6/27 - pos 06_hyper_cleaned_sub 1 (7to9)_reg	92.173	0	0.871	1.226	0.816	157	C3-pos 06_treshold.tif:c:3/3 t:8/27 - pos 06_hyper_cleaned_sub 1 (7to9)_reg	213.022	0	0.532	2.091	0.478
158	C3-pos 06_treshold-1.tif:c:3/3 t:6/27 - pos 06_hyper_cleaned_sub 1 (7to9)_reg	18.435	0	0.868	1.302	0.768	158	C3-pos 06_treshold.tif:c:3/3 t:8/27 - pos 06_hyper_cleaned_sub 1 (7to9)_reg	39.942	0	0.841	1.79	0.559
159	C3-pos 06_treshold-1.tif:c:3/3 t:6/27 - pos 06_hyper_cleaned_sub 1 (7to9)_reg	25.604	0	0.842	1.31	0.763	159	C3-pos 06_treshold.tif:c:3/3 t:8/27 - pos 06_hyper_cleaned_sub 1 (7to9)_reg	32.773	0	0.487	4.144	0.241
160	C3-pos 06_treshold-1.tif:c:3/3 t:6/27 - pos 06_hyper_cleaned_sub 1 (7to9)_reg	122.897	0	0.821	1.368	0.731	160	C3-pos 06_treshold.tif:c:3/3 t:9/27 - pos 06_hyper_cleaned_sub 1 (7to9)_reg	38.917	0	1	1.055	0.948
161	C3-pos 06_treshold-1.tif:c:3/3 t:6/27 - pos 06_hyper_cleaned_sub 1 (7to9)_reg	180.249	0	0.28	2.533	0.395	161	C3-pos 06_treshold.tif:c:3/3 t:9/27 - pos 06_hyper_cleaned_sub 1 (7to9)_reg	96.27	0	0.587	2.01	0.498
162	C3-pos 06_treshold-1.tif:c:3/3 t:6/27 - pos 06_hyper_cleaned_sub 1 (7to9)_reg	21.507	0	0.88	1.969	0.508	162	C3-pos 06_treshold.tif:c:3/3 t:9/27 - pos 06_hyper_cleaned_sub 1 (7to9)_reg	82.956	0	0.837	1.198	0.835
163	C3-pos 06_treshold-1.tif:c:3/3 t:6/27 - pos 06_hyper_cleaned_sub 1 (7to9)_reg	98.318	0	0.447	2.287	0.437	163	C3-pos 06_treshold.tif:c:3/3 t:9/27 - pos 06_hyper_cleaned_sub 1 (7to9)_reg	120.849	0	0.581	2.323	0.431
164	C3-pos 06_treshold-1.tif:c:3/3 t:6/27 - pos 06_hyper_cleaned_sub 1 (7to9)_reg	100.366	0	0.536	2.927	0.342	164	C3-pos 06_treshold.tif:c:3/3 t:9/27 - pos 06_hyper_cleaned_sub 1 (7to9)_reg	61.449	0	0.41	2.425	0.412
165	C3-pos 06_treshold-1.tif:c:3/3 t:6/27 - pos 06_hyper_cleaned_sub 1 (7to9)_reg	18.435	0	0.591	2.944	0.34	165	C3-pos 06_treshold.tif:c:3/3 t:9/27 - pos 06_hyper_cleaned_sub 1 (7to9)_reg	247.843	0	0.449	1.884	0.531
166	C3-pos 06_treshold-1.tif:c:3/3 t:6/27 - pos 06_hyper_cleaned_sub 1 (7to9)_reg	70.666	0	0.401	2.534	0.395	166	C3-pos 06_treshold.tif:c:3/3 t:9/27 - pos 06_hyper_cleaned_sub 1 (7to9)_reg	128.018	0	0.442	2.949	0.339
167	C3-pos 06_treshold-1.tif:c:3/3 t:7/27 - pos 06_hyper_cleaned_sub 1 (7to9)_reg	52.231	0	0.921	1.332	0.751	167	C3-pos 06_treshold.tif:c:3/3 t:9/27 - pos 06_hyper_cleaned_sub 1 (7to9)_reg	55.304	0	0.795	1.747	0.572
168	C3-pos 06_treshold-1.tif:c:3/3 t:7/27 - pos 06_hyper_cleaned_sub 1 (7to9)_reg	86.028	0	0.666	1.234	0.81	168	C3-pos 06_treshold.tif:c:3/3 t:9/27 - pos 06_hyper_cleaned_sub 1 (7to9)_reg	103.439	0	0.414	2.09	0.478
169	C3-pos 06_treshold-1.tif:c:3/3 t:7/27 - pos 06_hyper_cleaned_sub 1 (7to9)_reg	55.304	0	0.227	1.397	0.716	169	C3-pos 06_treshold.tif:c:3/3 t:9/27 - pos 06_hyper_cleaned_sub 1 (7to9)_reg	95.245	0	0.742	1.359	0.736
170	C3-pos 06_treshold-1.tif:c:3/3 t:7/27 - pos 06_hyper_cleaned_sub 1 (7to9)_reg	38.917	0	0.803	1.414	0.707	170	C3-pos 06_treshold.tif:c:3/3 t:9/27 - pos 06_hyper_cleaned_sub 1 (7to9)_reg	54.28	0	0.78	1.978	0.506
171	C3-pos 06_treshold-1.tif:c:3/3 t:7/27 - pos 06_hyper_cleaned_sub 1 (7to9)_reg	62.473	0	0.898	1.027	0.974	171	C3-pos 06_treshold.tif:c:3/3 t:9/27 - pos 06_hyper_cleaned_sub 1 (7to9)_reg	152.598	0	0.239	3.034	0.33
172	C3-pos 06_treshold-1.tif:c:3/3 t:7/27 - pos 06_hyper_cleaned_sub 1 (7to9)_reg	75.787	0	0.405	2.149	0.465	172	C3-pos 06_treshold.tif:c:3/3 t:9/27 - pos 06_hyper_cleaned_sub 1 (7to9)_reg	34.821	0	0.553	2.275	0.44
173	C3-pos 06_treshold-1.tif:c:3/3 t:7/27 - pos 06_hyper_cleaned_sub 1 (7to9)_reg	62.473	0	0.539	1.866	0.536	173	C3-pos 06_treshold.tif:c:3/3 t:9/27 - pos 06_hyper_cleaned_sub 1 (7to9)_reg	67.594	0	0.434	1.26	0.793
174	C3-pos 06_treshold-1.tif:c:3/3 t:7/27 - pos 06_hyper_cleaned_sub 1 (7to9)_reg	257.06	0	0.395	2.998	0.334	174	C3-pos 06_treshold.tif:c:3/3 t:9/27 - pos 06_hyper_cleaned_sub 1 (7to9)_reg	75.787	0	0.541	1.469	0.681
175	C3-pos 06_treshold-1.tif:c:3/3 t:7/27 - pos 06_hyper_cleaned_sub 1 (7to9)_reg	40.966	0	0.256	1.584	0.631	175	C3-pos 06_treshold.tif:c:3/3 t:9/27 - pos 06_hyper_cleaned_sub 1 (7to9)_reg	86.028	0	0.459	1.258	0.795
176	C3-pos 06_treshold-1.tif:c:3/3 t:7/27 - pos 06_hyper_cleaned_sub 1 (7to9)_reg	26.628	0	0.416	1.681	0.595	176	C3-pos 06_treshold.tif:c:3/3 t:9/27 - pos 06_hyper_cleaned_sub 1 (7to9)_reg	185.37	0	0.494	2.3	0.435
177	C3-pos 06_treshold-1.tif:c:3/3 t:7/27 - pos 06_hyper_cleaned_sub 1 (7to9)_reg	118.801	0	0.452	1.218	0.821	177	C3-pos 06_treshold.tif:c:3/3 t:9/27 - pos 06_hyper_cleaned_sub 1 (7to9)_reg	40.966	0	0.862	1.694	0.59
178	C3-pos 06_treshold-1.tif:c:3/3 t:7/27 - pos 06_hyper_cleaned_sub 1 (7to9)_reg	90.125	0	0.69	1.531	0.653	178	C3-pos 06_treshold.tif:c:3/3 t:9/27 - pos 06_hyper_cleaned_sub 1 (7to9)_reg	24.579	0	0.615	1.864	0.536
179	C3-pos 06_treshold-1.tif:c:3/3 t:7/27 - pos 06_hyper_cleaned_sub 1 (7to9)_reg	21.507	0	1	1.093	0.915	179	C3-pos 06_treshold.tif:c:3/3 t:10/27 - pos 06_hyper_cleaned_sub 1 (7to9)_reg	37.893	0	0.948	1.069	0.936
180	C3-pos 06_treshold-1.tif:c:3/3 t:7/27 - pos 06_hyper_cleaned_sub 1 (7to9)_reg	110.608	0	0.524	1.073	0.932	180	C3-pos 06_treshold.tif:c:3/3 t:10/27 - pos 06_hyper_cleaned_sub 1 (7to9)_reg	87.052	0	0.796	1.52	0.658
181	C3-pos 06_treshold-1.tif:c:3/3 t:7/27 - pos 06_hyper_cleaned_sub 1 (7to9)_reg	123.921	0	0.472	2.396	0.417	181	C3-pos 06_treshold.tif:c:3/3 t:10/27 - pos 06_hyper_cleaned_sub 1 (7to9)_reg	68.618	0	0.833	1.574	0.635
182	C3-pos 06_treshold-1.tif:c:3/3 t:7/27 - pos 06_hyper_cleaned_sub 1 (7to9)_reg	105.487	0	0.704	1.404	0.712	182	C3-pos 06_treshold.tif:c:3/3 t:10/27 - pos 06_hyper_cleaned_sub 1 (7to9)_reg	112.656	0	0.517	2.095	0.477
183	C3-pos 06_treshold-1.tif:c:3/3 t:7/27 - pos 06_hyper_cleaned_sub 1 (7to9)_reg	17.41	0	0.423	3.735	0.268	183	C3-pos 06_treshold.tif:c:3/3 t:10/27 - pos 06_hyper_cleaned_sub 1 (7to9)_reg	204.829	0	0.488	2.284	0.438
184	C3-pos 06_treshold-1.tif:c:3/3 t:7/27 - pos 06_hyper_cleaned_sub 1 (7to9)_reg	20.483	0	0.898	1.185	0.844	184	C3-pos 06_treshold.tif:c:3/3 t:10/27 - pos 06_hyper_cleaned_sub 1 (7to9)_reg	52.231	0	0.437	2.162	0.462
185	C3-pos 06_treshold-1.tif:c:3/3 t:7/27 - pos 06_hyper_cleaned_sub 1 (7to9)_reg	89.101	0	0.521	3.285	0.304	185	C3-pos 06_treshold.tif:c:3/3 t:10/27 - pos 06_hyper_cleaned_sub 1 (7to9)_reg	21.507	0	1	1.147	0.872
186	C3-pos 06_treshold-1.tif:c:3/3 t:7/27 - pos 06_hyper_cleaned_sub 1 (7to9)_reg	129.042	0	0.829	1.219	0.82	186	C3-pos 06_treshold.tif:c:3/3 t:10/27 - pos 06_hyper_cleaned_sub 1 (7to9)_reg	112.656	0	0.475	2.209	0.453
187	C3-pos 06_treshold-1.tif:c:3/3 t:7/27 - pos 06_hyper_cleaned_sub 1 (7to9)_reg	34.821	0	0.972	1.407	0.711	187	C3-pos 06_treshold.tif:c:3/3 t:10/27 - pos 06_hyper_cleaned_sub 1 (7to9)_reg	86.028	0	0.777	1.746	0.573
188	C3-pos 06_treshold-1.tif:c:3/3 t:7/27 - pos 06_hyper_cleaned_sub 1 (7to9)_reg	21.507	0	0.943	1.515	0.66	188	C3-pos 06_treshold.tif:c:3/3 t:10/27 - pos 06_hyper_cleaned_sub 1 (7to9)_reg	69.642	0	0.713	1.592	0.628
189	C3-pos 06_treshold-1.tif:c:3/3 t:7/27 - pos 06_hyper_cleaned_sub 1 (7to9)_reg	89.101	0	0.428	2.582	0.387	189	C3-pos 06_treshold.tif:c:3/3 t:10/27 - pos 06_hyper_cleaned_sub 1 (7to9)_reg	167.96	0	0.214	3.621	0.276
190	C3-pos 06_treshold-1.tif:c:3/3 t:7/27 - pos 06_hyper_cleaned_sub 1 (7to9)_reg	82.956	0	0.495	2.668	0.375	190	C3-pos 06_treshold.tif:c:3/3 t:10/27 - pos 06_hyper_cleaned_sub 1 (7to9)_reg	37.893	0	0.453	2.18	0.459
191	C3-pos 06_treshold-1.tif:c:3/3 t:7/27 - pos 06_hyper_cleaned_sub 1 (7to9)_reg	47.111	0	0.603	1.863	0.537	191	C3-pos 06_treshold.tif:c:3/3 t:10/27 - pos 06_hyper_cleaned_sub 1 (7to9)_reg	23.555	0	0.32	2.018	0.496
192	C3-pos 06_treshold-1.tif:c:3/3 t:8/27 - pos 06_hyper_cleaned_sub 1 (7to9)_reg	53.256	0	0.898	1.287	0.777	192	C3-pos 06_treshold.tif:c:3/3 t:10/27 - pos 06_hyper_cleaned_sub 1 (7to9)_reg	62.473	0	0.671	2.001	0.5
193	C3-pos 06_treshold-1.tif:c:3/3 t:8/27 - pos 06_hyper_cleaned_sub 1 (7to9)_reg	81.932	0	0.868	1.186	0.843	193	C3-pos 06_treshold.tif:c:3/3 t:10/27 - pos 06_hyper_cleaned_sub 1 (7to9)_reg	72.714	0	0.809	1.454	0.688
194	C3-pos 06_treshold-1.tif:c:3/3 t:8/27 - pos 06_hyper_cleaned_sub 1 (7to9)_reg	35.845	0	0.253	1.522	0.657	194	C3-pos 06_treshold.tif:c:3/3 t:10/27 - pos 06_hyper_cleaned_sub 1 (7to9)_reg	104.463	0	0.509	1.938	0.516
195	C3-pos 06_treshold-1.tif:c:3/3 t:8/27 - pos 06_hyper_cleaned_sub 1 (7to9)_reg	43.014	0	0.401	1.312	0.762	195	C3-pos 06_treshold.tif:c:3/3 t:10/27 - pos 06_hyper_cleaned_sub 1 (7to9)_reg	156.694	0	0.217	2.412	0.415
196	C3-pos 06_treshold-1.tif:c:3/3 t:8/27 - pos 06_hyper_cleaned_sub 1 (7to9)_reg	85.004	0	0.767	1.257	0.796	196	C3-pos 06_treshold.tif:c:3/3 t:10/27 - pos 06_hyper_cleaned_sub 1 (7to9)_reg	34.821	0	0.853	1.451	0.689
197	C3-pos 06_treshold-1.tif:c:3/3 t:8/27 - pos 06_hyper_cleaned_sub 1 (7to9)_reg	58.376	0	0.927	1.172	0.853	197	C3-pos 06_treshold.tif:c:3/3 t:10/27 - pos 06_hyper_cleaned_sub 1 (7to9)_reg	92.173	0	0.536	1.511	0.662
198	C3-pos 06_treshold-1.tif:c:3/3 t:8/27 - pos 06_hyper_cleaned_sub 1 (7to9)_reg	18.435	0	0.808	2.216	0.451	198	C3-pos 06_treshold.tif:c:3/3 t:10/27 - pos 06_hyper_cleaned_sub 1 (7to9)_reg	25.604	0	0.774	1.773	0.564
199	C3-pos 06_treshold-1.tif:c:3/3 t:8/27 - pos 06_hyper_cleaned_sub 1 (7to9)_reg	272.422	0	0.432	1.485	0.673	199	C3-pos 06_treshold.tif:c:3/3 t:11/27 - pos 06_hyper_cleaned_sub 1 (7to9)_reg	38.917	0	0.886	1.084	0.922
200	C3-pos 06_treshold-1.tif:c:3/3 t:8/27 - pos 06_hyper_cleaned_sub 1 (7to9)_reg	39.942	0	0.324	1.566	0.639	200	C3-pos 06_treshold.tif:c:3/3 t:11/27 - pos 06_hyper_cleaned_sub 1 (7to9)_reg	141.332	0	0.484	1.147	0.872
201	C3-pos 06_treshold-1.tif:c:3/3 t:8/27 - pos 06_hyper_cleaned_sub 1 (7to9)_reg	33.797	0	0.697	2.149	0.465	201	C3-pos 06_treshold.tif:c:3/3 t:11/27 - pos 06_hyper_cleaned_sub 1 (7to9)_reg	77.835	0	0.725	1.771	0.565
202	C3-pos 06_treshold-1.tif:c:3/3 t:8/27 - pos 06_hyper_cleaned_sub 1 (7to9)_reg	71.69	0	0.903	1.582	0.632	202	C3-pos 06_treshold.tif:c:3/3 t:11/27 - pos 06_hyper_cleaned_sub 1 (7to9)_reg	63.497	0	0.771	1.39	0.719
203	C3-pos 06_treshold-1.tif:c:3/3 t:8/27 - pos 06_hyper_cleaned_sub 1 (7to9)_reg	132.115	0	0.394	1.415	0.706	203	C3-pos 06_treshold.tif:c:3/3 t:11/27 - pos 06_hyper_cleaned_sub 1 (7to9)_reg	95.245	0	0.56	2.454	0.408
204	C3-pos 06_treshold-1.tif:c:3/3 t:8/27 - pos 06_hyper_cleaned_sub 1 (7to9)_reg	189.467	0	0.33	1.685	0.593	204	C3-pos 06_treshold.tif:c:3/3 t:11/27 - pos 06_hyper_cleaned_sub 1 (7to9)_reg	73.738	0	0.85	1.297	0.771
205	C3-pos 06_treshold-1.tif:c:3/3 t:8/27 - pos 06_hyper_cleaned_sub 1 (7to9)_reg	121.873	0	0.514	2.032	0.492	205	C3-pos 06_treshold.tif:c:3/3 t:11/27 - pos 06_hyper_cleaned_sub 1 (7to9)_reg	98.318	0	0.632	1.291	0.774
206	C3-pos 06_treshold-1.tif:c:3/3 t:8/27 - pos 06_hyper_cleaned_sub 1 (7to9)_reg	128.018	0	0.524	2.086	0.479	206	C3-pos 06_treshold.tif:c:3/3 t:11/27 - pos 06_hyper_cleaned_sub 1 (7to9)_reg	81.932	0	0.646	1.385	0.722
207	C3-pos 06_treshold-1.tif:c:3/3 t:8/27 - pos 06_hyper_cleaned_sub 1 (7to9)_reg	19.459	0	0.916	1.272	0.786	207	C3-pos 06_treshold.tif:c:3/3 t:11/27 - pos 06_hyper_cleaned_sub 1 (7to9)_reg	83.98	0	0.725	1.709	0.585
208	C3-pos 06_treshold-1.tif:c:3/3 t:8/27 - pos 06_hyper_cleaned_sub 1 (7to9)_reg	97.294	0	0.642	2.235	0.447	208	C3-pos 06_treshold.tif:c:3/3 t:11/27 - pos 06_hyper_cleaned_sub 1 (7to9)_reg	195.612	0	0.31	1.953	0.512
209	C3-pos 06_treshold-1.tif:c:3/3 t:8/27 - pos 06_hyper_cleaned_sub 1 (7to9)_reg	117.777	0	0.865	1.29	0.775	209	C3-pos 06_treshold.tif:c:3/3 t:11/27 - pos 06_hyper_cleaned_sub 1 (7to9)_reg	56.328	0	0.596	1.838	0.544
210	C3-pos 06_treshold-1.tif:c:3/3 t:8/27 - pos 06_hyper_cleaned_sub 1 (7to9)_reg	105.487	0	0.583	1.696	0.59	210	C3-pos 06_treshold.tif:c:3/3 t:11/27 - pos 06_hyper_cleaned_sub 1 (7to9)_reg	95.245	0	0.712	1.359	0.736
211	C3-pos 06_treshold-1.tif:c:3/3 t:8/27 - pos 06_hyper_cleaned_sub 1 (7to9)_reg	64.521	0	0.31	3.383	0.296	211	C3-pos 06_treshold.tif:c:3/3 t:11/27 - pos 06_hyper_cleaned_sub 1 (7to9)_reg	118.801	0	0.477	1.629	0.614
212	C3-pos 06_treshold-1.tif:c:3/3 t:8/27 - pos 06_hyper_cleaned_sub 1 (7to9)_reg	192.539	0	0.555	1.731	0.578	212	C3-pos 06_treshold.tif:c:3/3 t:11/27 - pos 06_hyper_cleaned_sub 1 (7to9)_reg	15.362	0	0.612	1.412	0.708
213	C3-pos 06_treshold-1.tif:c:3/3 t:8/27 - pos 06_hyper_cleaned_sub 1 (7to9)_reg	66.569	0	0.601	1.97	0.508	213	C3-pos 06_treshold.tif:c:3/3 t:11/27 - pos 06_hyper_cleaned_sub 1 (7to9)_reg	72.714	0	0.301	1.976	0.506
214	C3-pos 06_treshold-1.tif:c:3/3 t:9/27 - pos 06_hyper_cleaned_sub 1 (7to9)_reg	31.748	0	0.394	2.241	0.446	214	C3-pos 06_treshold.tif:c:3/3 t:11/27 - pos 06_hyper_cleaned_sub 1 (7to9)_reg	124.946	0	0.534	2.185	0.458
215	C3-pos 06_treshold-1.tif:c:3/3 t:9/27 - pos 06_hyper_cleaned_sub 1 (7to9)_reg	54.28	0	1	1.237	0.809	215	C3-pos 06_treshold.tif:c:3/3 t:11/27 - pos 06_hyper_cleaned_sub 1 (7to9)_reg	27.652	0	0.967	1.387	0.721
216	C3-pos 06_treshold-1.tif:c:3/3 t:9/27 - pos 06_hyper_cleaned_sub 1 (7to9)_reg	82.956	0	0.454	1.976	0.506	216	C3-pos 06_treshold.tif:c:3/3 t:11/27 - pos 06_hyper_cleaned_sub 1 (7to9)_reg	119.825	0	0.331	1.596	0.626
217	C3-pos 06_treshold-1.tif:c:3/3 t:9/27 - pos 06_hyper_cleaned_sub 1 (7to9)_reg	81.932	0	0.898	1.092	0.916	217	C3-pos 06_treshold.tif:c:3/3 t:11/27 - pos 06_hyper_cleaned_sub 1 (7to9)_reg	173.08	0	0.325	2.233	0.448
218	C3-pos 06_treshold-1.tif:c:3/3 t:9/27 - pos 06_hyper_cleaned_sub 1 (7to9)_reg	47.111	0	0.23	1.598	0.626	218	C3-pos 06_treshold.tif:c:3/3 t:11/27 - pos 06_hyper_cleaned_sub 1 (7to9)_reg	65.545	0	0.445	2.002	0.5
219	C3-pos 06_treshold-1.tif:c:3/3 t:9/27 - pos 06_hyper_cleaned_sub 1 (7to9)_reg	34.821	0	0.754	1.327	0.754	219	C3-pos 06_treshold.tif:c:3/3 t:11/27 - pos 06_hyper_cleaned_sub 1 (7to9)_reg	34.821	0	0.719	1.247	0.802
220	C3-pos 06_treshold-1.tif:c:3/3 t:9/27 - pos 06_hyper_cleaned_sub 1 (7to9)_reg	59.4	0	0.96	1.068	0.937	220	C3-pos 06_treshold.tif:c:3/3 t:11/27 - pos 06_hyper_cleaned_sub 1 (7to9)_reg	48.135	0	0.318	2.969	0.337
221	C3-pos 06_treshold-1.tif:c:3/3 t:9/27 - pos 06_hyper_cleaned_sub 1 (7to9)_reg	37.893	0	0.699	1.83	0.546	221	C3-pos 06_treshold.tif:c:3/3 t:11/27 - pos 06_hyper_cleaned_sub 1 (7to9)_reg	25.604	0	0.432	3.881	0.258
222	C3-pos 06_treshold-1.tif:c:3/3 t:9/27 - pos 06_hyper_cleaned_sub 1 (7to9)_reg	436.286	0	0.262	3.16	0.316	222	C3-pos 06_treshold.tif:c:3/3 t:11/27 - pos 06_hyper_cleaned_sub 1 (7to9)_reg	21.507	0	0.286	2.902	0.345
223	C3-pos 06_treshold-1.tif:c:3/3 t:9/27 - pos 06_hyper_cleaned_sub 1 (7to9)_reg	25.604	0	0.504	2.078	0.481	223	C3-pos 06_treshold.tif:c:3/3 t:12/27 - pos 06_hyper_cleaned_sub 1 (7to9)_reg	41.99	0	0.91	1.058	0.945
224	C3-pos 06_treshold-1.tif:c:3/3 t:9/27 - pos 06_hyper_cleaned_sub 1 (7to9)_reg	32.773	0	0.676	2.066	0.484	224	C3-pos 06_treshold.tif:c:3/3 t:12/27 - pos 06_hyper_cleaned_sub 1 (7to9)_reg	111.632	0	0.434	1.576	0.634
225	C3-pos 06_treshold-1.tif:c:3/3 t:9/27 - pos 06_hyper_cleaned_sub 1 (7to9)_reg	17.41	0	0.763	1.382	0.724	225	C3-pos 06_treshold.tif:c:3/3 t:12/27 - pos 06_hyper_cleaned_sub 1 (7to9)_reg	56.328	0	0.605	1.374	0.728
226	C3-pos 06_treshold-1.tif:c:3/3 t:9/27 - pos 06_hyper_cleaned_sub 1 (7to9)_reg	63.497	0	0.8	1.672	0.598	226	C3-pos 06_treshold.tif:c:3/3 t:12/27 - pos 06_hyper_cleaned_sub 1 (7to9)_reg	110.608	0	0.73	1.28	0.781
227	C3-pos 06_treshold-1.tif:c:3/3 t:9/27 - pos 06_hyper_cleaned_sub 1 (7to9)_reg	116.752	0	0.608	1.763	0.567	227	C3-pos 06_treshold.tif:c:3/3 t:12/27 - pos 06_hyper_cleaned_sub 1 (7to9)_reg	114.704	0	0.501	1.672	0.598
228	C3-pos 06_treshold-1.tif:c:3/3 t:9/27 - pos 06_hyper_cleaned_sub 1 (7to9)_reg	112.656	0	0.687	1.584	0.631	228	C3-pos 06_treshold.tif:c:3/3 t:12/27 - pos 06_hyper_cleaned_sub 1 (7to9)_reg	71.69	0	0.426	2.803	0.357
229	C3-pos 06_treshold-1.tif:c:3/3 t:9/27 - pos 06_hyper_cleaned_sub 1 (7to9)_reg	125.97	0	0.6	2.817	0.355	229	C3-pos 06_treshold.tif:c:3/3 t:12/27 - pos 06_hyper_cleaned_sub 1 (7to9)_reg	93.197	0	0.705	1.657	0.603
230	C3-pos 06_treshold-1.tif:c:3/3 t:9/27 - pos 06_hyper_cleaned_sub 1 (7to9)_reg	16.386	0	0.857	1.186	0.843	230	C3-pos 06_treshold.tif:c:3/3 t:12/27 - pos 06_hyper_cleaned_sub 1 (7to9)_reg	47.111	0	0.781	1.269	0.788
231	C3-pos 06_treshold-1.tif:c:3/3 t:9/27 - pos 06_hyper_cleaned_sub 1 (7to9)_reg	33.797	0	0.965	1.641	0.609	231	C3-pos 06_treshold.tif:c:3/3 t:12/27 - pos 06_hyper_cleaned_sub 1 (7to9)_reg	81.932	0	0.784	1.224	0.817
232	C3-pos 06_treshold-1.tif:c:3/3 t:9/27 - pos 06_hyper_cleaned_sub 1 (7to9)_reg	120.849	0	0.807	1.238	0.808	232	C3-pos 06_treshold.tif:c:3/3 t:12/27 - pos 06_hyper_cleaned_sub 1 (7to9)_reg	89.101	0	0.724	1.539	0.65
233	C3-pos 06_treshold-1.tif:c:3/3 t:9/27 - pos 06_hyper_cleaned_sub 1 (7to9)_reg	151.573	0	0.53	1.923	0.52	233	C3-pos 06_treshold.tif:c:3/3 t:12/27 - pos 06_hyper_cleaned_sub 1 (7to9)_reg	23.555	0	0.622	2.262	0.442
234	C3-pos 06_treshold-1.tif:c:3/3 t:9/27 - pos 06_hyper_cleaned_sub 1 (7to9)_reg	96.27	0	0.58	2.406	0.416	234	C3-pos 06_treshold.tif:c:3/3 t:12/27 - pos 06_hyper_cleaned_sub 1 (7to9)_reg	80.907	0	0.79	1.318	0.758
235	C3-pos 06_treshold-1.tif:c:3/3 t:9/27 - pos 06_hyper_cleaned_sub 1 (7to9)_reg	73.738	0	0.343	1.484	0.674	235	C3-pos 06_treshold.tif:c:3/3 t:12/27 - pos 06_hyper_cleaned_sub 1 (7to9)_reg	50.183	0	0.379	2.752	0.363
236	C3-pos 06_treshold-1.tif:c:3/3 t:9/27 - pos 06_hyper_cleaned_sub 1 (7to9)_reg	61.449	0	0.708	2.176	0.46	236	C3-pos 06_treshold.tif:c:3/3 t:12/27 - pos 06_hyper_cleaned_sub 1 (7to9)_reg	113.68	0	0.465	1.727	0.579
237	C3-pos 06_treshold-1.tif:c:3/3 t:10/27 - pos 06_hyper_cleaned_sub 1 (7to9)_reg	54.28	0	0.916	1.288	0.776	237	C3-pos 06_treshold.tif:c:3/3 t:12/27 - pos 06_hyper_cleaned_sub 1 (7to9)_reg	59.4	0	0.821	1.078	0.928
238	C3-pos 06_treshold-1.tif:c:3/3 t:10/27 - pos 06_hyper_cleaned_sub 1 (7to9)_reg	88.076	0	0.703	1.371	0.729	238	C3-pos 06_treshold.tif:c:3/3 t:12/27 - pos 06_hyper_cleaned_sub 1 (7to9)_reg	77.835	0	0.396	1.906	0.525
239	C3-pos 06_treshold-1.tif:c:3/3 t:10/27 - pos 06_hyper_cleaned_sub 1 (7to9)_reg	47.111	0	0.287	2.724	0.367	239	C3-pos 06_treshold.tif:c:3/3 t:12/27 - pos 06_hyper_cleaned_sub 1 (7to9)_reg	135.187	0	0.476	1.123	0.891
240	C3-pos 06_treshold-1.tif:c:3/3 t:10/27 - pos 06_hyper_cleaned_sub 1 (7to9)_reg	19.459	0	0.526	1.501	0.666	240	C3-pos 06_treshold.tif:c:3/3 t:12/27 - pos 06_hyper_cleaned_sub 1 (7to9)_reg	156.694	0	0.584	2.435	0.411
241	C3-pos 06_treshold-1.tif:c:3/3 t:10/27 - pos 06_hyper_cleaned_sub 1 (7to9)_reg	56.328	0	0.95	1.135	0.881	241	C3-pos 06_treshold.tif:c:3/3 t:12/27 - pos 06_hyper_cleaned_sub 1 (7to9)_reg	17.41	0	0.609	1.711	0.584
242	C3-pos 06_treshold-1.tif:c:3/3 t:10/27 - pos 06_hyper_cleaned_sub 1 (7to9)_reg	16.386	0	0.652	1.518	0.659	242	C3-pos 06_treshold.tif:c:3/3 t:12/27 - pos 06_hyper_cleaned_sub 1 (7to9)_reg	80.907	0	0.657	2.041	0.49
243	C3-pos 06_treshold-1.tif:c:3/3 t:10/27 - pos 06_hyper_cleaned_sub 1 (7to9)_reg	426.044	0	0.187	1.194	0.837	243	C3-pos 06_treshold.tif:c:3/3 t:12/27 - pos 06_hyper_cleaned_sub 1 (7to9)_reg	73.738	0	0.72	1.897	0.527
244	C3-pos 06_treshold-1.tif:c:3/3 t:10/27 - pos 06_hyper_cleaned_sub 1 (7to9)_reg	38.917	0	0.766	1.681	0.595	244	C3-pos 06_treshold.tif:c:3/3 t:12/27 - pos 06_hyper_cleaned_sub 1 (7to9)_reg	33.797	0	0.537	1.341	0.746
245	C3-pos 06_treshold-1.tif:c:3/3 t:10/27 - pos 06_hyper_cleaned_sub 1 (7to9)_reg	23.555	0	0.443	2.281	0.438	245	C3-pos 06_treshold.tif:c:3/3 t:12/27 - pos 06_hyper_cleaned_sub 1 (7to9)_reg	26.628	0	0.226	2.547	0.393
246	C3-pos 06_treshold-1.tif:c:3/3 t:10/27 - pos 06_hyper_cleaned_sub 1 (7to9)_reg	77.835	0	0.916	1.401	0.714	246	C3-pos 06_treshold.tif:c:3/3 t:12/27 - pos 06_hyper_cleaned_sub 1 (7to9)_reg	85.004	0	0.607	1.876	0.533
247	C3-pos 06_treshold-1.tif:c:3/3 t:10/27 - pos 06_hyper_cleaned_sub 1 (7to9)_reg	133.139	0	0.394	1.819	0.55	247	C3-pos 06_treshold.tif:c:3/3 t:13/27 - pos 06_hyper_cleaned_sub 1 (7to9)_reg	35.845	0	1	1.086	0.921
248	C3-pos 06_treshold-1.tif:c:3/3 t:10/27 - pos 06_hyper_cleaned_sub 1 (7to9)_reg	115.728	0	0.618	1.756	0.57	248	C3-pos 06_treshold.tif:c:3/3 t:13/27 - pos 06_hyper_cleaned_sub 1 (7to9)_reg	107.535	0	0.639	2.154	0.464
249	C3-pos 06_treshold-1.tif:c:3/3 t:10/27 - pos 06_hyper_cleaned_sub 1 (7to9)_reg	116.752	0	0.478	2.6	0.385	249	C3-pos 06_treshold.tif:c:3/3 t:13/27 - pos 06_hyper_cleaned_sub 1 (7to9)_reg	67.594	0	0.752	1.179	0.848
250	C3-pos 06_treshold-1.tif:c:3/3 t:10/27 - pos 06_hyper_cleaned_sub 1 (7to9)_reg	210.974	0	0.611	1.979	0.505	250	C3-pos 06_treshold.tif:c:3/3 t:13/27 - pos 06_hyper_cleaned_sub 1 (7to9)_reg	74.763	0	0.684	1.315	0.76
251	C3-pos 06_treshold-1.tif:c:3/3 t:10/27 - pos 06_hyper_cleaned_sub 1 (7to9)_reg	135.187	0	0.629	1.364	0.733	251	C3-pos 06_treshold.tif:c:3/3 t:13/27 - pos 06_hyper_cleaned_sub 1 (7to9)_reg	107.535	0	0.673	1.563	0.64
252	C3-pos 06_treshold-1.tif:c:3/3 t:10/27 - pos 06_hyper_cleaned_sub 1 (7to9)_reg	55.304	0	0.537	2.476	0.404	252	C3-pos 06_treshold.tif:c:3/3 t:13/27 - pos 06_hyper_cleaned_sub 1 (7to9)_reg	88.076	0	0.342	2.079	0.481
253	C3-pos 06_treshold-1.tif:c:3/3 t:10/27 - pos 06_hyper_cleaned_sub 1 (7to9)_reg	118.801	0	0.497	1.356	0.737	253	C3-pos 06_treshold.tif:c:3/3 t:13/27 - pos 06_hyper_cleaned_sub 1 (7to9)_reg	56.328	0	0.81	1.628	0.614
254	C3-pos 06_treshold-1.tif:c:3/3 t:10/27 - pos 06_hyper_cleaned_sub 1 (7to9)_reg	40.966	0	0.624	1.433	0.698	254	C3-pos 06_treshold.tif:c:3/3 t:13/27 - pos 06_hyper_cleaned_sub 1 (7to9)_reg	79.883	0	0.755	1.296	0.771
255	C3-pos 06_treshold-1.tif:c:3/3 t:10/27 - pos 06_hyper_cleaned_sub 1 (7to9)_reg	80.907	0	0.394	2.474	0.404	255	C3-pos 06_treshold.tif:c:3/3 t:13/27 - pos 06_hyper_cleaned_sub 1 (7to9)_reg	82.956	0	0.849	1.131	0.884
256	C3-pos 06_treshold-1.tif:c:3/3 t:10/27 - pos 06_hyper_cleaned_sub 1 (7to9)_reg	52.231	0	0.457	2.647	0.378	256	C3-pos 06_treshold.tif:c:3/3 t:13/27 - pos 06_hyper_cleaned_sub 1 (7to9)_reg	39.942	0	0.634	2.241	0.446
257	C3-pos 06_treshold-1.tif:c:3/3 t:11/27 - pos 06_hyper_cleaned_sub 1 (7to9)_reg	55.304	0	0.894	1.347	0.743	257	C3-pos 06_treshold.tif:c:3/3 t:13/27 - pos 06_hyper_cleaned_sub 1 (7to9)_reg	121.873	0	0.691	1.691	0.591
258	C3-pos 06_treshold-1.tif:c:3/3 t:11/27 - pos 06_hyper_cleaned_sub 1 (7to9)_reg	19.459	0	0.725	2.129	0.47	258	C3-pos 06_treshold.tif:c:3/3 t:13/27 - pos 06_hyper_cleaned_sub 1 (7to9)_reg	173.08	0	0.418	1.776	0.563
259	C3-pos 06_treshold-1.tif:c:3/3 t:11/27 - pos 06_hyper_cleaned_sub 1 (7to9)_reg	115.728	0	0.224	3.982	0.251	259	C3-pos 06_treshold.tif:c:3/3 t:13/27 - pos 06_hyper_cleaned_sub 1 (7to9)_reg	59.4	0	0.705	2.391	0.418
260	C3-pos 06_treshold-1.tif:c:3/3 t:11/27 - pos 06_hyper_cleaned_sub 1 (7to9)_reg	74.763	0	0.862	1.306	0.765	260	C3-pos 06_treshold.tif:c:3/3 t:13/27 - pos 06_hyper_cleaned_sub 1 (7to9)_reg	213.022	0	0.484	2.308	0.433
261	C3-pos 06_treshold-1.tif:c:3/3 t:11/27 - pos 06_hyper_cleaned_sub 1 (7to9)_reg	46.087	0	0.148	2.637	0.379	261	C3-pos 06_treshold.tif:c:3/3 t:13/27 - pos 06_hyper_cleaned_sub 1 (7to9)_reg	50.183	0	0.474	1.835	0.545
262	C3-pos 06_treshold-1.tif:c:3/3 t:11/27 - pos 06_hyper_cleaned_sub 1 (7to9)_reg	55.304	0	1	1.058	0.945	262	C3-pos 06_treshold.tif:c:3/3 t:13/27 - pos 06_hyper_cleaned_sub 1 (7to9)_reg	18.435	0	0.373	2.935	0.341
263	C3-pos 06_treshold-1.tif:c:3/3 t:11/27 - pos 06_hyper_cleaned_sub 1 (7to9)_reg	21.507	0	0.6	2.404	0.416	263	C3-pos 06_treshold.tif:c:3/3 t:13/27 - pos 06_hyper_cleaned_sub 1 (7to9)_reg	34.821	0	0.77	1.287	0.777
264	C3-pos 06_treshold-1.tif:c:3/3 t:11/27 - pos 06_hyper_cleaned_sub 1 (7to9)_reg	392.247	0	0.244	1.742	0.574	264	C3-pos 06_treshold.tif:c:3/3 t:13/27 - pos 06_hyper_cleaned_sub 1 (7to9)_reg	32.773	0	0.392	1.488	0.672
265	C3-pos 06_treshold-1.tif:c:3/3 t:11/27 - pos 06_hyper_cleaned_sub 1 (7to9)_reg	47.111	0	0.24	1.332	0.751	265	C3-pos 06_treshold.tif:c:3/3 t:13/27 - pos 06_hyper_cleaned_sub 1 (7to9)_reg	59.4	0	0.661	2.144	0.466
266	C3-pos 06_treshold-1.tif:c:3/3 t:11/27 - pos 06_hyper_cleaned_sub 1 (7to9)_reg	22.531	0	0.465	2.195	0.456	266	C3-pos 06_treshold.tif:c:3/3 t:14/27 - pos 06_hyper_cleaned_sub 1 (7to9)_reg	150.549	0	0.401	2.365	0.423
267	C3-pos 06_treshold-1.tif:c:3/3 t:11/27 - pos 06_hyper_cleaned_sub 1 (7to9)_reg	70.666	0	0.857	1.092	0.916	267	C3-pos 06_treshold.tif:c:3/3 t:14/27 - pos 06_hyper_cleaned_sub 1 (7to9)_reg	75.787	0	0.776	1.575	0.635
268	C3-pos 06_treshold-1.tif:c:3/3 t:11/27 - pos 06_hyper_cleaned_sub 1 (7to9)_reg	59.4	0	0.71	1.328	0.753	268	C3-pos 06_treshold.tif:c:3/3 t:14/27 - pos 06_hyper_cleaned_sub 1 (7to9)_reg	35.845	0	0.878	1.472	0.679
269	C3-pos 06_treshold-1.tif:c:3/3 t:11/27 - pos 06_hyper_cleaned_sub 1 (7to9)_reg	155.67	0	0.219	1.203	0.831	269	C3-pos 06_treshold.tif:c:3/3 t:14/27 - pos 06_hyper_cleaned_sub 1 (7to9)_reg	88.076	0	0.694	1.259	0.795
270	C3-pos 06_treshold-1.tif:c:3/3 t:11/27 - pos 06_hyper_cleaned_sub 1 (7to9)_reg	102.414	0	0.752	1.439	0.695	270	C3-pos 06_treshold.tif:c:3/3 t:14/27 - pos 06_hyper_cleaned_sub 1 (7to9)_reg	33.797	0	1	1.166	0.857
271	C3-pos 06_treshold-1.tif:c:3/3 t:11/27 - pos 06_hyper_cleaned_sub 1 (7to9)_reg	99.342	0	0.584	1.652	0.605	271	C3-pos 06_treshold.tif:c:3/3 t:14/27 - pos 06_hyper_cleaned_sub 1 (7to9)_reg	88.076	0	0.914	1.149	0.871
272	C3-pos 06_treshold-1.tif:c:3/3 t:11/27 - pos 06_hyper_cleaned_sub 1 (7to9)_reg	227.36	0	0.42	2.688	0.372	272	C3-pos 06_treshold.tif:c:3/3 t:14/27 - pos 06_hyper_cleaned_sub 1 (7to9)_reg	47.111	0	0.927	1.095	0.913
273	C3-pos 06_treshold-1.tif:c:3/3 t:11/27 - pos 06_hyper_cleaned_sub 1 (7to9)_reg	90.125	0	0.558	1.438	0.696	273	C3-pos 06_treshold.tif:c:3/3 t:14/27 - pos 06_hyper_cleaned_sub 1 (7to9)_reg	105.487	0	0.598	2.158	0.463
274	C3-pos 06_treshold-1.tif:c:3/3 t:11/27 - pos 06_hyper_cleaned_sub 1 (7to9)_reg	120.849	0	0.829	1.239	0.807	274	C3-pos 06_treshold.tif:c:3/3 t:14/27 - pos 06_hyper_cleaned_sub 1 (7to9)_reg	31.748	0	0.96	1.329	0.753
275	C3-pos 06_treshold-1.tif:c:3/3 t:11/27 - pos 06_hyper_cleaned_sub 1 (7to9)_reg	101.39	0	0.457	1.466	0.682	275	C3-pos 06_treshold.tif:c:3/3 t:14/27 - pos 06_hyper_cleaned_sub 1 (7to9)_reg	172.056	0	0.505	1.888	0.53
276	C3-pos 06_treshold-1.tif:c:3/3 t:11/27 - pos 06_hyper_cleaned_sub 1 (7to9)_reg	33.797	0	0.486	1.627	0.615	276	C3-pos 06_treshold.tif:c:3/3 t:14/27 - pos 06_hyper_cleaned_sub 1 (7to9)_reg	57.352	0	0.502	1.588	0.63
277	C3-pos 06_treshold-1.tif:c:3/3 t:11/27 - pos 06_hyper_cleaned_sub 1 (7to9)_reg	15.362	0	0.869	1.445	0.692	277	C3-pos 06_treshold.tif:c:3/3 t:14/27 - pos 06_hyper_cleaned_sub 1 (7to9)_reg	30.724	0	0.509	1.355	0.738
278	C3-pos 06_treshold-1.tif:c:3/3 t:11/27 - pos 06_hyper_cleaned_sub 1 (7to9)_reg	77.835	0	0.457	2.776	0.36	278	C3-pos 06_treshold.tif:c:3/3 t:14/27 - pos 06_hyper_cleaned_sub 1 (7to9)_reg	27.652	0	0.466	1.848	0.541
279	C3-pos 06_treshold-1.tif:c:3/3 t:12/27 - pos 06_hyper_cleaned_sub 1 (7to9)_reg	53.256	0	0.748	1.407	0.711	279	C3-pos 06_treshold.tif:c:3/3 t:14/27 - pos 06_hyper_cleaned_sub 1 (7to9)_reg	50.183	0	0.384	4.408	0.227
280	C3-pos 06_treshold-1.tif:c:3/3 t:12/27 - pos 06_hyper_cleaned_sub 1 (7to9)_reg	78.859	0	0.447	1.947	0.513	280	C3-pos 06_treshold.tif:c:3/3 t:15/27 - pos 06_hyper_cleaned_sub 1 (7to9)_reg	39.942	0	0.634	1.357	0.737
281	C3-pos 06_treshold-1.tif:c:3/3 t:12/27 - pos 06_hyper_cleaned_sub 1 (7to9)_reg	109.583	0	0.371	3.041	0.329	281	C3-pos 06_treshold.tif:c:3/3 t:15/27 - pos 06_hyper_cleaned_sub 1 (7to9)_reg	116.752	0	0.586	1.351	0.74
282	C3-pos 06_treshold-1.tif:c:3/3 t:12/27 - pos 06_hyper_cleaned_sub 1 (7to9)_reg	37.893	0	0.243	2.431	0.411	282	C3-pos 06_treshold.tif:c:3/3 t:15/27 - pos 06_hyper_cleaned_sub 1 (7to9)_reg	73.738	0	0.734	1.819	0.55
283	C3-pos 06_treshold-1.tif:c:3/3 t:12/27 - pos 06_hyper_cleaned_sub 1 (7to9)_reg	63.497	0	0.944	1.078	0.928	283	C3-pos 06_treshold.tif:c:3/3 t:15/27 - pos 06_hyper_cleaned_sub 1 (7to9)_reg	56.328	0	0.366	1.464	0.683
284	C3-pos 06_treshold-1.tif:c:3/3 t:12/27 - pos 06_hyper_cleaned_sub 1 (7to9)_reg	15.362	0	0.612	2.506	0.399	284	C3-pos 06_treshold.tif:c:3/3 t:15/27 - pos 06_hyper_cleaned_sub 1 (7to9)_reg	63.497	0	0.566	1.852	0.54
285	C3-pos 06_treshold-1.tif:c:3/3 t:12/27 - pos 06_hyper_cleaned_sub 1 (7to9)_reg	244.771	0	0.414	1.425	0.702	285	C3-pos 06_treshold.tif:c:3/3 t:15/27 - pos 06_hyper_cleaned_sub 1 (7to9)_reg	97.294	0	0.706	1.561	0.641
286	C3-pos 06_treshold-1.tif:c:3/3 t:12/27 - pos 06_hyper_cleaned_sub 1 (7to9)_reg	28.676	0	0.634	1.676	0.597	286	C3-pos 06_treshold.tif:c:3/3 t:15/27 - pos 06_hyper_cleaned_sub 1 (7to9)_reg	73.738	0	0.697	1.687	0.593
287	C3-pos 06_treshold-1.tif:c:3/3 t:12/27 - pos 06_hyper_cleaned_sub 1 (7to9)_reg	18.435	0	0.325	2.167	0.462	287	C3-pos 06_treshold.tif:c:3/3 t:15/27 - pos 06_hyper_cleaned_sub 1 (7to9)_reg	103.439	0	0.624	2.011	0.497
288	C3-pos 06_treshold-1.tif:c:3/3 t:12/27 - pos 06_hyper_cleaned_sub 1 (7to9)_reg	72.714	0	0.966	1.03	0.971	288	C3-pos 06_treshold.tif:c:3/3 t:15/27 - pos 06_hyper_cleaned_sub 1 (7to9)_reg	56.328	0	0.933	1.297	0.771
289	C3-pos 06_treshold-1.tif:c:3/3 t:12/27 - pos 06_hyper_cleaned_sub 1 (7to9)_reg	15.362	0	0.869	1.275	0.784	289	C3-pos 06_treshold.tif:c:3/3 t:15/27 - pos 06_hyper_cleaned_sub 1 (7to9)_reg	247.843	0	0.506	1.399	0.715
290	C3-pos 06_treshold-1.tif:c:3/3 t:12/27 - pos 06_hyper_cleaned_sub 1 (7to9)_reg	77.835	0	0.589	1.293	0.774	290	C3-pos 06_treshold.tif:c:3/3 t:15/27 - pos 06_hyper_cleaned_sub 1 (7to9)_reg	35.845	0	0.897	1.519	0.658
291	C3-pos 06_treshold-1.tif:c:3/3 t:12/27 - pos 06_hyper_cleaned_sub 1 (7to9)_reg	90.125	0	0.732	1.754	0.57	291	C3-pos 06_treshold.tif:c:3/3 t:15/27 - pos 06_hyper_cleaned_sub 1 (7to9)_reg	101.39	0	0.634	1.178	0.849
292	C3-pos 06_treshold-1.tif:c:3/3 t:12/27 - pos 06_hyper_cleaned_sub 1 (7to9)_reg	89.101	0	0.711	1.604	0.623	292	C3-pos 06_treshold.tif:c:3/3 t:15/27 - pos 06_hyper_cleaned_sub 1 (7to9)_reg	63.497	0	0.28	2.572	0.389
293	C3-pos 06_treshold-1.tif:c:3/3 t:12/27 - pos 06_hyper_cleaned_sub 1 (7to9)_reg	268.326	0	0.314	2.256	0.443	293	C3-pos 06_treshold.tif:c:3/3 t:15/27 - pos 06_hyper_cleaned_sub 1 (7to9)_reg	99.342	0	0.797	1.643	0.609
294	C3-pos 06_treshold-1.tif:c:3/3 t:12/27 - pos 06_hyper_cleaned_sub 1 (7to9)_reg	120.849	0	0.501	1.244	0.804	294	C3-pos 06_treshold.tif:c:3/3 t:16/27 - pos 06_hyper_cleaned_sub 1 (7to9)_reg	50.183	0	1	1.096	0.912
295	C3-pos 06_treshold-1.tif:c:3/3 t:12/27 - pos 06_hyper_cleaned_sub 1 (7to9)_reg	112.656	0	0.744	1.604	0.624	295	C3-pos 06_treshold.tif:c:3/3 t:16/27 - pos 06_hyper_cleaned_sub 1 (7to9)_reg	119.825	0	0.592	1.526	0.655
296	C3-pos 06_treshold-1.tif:c:3/3 t:12/27 - pos 06_hyper_cleaned_sub 1 (7to9)_reg	94.221	0	0.712	1.45	0.69	296	C3-pos 06_treshold.tif:c:3/3 t:16/27 - pos 06_hyper_cleaned_sub 1 (7to9)_reg	74.763	0	0.418	1.884	0.531
297	C3-pos 06_treshold-1.tif:c:3/3 t:12/27 - pos 06_hyper_cleaned_sub 1 (7to9)_reg	56.328	0	0.699	1.29	0.775	297	C3-pos 06_treshold.tif:c:3/3 t:16/27 - pos 06_hyper_cleaned_sub 1 (7to9)_reg	81.932	0	0.329	1.189	0.841
298	C3-pos 06_treshold-1.tif:c:3/3 t:12/27 - pos 06_hyper_cleaned_sub 1 (7to9)_reg	111.632	0	0.372	1.804	0.554	298	C3-pos 06_treshold.tif:c:3/3 t:16/27 - pos 06_hyper_cleaned_sub 1 (7to9)_reg	100.366	0	0.759	1.233	0.811
299	C3-pos 06_treshold-1.tif:c:3/3 t:12/27 - pos 06_hyper_cleaned_sub 1 (7to9)_reg	50.183	0	0.751	1.564	0.639	299	C3-pos 06_treshold.tif:c:3/3 t:16/27 - pos 06_hyper_cleaned_sub 1 (7to9)_reg	107.535	0	0.666	1.567	0.638
300	C3-pos 06_treshold-1.tif:c:3/3 t:12/27 - pos 06_hyper_cleaned_sub 1 (7to9)_reg	103.439	0	0.359	1.483	0.674	300	C3-pos 06_treshold.tif:c:3/3 t:16/27 - pos 06_hyper_cleaned_sub 1 (7to9)_reg	62.473	0	0.408	1.338	0.748
301	C3-pos 06_treshold-1.tif:c:3/3 t:13/27 - pos 06_hyper_cleaned_sub 1 (7to9)_reg	53.256	0	0.636	1.431	0.699	301	C3-pos 06_treshold.tif:c:3/3 t:16/27 - pos 06_hyper_cleaned_sub 1 (7to9)_reg	65.545	0	0.45	1.816	0.551
302	C3-pos 06_treshold-1.tif:c:3/3 t:13/27 - pos 06_hyper_cleaned_sub 1 (7to9)_reg	19.459	0	0.663	1.767	0.566	302	C3-pos 06_treshold.tif:c:3/3 t:16/27 - pos 06_hyper_cleaned_sub 1 (7to9)_reg	107.535	0	0.601	2.01	0.497
303	C3-pos 06_treshold-1.tif:c:3/3 t:13/27 - pos 06_hyper_cleaned_sub 1 (7to9)_reg	58.376	0	0.356	1.495	0.669	303	C3-pos 06_treshold.tif:c:3/3 t:16/27 - pos 06_hyper_cleaned_sub 1 (7to9)_reg	286.76	0	0.272	1.242	0.805
304	C3-pos 06_treshold-1.tif:c:3/3 t:13/27 - pos 06_hyper_cleaned_sub 1 (7to9)_reg	20.483	0	0.444	1.724	0.58	304	C3-pos 06_treshold.tif:c:3/3 t:16/27 - pos 06_hyper_cleaned_sub 1 (7to9)_reg	39.942	0	0.929	1.41	0.709
305	C3-pos 06_treshold-1.tif:c:3/3 t:13/27 - pos 06_hyper_cleaned_sub 1 (7to9)_reg	70.666	0	0.876	1.054	0.949	305	C3-pos 06_treshold.tif:c:3/3 t:16/27 - pos 06_hyper_cleaned_sub 1 (7to9)_reg	74.763	0	0.589	1.58	0.633
306	C3-pos 06_treshold-1.tif:c:3/3 t:13/27 - pos 06_hyper_cleaned_sub 1 (7to9)_reg	16.386	0	0.611	2.761	0.362	306	C3-pos 06_treshold.tif:c:3/3 t:16/27 - pos 06_hyper_cleaned_sub 1 (7to9)_reg	31.748	0	0.585	1.121	0.892
307	C3-pos 06_treshold-1.tif:c:3/3 t:13/27 - pos 06_hyper_cleaned_sub 1 (7to9)_reg	24.579	0	0.809	1.61	0.621	307	C3-pos 06_treshold.tif:c:3/3 t:16/27 - pos 06_hyper_cleaned_sub 1 (7to9)_reg	16.386	0	0.496	2.334	0.428
308	C3-pos 06_treshold-1.tif:c:3/3 t:13/27 - pos 06_hyper_cleaned_sub 1 (7to9)_reg	235.553	0	0.588	1.509	0.663	308	C3-pos 06_treshold.tif:c:3/3 t:16/27 - pos 06_hyper_cleaned_sub 1 (7to9)_reg	48.135	0	0.426	2.123	0.471
309	C3-pos 06_treshold-1.tif:c:3/3 t:13/27 - pos 06_hyper_cleaned_sub 1 (7to9)_reg	35.845	0	0.476	1.568	0.638	309	C3-pos 06_treshold.tif:c:3/3 t:16/27 - pos 06_hyper_cleaned_sub 1 (7to9)_reg	65.545	0	0.755	1.354	0.739
310	C3-pos 06_treshold-1.tif:c:3/3 t:13/27 - pos 06_hyper_cleaned_sub 1 (7to9)_reg	22.531	0	0.373	2.291	0.436	310	C3-pos 06_treshold.tif:c:3/3 t:16/27 - pos 06_hyper_cleaned_sub 1 (7to9)_reg	136.211	0	0.745	1.624	0.616
311	C3-pos 06_treshold-1.tif:c:3/3 t:13/27 - pos 06_hyper_cleaned_sub 1 (7to9)_reg	76.811	0	0.899	1.266	0.79	311	C3-pos 06_treshold.tif:c:3/3 t:17/27 - pos 06_hyper_cleaned_sub 1 (7to9)_reg	152.598	0	0.424	2.762	0.362
312	C3-pos 06_treshold-1.tif:c:3/3 t:13/27 - pos 06_hyper_cleaned_sub 1 (7to9)_reg	25.604	0	0.46	2.835	0.353	312	C3-pos 06_treshold.tif:c:3/3 t:17/27 - pos 06_hyper_cleaned_sub 1 (7to9)_reg	69.642	0	0.775	1.606	0.623
313	C3-pos 06_treshold-1.tif:c:3/3 t:13/27 - pos 06_hyper_cleaned_sub 1 (7to9)_reg	83.98	0	0.54	1.745	0.573	313	C3-pos 06_treshold.tif:c:3/3 t:17/27 - pos 06_hyper_cleaned_sub 1 (7to9)_reg	96.27	0	0.458	1.941	0.515
314	C3-pos 06_treshold-1.tif:c:3/3 t:13/27 - pos 06_hyper_cleaned_sub 1 (7to9)_reg	114.704	0	0.718	1.281	0.781	314	C3-pos 06_treshold.tif:c:3/3 t:17/27 - pos 06_hyper_cleaned_sub 1 (7to9)_reg	79.883	0	0.334	2.014	0.497
315	C3-pos 06_treshold-1.tif:c:3/3 t:13/27 - pos 06_hyper_cleaned_sub 1 (7to9)_reg	110.608	0	0.443	3.108	0.322	315	C3-pos 06_treshold.tif:c:3/3 t:17/27 - pos 06_hyper_cleaned_sub 1 (7to9)_reg	82.956	0	0.936	1.044	0.958
316	C3-pos 06_treshold-1.tif:c:3/3 t:13/27 - pos 06_hyper_cleaned_sub 1 (7to9)_reg	109.583	0	0.487	1.896	0.527	316	C3-pos 06_treshold.tif:c:3/3 t:17/27 - pos 06_hyper_cleaned_sub 1 (7to9)_reg	136.211	0	0.327	2.417	0.414
317	C3-pos 06_treshold-1.tif:c:3/3 t:13/27 - pos 06_hyper_cleaned_sub 1 (7to9)_reg	88.076	0	0.647	1.832	0.546	317	C3-pos 06_treshold.tif:c:3/3 t:17/27 - pos 06_hyper_cleaned_sub 1 (7to9)_reg	96.27	0	0.853	1.616	0.619
318	C3-pos 06_treshold-1.tif:c:3/3 t:13/27 - pos 06_hyper_cleaned_sub 1 (7to9)_reg	116.752	0	0.792	1.282	0.78	318	C3-pos 06_treshold.tif:c:3/3 t:17/27 - pos 06_hyper_cleaned_sub 1 (7to9)_reg	86.028	0	0.222	1.458	0.686
319	C3-pos 06_treshold-1.tif:c:3/3 t:13/27 - pos 06_hyper_cleaned_sub 1 (7to9)_reg	78.859	0	0.66	1.415	0.707	319	C3-pos 06_treshold.tif:c:3/3 t:17/27 - pos 06_hyper_cleaned_sub 1 (7to9)_reg	86.028	0	0.286	3.485	0.287
320	C3-pos 06_treshold-1.tif:c:3/3 t:13/27 - pos 06_hyper_cleaned_sub 1 (7to9)_reg	92.173	0	0.739	1.972	0.507	320	C3-pos 06_treshold.tif:c:3/3 t:17/27 - pos 06_hyper_cleaned_sub 1 (7to9)_reg	131.091	0	0.341	2.471	0.405
321	C3-pos 06_treshold-1.tif:c:3/3 t:13/27 - pos 06_hyper_cleaned_sub 1 (7to9)_reg	131.091	0	0.725	1.388	0.72	321	C3-pos 06_treshold.tif:c:3/3 t:17/27 - pos 06_hyper_cleaned_sub 1 (7to9)_reg	203.805	0	0.474	1.953	0.512
322	C3-pos 06_treshold-1.tif:c:3/3 t:13/27 - pos 06_hyper_cleaned_sub 1 (7to9)_reg	85.004	0	0.643	1.52	0.658	322	C3-pos 06_treshold.tif:c:3/3 t:17/27 - pos 06_hyper_cleaned_sub 1 (7to9)_reg	70.666	0	0.415	1.323	0.756
323	C3-pos 06_treshold-1.tif:c:3/3 t:13/27 - pos 06_hyper_cleaned_sub 1 (7to9)_reg	117.777	0	0.337	1.316	0.76	323	C3-pos 06_treshold.tif:c:3/3 t:17/27 - pos 06_hyper_cleaned_sub 1 (7to9)_reg	33.797	0	0.846	1.387	0.721
324	C3-pos 06_treshold-1.tif:c:3/3 t:14/27 - pos 06_hyper_cleaned_sub 1 (7to9)_reg	47.111	0	0.717	1.533	0.652	324	C3-pos 06_treshold.tif:c:3/3 t:17/27 - pos 06_hyper_cleaned_sub 1 (7to9)_reg	38.917	0	0.368	2.078	0.481
325	C3-pos 06_treshold-1.tif:c:3/3 t:14/27 - pos 06_hyper_cleaned_sub 1 (7to9)_reg	79.883	0	0.604	1.778	0.563	325	C3-pos 06_treshold.tif:c:3/3 t:17/27 - pos 06_hyper_cleaned_sub 1 (7to9)_reg	15.362	0	0.439	4.474	0.224
326	C3-pos 06_treshold-1.tif:c:3/3 t:14/27 - pos 06_hyper_cleaned_sub 1 (7to9)_reg	16.386	0	0.316	1.584	0.631	326	C3-pos 06_treshold.tif:c:3/3 t:17/27 - pos 06_hyper_cleaned_sub 1 (7to9)_reg	32.773	0	0.404	2.292	0.436
327	C3-pos 06_treshold-1.tif:c:3/3 t:14/27 - pos 06_hyper_cleaned_sub 1 (7to9)_reg	65.545	0	0.906	1.17	0.855	327	C3-pos 06_treshold.tif:c:3/3 t:17/27 - pos 06_hyper_cleaned_sub 1 (7to9)_reg	93.197	0	0.735	1.824	0.548
328	C3-pos 06_treshold-1.tif:c:3/3 t:14/27 - pos 06_hyper_cleaned_sub 1 (7to9)_reg	18.435	0	0.734	2.53	0.395	328	C3-pos 06_treshold.tif:c:3/3 t:17/27 - pos 06_hyper_cleaned_sub 1 (7to9)_reg	43.014	0	0.365	2.084	0.48
329	C3-pos 06_treshold-1.tif:c:3/3 t:14/27 - pos 06_hyper_cleaned_sub 1 (7to9)_reg	31.748	0	0.858	1.64	0.61	329	C3-pos 06_treshold.tif:c:3/3 t:17/27 - pos 06_hyper_cleaned_sub 1 (7to9)_reg	99.342	0	0.512	1.594	0.627
330	C3-pos 06_treshold-1.tif:c:3/3 t:14/27 - pos 06_hyper_cleaned_sub 1 (7to9)_reg	223.264	0	0.449	1.407	0.711	330	C3-pos 06_treshold.tif:c:3/3 t:18/27 - pos 06_hyper_cleaned_sub 1 (7to9)_reg	140.308	0	0.481	1.568	0.638
331	C3-pos 06_treshold-1.tif:c:3/3 t:14/27 - pos 06_hyper_cleaned_sub 1 (7to9)_reg	31.748	0	0.838	1.163	0.86	331	C3-pos 06_treshold.tif:c:3/3 t:18/27 - pos 06_hyper_cleaned_sub 1 (7to9)_reg	80.907	0	0.79	1.476	0.677
332	C3-pos 06_treshold-1.tif:c:3/3 t:14/27 - pos 06_hyper_cleaned_sub 1 (7to9)_reg	20.483	0	0.502	2.347	0.426	332	C3-pos 06_treshold.tif:c:3/3 t:18/27 - pos 06_hyper_cleaned_sub 1 (7to9)_reg	66.569	0	0.865	1.46	0.685
333	C3-pos 06_treshold-1.tif:c:3/3 t:14/27 - pos 06_hyper_cleaned_sub 1 (7to9)_reg	68.618	0	0.948	1.025	0.976	333	C3-pos 06_treshold.tif:c:3/3 t:18/27 - pos 06_hyper_cleaned_sub 1 (7to9)_reg	93.197	0	0.407	1.944	0.514
334	C3-pos 06_treshold-1.tif:c:3/3 t:14/27 - pos 06_hyper_cleaned_sub 1 (7to9)_reg	63.497	0	0.721	1.764	0.567	334	C3-pos 06_treshold.tif:c:3/3 t:18/27 - pos 06_hyper_cleaned_sub 1 (7to9)_reg	83.98	0	0.783	1.1	0.909
335	C3-pos 06_treshold-1.tif:c:3/3 t:14/27 - pos 06_hyper_cleaned_sub 1 (7to9)_reg	21.507	0	0.824	1.793	0.558	335	C3-pos 06_treshold.tif:c:3/3 t:18/27 - pos 06_hyper_cleaned_sub 1 (7to9)_reg	91.149	0	0.845	1.286	0.777
336	C3-pos 06_treshold-1.tif:c:3/3 t:14/27 - pos 06_hyper_cleaned_sub 1 (7to9)_reg	87.052	0	0.678	1.491	0.671	336	C3-pos 06_treshold.tif:c:3/3 t:18/27 - pos 06_hyper_cleaned_sub 1 (7to9)_reg	92.173	0	0.618	1.368	0.731
337	C3-pos 06_treshold-1.tif:c:3/3 t:14/27 - pos 06_hyper_cleaned_sub 1 (7to9)_reg	21.507	0	0.466	1.462	0.684	337	C3-pos 06_treshold.tif:c:3/3 t:18/27 - pos 06_hyper_cleaned_sub 1 (7to9)_reg	50.183	0	0.988	1.027	0.973
338	C3-pos 06_treshold-1.tif:c:3/3 t:14/27 - pos 06_hyper_cleaned_sub 1 (7to9)_reg	103.439	0	0.427	2.543	0.393	338	C3-pos 06_treshold.tif:c:3/3 t:18/27 - pos 06_hyper_cleaned_sub 1 (7to9)_reg	16.386	0	0.468	2.513	0.398
339	C3-pos 06_treshold-1.tif:c:3/3 t:14/27 - pos 06_hyper_cleaned_sub 1 (7to9)_reg	97.294	0	0.745	1.477	0.677	339	C3-pos 06_treshold.tif:c:3/3 t:18/27 - pos 06_hyper_cleaned_sub 1 (7to9)_reg	55.304	0	0.532	1.588	0.63
340	C3-pos 06_treshold-1.tif:c:3/3 t:14/27 - pos 06_hyper_cleaned_sub 1 (7to9)_reg	52.231	0	0.751	1.666	0.6	340	C3-pos 06_treshold.tif:c:3/3 t:18/27 - pos 06_hyper_cleaned_sub 1 (7to9)_reg	58.376	0	0.301	1.493	0.67
341	C3-pos 06_treshold-1.tif:c:3/3 t:14/27 - pos 06_hyper_cleaned_sub 1 (7to9)_reg	116.752	0	0.679	1.314	0.761	341	C3-pos 06_treshold.tif:c:3/3 t:18/27 - pos 06_hyper_cleaned_sub 1 (7to9)_reg	79.883	0	0.699	1.102	0.908
342	C3-pos 06_treshold-1.tif:c:3/3 t:14/27 - pos 06_hyper_cleaned_sub 1 (7to9)_reg	25.604	0	0.318	1.199	0.834	342	C3-pos 06_treshold.tif:c:3/3 t:18/27 - pos 06_hyper_cleaned_sub 1 (7to9)_reg	144.404	0	0.273	2.414	0.414
343	C3-pos 06_treshold-1.tif:c:3/3 t:14/27 - pos 06_hyper_cleaned_sub 1 (7to9)_reg	145.429	0	0.613	1.58	0.633	343	C3-pos 06_treshold.tif:c:3/3 t:18/27 - pos 06_hyper_cleaned_sub 1 (7to9)_reg	31.748	0	0.795	1.203	0.831
344	C3-pos 06_treshold-1.tif:c:3/3 t:14/27 - pos 06_hyper_cleaned_sub 1 (7to9)_reg	64.521	0	0.844	1.32	0.757	344	C3-pos 06_treshold.tif:c:3/3 t:18/27 - pos 06_hyper_cleaned_sub 1 (7to9)_reg	36.869	0	0.539	1.265	0.791
345	C3-pos 06_treshold-1.tif:c:3/3 t:14/27 - pos 06_hyper_cleaned_sub 1 (7to9)_reg	25.604	0	0.731	1.5	0.666	345	C3-pos 06_treshold.tif:c:3/3 t:18/27 - pos 06_hyper_cleaned_sub 1 (7to9)_reg	90.125	0	0.273	2.579	0.388
346	C3-pos 06_treshold-1.tif:c:3/3 t:14/27 - pos 06_hyper_cleaned_sub 1 (7to9)_reg	107.535	0	0.555	1.946	0.514	346	C3-pos 06_treshold.tif:c:3/3 t:18/27 - pos 06_hyper_cleaned_sub 1 (7to9)_reg	17.41	0	0.45	1.26	0.794
347	C3-pos 06_treshold-1.tif:c:3/3 t:14/27 - pos 06_hyper_cleaned_sub 1 (7to9)_reg	87.052	0	0.647	1.294	0.773	347	C3-pos 06_treshold.tif:c:3/3 t:18/27 - pos 06_hyper_cleaned_sub 1 (7to9)_reg	16.386	0	0.652	1.144	0.874
348	C3-pos 06_treshold-1.tif:c:3/3 t:14/27 - pos 06_hyper_cleaned_sub 1 (7to9)_reg	100.366	0	0.387	2.097	0.477	348	C3-pos 06_treshold.tif:c:3/3 t:18/27 - pos 06_hyper_cleaned_sub 1 (7to9)_reg	19.459	0	0.543	2.627	0.381
349	C3-pos 06_treshold-1.tif:c:3/3 t:14/27 - pos 06_hyper_cleaned_sub 1 (7to9)_reg	15.362	0	0.746	1.155	0.866	349	C3-pos 06_treshold.tif:c:3/3 t:18/27 - pos 06_hyper_cleaned_sub 1 (7to9)_reg	32.773	0	0.479	3.105	0.322
350	C3-pos 06_treshold-1.tif:c:3/3 t:14/27 - pos 06_hyper_cleaned_sub 1 (7to9)_reg	134.163	0	0.469	1.249	0.8	350	C3-pos 06_treshold.tif:c:3/3 t:19/27 - pos 06_hyper_cleaned_sub 1 (7to9)_reg	136.211	0	0.352	2.178	0.459
351	C3-pos 06_treshold-1.tif:c:3/3 t:15/27 - pos 06_hyper_cleaned_sub 1 (7to9)_reg	100.366	0	0.689	1.156	0.865	351	C3-pos 06_treshold.tif:c:3/3 t:19/27 - pos 06_hyper_cleaned_sub 1 (7to9)_reg	15.362	0	0.612	1.469	0.681
352	C3-pos 06_treshold-1.tif:c:3/3 t:15/27 - pos 06_hyper_cleaned_sub 1 (7to9)_reg	20.483	0	0.572	1.705	0.587	352	C3-pos 06_treshold.tif:c:3/3 t:19/27 - pos 06_hyper_cleaned_sub 1 (7to9)_reg	40.966	0	0.806	1.423	0.703
353	C3-pos 06_treshold-1.tif:c:3/3 t:15/27 - pos 06_hyper_cleaned_sub 1 (7to9)_reg	70.666	0	0.161	3.281	0.305	353	C3-pos 06_treshold.tif:c:3/3 t:19/27 - pos 06_hyper_cleaned_sub 1 (7to9)_reg	53.256	0	0.939	1.13	0.885
354	C3-pos 06_treshold-1.tif:c:3/3 t:15/27 - pos 06_hyper_cleaned_sub 1 (7to9)_reg	65.545	0	0.825	1.301	0.769	354	C3-pos 06_treshold.tif:c:3/3 t:19/27 - pos 06_hyper_cleaned_sub 1 (7to9)_reg	88.076	0	0.77	1.835	0.545
355	C3-pos 06_treshold-1.tif:c:3/3 t:15/27 - pos 06_hyper_cleaned_sub 1 (7to9)_reg	26.628	0	0.652	2.243	0.446	355	C3-pos 06_treshold.tif:c:3/3 t:19/27 - pos 06_hyper_cleaned_sub 1 (7to9)_reg	78.859	0	0.354	2.474	0.404
356	C3-pos 06_treshold-1.tif:c:3/3 t:15/27 - pos 06_hyper_cleaned_sub 1 (7to9)_reg	225.312	0	0.647	1.124	0.889	356	C3-pos 06_treshold.tif:c:3/3 t:19/27 - pos 06_hyper_cleaned_sub 1 (7to9)_reg	50.183	0	0.943	1.343	0.744
357	C3-pos 06_treshold-1.tif:c:3/3 t:15/27 - pos 06_hyper_cleaned_sub 1 (7to9)_reg	15.362	0	0.493	1.919	0.521	357	C3-pos 06_treshold.tif:c:3/3 t:19/27 - pos 06_hyper_cleaned_sub 1 (7to9)_reg	87.052	0	0.833	1.217	0.821
358	C3-pos 06_treshold-1.tif:c:3/3 t:15/27 - pos 06_hyper_cleaned_sub 1 (7to9)_reg	59.4	0	0.306	1.112	0.899	358	C3-pos 06_treshold.tif:c:3/3 t:19/27 - pos 06_hyper_cleaned_sub 1 (7to9)_reg	124.946	0	0.367	1.414	0.707
359	C3-pos 06_treshold-1.tif:c:3/3 t:15/27 - pos 06_hyper_cleaned_sub 1 (7to9)_reg	18.435	0	0.868	1.207	0.828	359	C3-pos 06_treshold.tif:c:3/3 t:19/27 - pos 06_hyper_cleaned_sub 1 (7to9)_reg	88.076	0	0.848	1.377	0.726
360	C3-pos 06_treshold-1.tif:c:3/3 t:15/27 - pos 06_hyper_cleaned_sub 1 (7to9)_reg	29.7	0	0.523	2.003	0.499	360	C3-pos 06_treshold.tif:c:3/3 t:19/27 - pos 06_hyper_cleaned_sub 1 (7to9)_reg	19.459	0	0.624	1.474	0.679
361	C3-pos 06_treshold-1.tif:c:3/3 t:15/27 - pos 06_hyper_cleaned_sub 1 (7to9)_reg	69.642	0	0.978	1.08	0.926	361	C3-pos 06_treshold.tif:c:3/3 t:19/27 - pos 06_hyper_cleaned_sub 1 (7to9)_reg	15.362	0	0.406	3.211	0.311
362	C3-pos 06_treshold-1.tif:c:3/3 t:15/27 - pos 06_hyper_cleaned_sub 1 (7to9)_reg	97.294	0	0.343	2.621	0.382	362	C3-pos 06_treshold.tif:c:3/3 t:19/27 - pos 06_hyper_cleaned_sub 1 (7to9)_reg	47.111	0	0.677	1.663	0.601
363	C3-pos 06_treshold-1.tif:c:3/3 t:15/27 - pos 06_hyper_cleaned_sub 1 (7to9)_reg	70.666	0	0.411	1.384	0.723	363	C3-pos 06_treshold.tif:c:3/3 t:19/27 - pos 06_hyper_cleaned_sub 1 (7to9)_reg	51.207	0	0.524	1.362	0.734
364	C3-pos 06_treshold-1.tif:c:3/3 t:15/27 - pos 06_hyper_cleaned_sub 1 (7to9)_reg	23.555	0	0.756	1.419	0.705	364	C3-pos 06_treshold.tif:c:3/3 t:19/27 - pos 06_hyper_cleaned_sub 1 (7to9)_reg	56.328	0	0.673	1.951	0.513
365	C3-pos 06_treshold-1.tif:c:3/3 t:15/27 - pos 06_hyper_cleaned_sub 1 (7to9)_reg	106.511	0	0.666	1.552	0.644	365	C3-pos 06_treshold.tif:c:3/3 t:19/27 - pos 06_hyper_cleaned_sub 1 (7to9)_reg	164.887	0	0.325	2.4	0.417
366	C3-pos 06_treshold-1.tif:c:3/3 t:15/27 - pos 06_hyper_cleaned_sub 1 (7to9)_reg	133.139	0	0.579	1.572	0.636	366	C3-pos 06_treshold.tif:c:3/3 t:19/27 - pos 06_hyper_cleaned_sub 1 (7to9)_reg	64.521	0	0.375	1.875	0.533
367	C3-pos 06_treshold-1.tif:c:3/3 t:15/27 - pos 06_hyper_cleaned_sub 1 (7to9)_reg	122.897	0	0.761	1.332	0.751	367	C3-pos 06_treshold.tif:c:3/3 t:19/27 - pos 06_hyper_cleaned_sub 1 (7to9)_reg	37.893	0	0.821	1.287	0.777
368	C3-pos 06_treshold-1.tif:c:3/3 t:15/27 - pos 06_hyper_cleaned_sub 1 (7to9)_reg	162.839	0	0.633	1.673	0.598	368	C3-pos 06_treshold.tif:c:3/3 t:19/27 - pos 06_hyper_cleaned_sub 1 (7to9)_reg	91.149	0	0.298	1.247	0.802
369	C3-pos 06_treshold-1.tif:c:3/3 t:15/27 - pos 06_hyper_cleaned_sub 1 (7to9)_reg	66.569	0	0.756	1.482	0.675	369	C3-pos 06_treshold.tif:c:3/3 t:19/27 - pos 06_hyper_cleaned_sub 1 (7to9)_reg	87.052	0	0.481	2.12	0.472
370	C3-pos 06_treshold-1.tif:c:3/3 t:15/27 - pos 06_hyper_cleaned_sub 1 (7to9)_reg	16.386	0	0.772	1.425	0.702	370	C3-pos 06_treshold.tif:c:3/3 t:19/27 - pos 06_hyper_cleaned_sub 1 (7to9)_reg	45.062	0	0.568	2.997	0.334
371	C3-pos 06_treshold-1.tif:c:3/3 t:15/27 - pos 06_hyper_cleaned_sub 1 (7to9)_reg	249.891	0	0.3	1.223	0.818	371	C3-pos 06_treshold.tif:c:3/3 t:19/27 - pos 06_hyper_cleaned_sub 1 (7to9)_reg	63.497	0	0.771	1.6	0.625
372	C3-pos 06_treshold-1.tif:c:3/3 t:15/27 - pos 06_hyper_cleaned_sub 1 (7to9)_reg	72.714	0	0.636	1.406	0.711	372	C3-pos 06_treshold.tif:c:3/3 t:19/27 - pos 06_hyper_cleaned_sub 1 (7to9)_reg	121.873	0	0.614	2.323	0.43
373	C3-pos 06_treshold-1.tif:c:3/3 t:15/27 - pos 06_hyper_cleaned_sub 1 (7to9)_reg	60.425	0	0.64	1.603	0.624	373	C3-pos 06_treshold.tif:c:3/3 t:20/27 - pos 06_hyper_cleaned_sub 1 (7to9)_reg	67.594	0	0.408	2.224	0.45
374	C3-pos 06_treshold-1.tif:c:3/3 t:15/27 - pos 06_hyper_cleaned_sub 1 (7to9)_reg	112.656	0	0.27	1.509	0.663	374	C3-pos 06_treshold.tif:c:3/3 t:20/27 - pos 06_hyper_cleaned_sub 1 (7to9)_reg	48.135	0	0.812	1.523	0.657
375	C3-pos 06_treshold-1.tif:c:3/3 t:16/27 - pos 06_hyper_cleaned_sub 1 (7to9)_reg	16.386	0	0.857	1.475	0.678	375	C3-pos 06_treshold.tif:c:3/3 t:20/27 - pos 06_hyper_cleaned_sub 1 (7to9)_reg	66.569	0	0.838	1.387	0.721
376	C3-pos 06_treshold-1.tif:c:3/3 t:16/27 - pos 06_hyper_cleaned_sub 1 (7to9)_reg	119.825	0	0.387	1.557	0.642	376	C3-pos 06_treshold.tif:c:3/3 t:20/27 - pos 06_hyper_cleaned_sub 1 (7to9)_reg	80.907	0	0.754	1.902	0.526
377	C3-pos 06_treshold-1.tif:c:3/3 t:16/27 - pos 06_hyper_cleaned_sub 1 (7to9)_reg	44.038	0	0.473	1.695	0.59	377	C3-pos 06_treshold.tif:c:3/3 t:20/27 - pos 06_hyper_cleaned_sub 1 (7to9)_reg	25.604	0	0.842	2.045	0.489
378	C3-pos 06_treshold-1.tif:c:3/3 t:16/27 - pos 06_hyper_cleaned_sub 1 (7to9)_reg	16.386	0	0.539	2.257	0.443	378	C3-pos 06_treshold.tif:c:3/3 t:20/27 - pos 06_hyper_cleaned_sub 1 (7to9)_reg	96.27	0	0.285	1.56	0.641
379	C3-pos 06_treshold-1.tif:c:3/3 t:16/27 - pos 06_hyper_cleaned_sub 1 (7to9)_reg	32.773	0	0.446	2.125	0.471	379	C3-pos 06_treshold.tif:c:3/3 t:20/27 - pos 06_hyper_cleaned_sub 1 (7to9)_reg	90.125	0	0.824	1.432	0.699
380	C3-pos 06_treshold-1.tif:c:3/3 t:16/27 - pos 06_hyper_cleaned_sub 1 (7to9)_reg	89.101	0	0.815	1.066	0.938	380	C3-pos 06_treshold.tif:c:3/3 t:20/27 - pos 06_hyper_cleaned_sub 1 (7to9)_reg	105.487	0	0.441	2.253	0.444
381	C3-pos 06_treshold-1.tif:c:3/3 t:16/27 - pos 06_hyper_cleaned_sub 1 (7to9)_reg	24.579	0	0.453	2.545	0.393	381	C3-pos 06_treshold.tif:c:3/3 t:20/27 - pos 06_hyper_cleaned_sub 1 (7to9)_reg	93.197	0	0.705	1.522	0.657
382	C3-pos 06_treshold-1.tif:c:3/3 t:16/27 - pos 06_hyper_cleaned_sub 1 (7to9)_reg	70.666	0	0.183	2.173	0.46	382	C3-pos 06_treshold.tif:c:3/3 t:20/27 - pos 06_hyper_cleaned_sub 1 (7to9)_reg	79.883	0	0.611	1.148	0.871
383	C3-pos 06_treshold-1.tif:c:3/3 t:16/27 - pos 06_hyper_cleaned_sub 1 (7to9)_reg	55.304	0	0.993	1.033	0.968	383	C3-pos 06_treshold.tif:c:3/3 t:20/27 - pos 06_hyper_cleaned_sub 1 (7to9)_reg	49.159	0	0.383	1.704	0.587
384	C3-pos 06_treshold-1.tif:c:3/3 t:16/27 - pos 06_hyper_cleaned_sub 1 (7to9)_reg	216.095	0	0.726	1.158	0.864	384	C3-pos 06_treshold.tif:c:3/3 t:20/27 - pos 06_hyper_cleaned_sub 1 (7to9)_reg	172.056	0	0.385	1.84	0.544
385	C3-pos 06_treshold-1.tif:c:3/3 t:16/27 - pos 06_hyper_cleaned_sub 1 (7to9)_reg	38.917	0	0.924	1.26	0.794	385	C3-pos 06_treshold.tif:c:3/3 t:20/27 - pos 06_hyper_cleaned_sub 1 (7to9)_reg	150.549	0	0.175	1.663	0.601
386	C3-pos 06_treshold-1.tif:c:3/3 t:16/27 - pos 06_hyper_cleaned_sub 1 (7to9)_reg	27.652	0	0.51	2.045	0.489	386	C3-pos 06_treshold.tif:c:3/3 t:20/27 - pos 06_hyper_cleaned_sub 1 (7to9)_reg	79.883	0	0.555	1.579	0.633
387	C3-pos 06_treshold-1.tif:c:3/3 t:16/27 - pos 06_hyper_cleaned_sub 1 (7to9)_reg	18.435	0	0.38	2.371	0.422	387	C3-pos 06_treshold.tif:c:3/3 t:20/27 - pos 06_hyper_cleaned_sub 1 (7to9)_reg	34.821	0	0.81	1.283	0.78
388	C3-pos 06_treshold-1.tif:c:3/3 t:16/27 - pos 06_hyper_cleaned_sub 1 (7to9)_reg	72.714	0	1	1.083	0.923	388	C3-pos 06_treshold.tif:c:3/3 t:20/27 - pos 06_hyper_cleaned_sub 1 (7to9)_reg	117.777	0	0.31	2.445	0.409
389	C3-pos 06_treshold-1.tif:c:3/3 t:16/27 - pos 06_hyper_cleaned_sub 1 (7to9)_reg	41.99	0	0.997	1.363	0.734	389	C3-pos 06_treshold.tif:c:3/3 t:20/27 - pos 06_hyper_cleaned_sub 1 (7to9)_reg	31.748	0	0.754	1.685	0.593
390	C3-pos 06_treshold-1.tif:c:3/3 t:16/27 - pos 06_hyper_cleaned_sub 1 (7to9)_reg	16.386	0	0.958	1.447	0.691	390	C3-pos 06_treshold.tif:c:3/3 t:20/27 - pos 06_hyper_cleaned_sub 1 (7to9)_reg	26.628	0	0.441	3.006	0.333
391	C3-pos 06_treshold-1.tif:c:3/3 t:16/27 - pos 06_hyper_cleaned_sub 1 (7to9)_reg	81.932	0	0.726	1.398	0.715	391	C3-pos 06_treshold.tif:c:3/3 t:20/27 - pos 06_hyper_cleaned_sub 1 (7to9)_reg	130.066	0	0.434	2.503	0.4
392	C3-pos 06_treshold-1.tif:c:3/3 t:16/27 - pos 06_hyper_cleaned_sub 1 (7to9)_reg	29.7	0	0.584	2.551	0.392	392	C3-pos 06_treshold.tif:c:3/3 t:20/27 - pos 06_hyper_cleaned_sub 1 (7to9)_reg	54.28	0	0.604	2.351	0.425
393	C3-pos 06_treshold-1.tif:c:3/3 t:16/27 - pos 06_hyper_cleaned_sub 1 (7to9)_reg	121.873	0	0.651	1.777	0.563	393	C3-pos 06_treshold.tif:c:3/3 t:21/27 - pos 06_hyper_cleaned_sub 1 (7to9)_reg	135.187	0	0.377	2.96	0.338
394	C3-pos 06_treshold-1.tif:c:3/3 t:16/27 - pos 06_hyper_cleaned_sub 1 (7to9)_reg	129.042	0	0.778	1.239	0.807	394	C3-pos 06_treshold.tif:c:3/3 t:21/27 - pos 06_hyper_cleaned_sub 1 (7to9)_reg	109.583	0	0.644	1.887	0.53
395	C3-pos 06_treshold-1.tif:c:3/3 t:16/27 - pos 06_hyper_cleaned_sub 1 (7to9)_reg	83.98	0	0.758	1.622	0.617	395	C3-pos 06_treshold.tif:c:3/3 t:21/27 - pos 06_hyper_cleaned_sub 1 (7to9)_reg	80.907	0	0.584	2.386	0.419
396	C3-pos 06_treshold-1.tif:c:3/3 t:16/27 - pos 06_hyper_cleaned_sub 1 (7to9)_reg	76.811	0	0.693	1.68	0.595	396	C3-pos 06_treshold.tif:c:3/3 t:21/27 - pos 06_hyper_cleaned_sub 1 (7to9)_reg	75.787	0	0.802	1.533	0.652
397	C3-pos 06_treshold-1.tif:c:3/3 t:16/27 - pos 06_hyper_cleaned_sub 1 (7to9)_reg	190.491	0	0.419	1.949	0.513	397	C3-pos 06_treshold.tif:c:3/3 t:21/27 - pos 06_hyper_cleaned_sub 1 (7to9)_reg	15.362	0	0.976	1.216	0.822
398	C3-pos 06_treshold-1.tif:c:3/3 t:16/27 - pos 06_hyper_cleaned_sub 1 (7to9)_reg	72.714	0	0.72	1.692	0.591	398	C3-pos 06_treshold.tif:c:3/3 t:21/27 - pos 06_hyper_cleaned_sub 1 (7to9)_reg	89.101	0	0.746	1.312	0.762
399	C3-pos 06_treshold-1.tif:c:3/3 t:16/27 - pos 06_hyper_cleaned_sub 1 (7to9)_reg	62.473	0	0.516	2.819	0.355	399	C3-pos 06_treshold.tif:c:3/3 t:21/27 - pos 06_hyper_cleaned_sub 1 (7to9)_reg	76.811	0	0.899	1.3	0.769
400	C3-pos 06_treshold-1.tif:c:3/3 t:16/27 - pos 06_hyper_cleaned_sub 1 (7to9)_reg	46.087	0	0.69	1.706	0.586	400	C3-pos 06_treshold.tif:c:3/3 t:21/27 - pos 06_hyper_cleaned_sub 1 (7to9)_reg	54.28	0	0.684	1.228	0.814
401	C3-pos 06_treshold-1.tif:c:3/3 t:16/27 - pos 06_hyper_cleaned_sub 1 (7to9)_reg	85.004	0	0.651	1.923	0.52	401	C3-pos 06_treshold.tif:c:3/3 t:21/27 - pos 06_hyper_cleaned_sub 1 (7to9)_reg	100.366	0	0.708	1.04	0.962
402	C3-pos 06_treshold-1.tif:c:3/3 t:16/27 - pos 06_hyper_cleaned_sub 1 (7to9)_reg	92.173	0	0.414	1.717	0.582	402	C3-pos 06_treshold.tif:c:3/3 t:21/27 - pos 06_hyper_cleaned_sub 1 (7to9)_reg	70.666	0	0.91	1.387	0.721
403	C3-pos 06_treshold-1.tif:c:3/3 t:16/27 - pos 06_hyper_cleaned_sub 1 (7to9)_reg	61.449	0	0.651	2.37	0.422	403	C3-pos 06_treshold.tif:c:3/3 t:21/27 - pos 06_hyper_cleaned_sub 1 (7to9)_reg	31.748	0	0.795	1.231	0.812
404	C3-pos 06_treshold-1.tif:c:3/3 t:17/27 - pos 06_hyper_cleaned_sub 1 (7to9)_reg	16.386	0	0.857	1.365	0.733	404	C3-pos 06_treshold.tif:c:3/3 t:21/27 - pos 06_hyper_cleaned_sub 1 (7to9)_reg	192.539	0	0.27	1.545	0.647
405	C3-pos 06_treshold-1.tif:c:3/3 t:17/27 - pos 06_hyper_cleaned_sub 1 (7to9)_reg	106.511	0	0.2	1.537	0.651	405	C3-pos 06_treshold.tif:c:3/3 t:21/27 - pos 06_hyper_cleaned_sub 1 (7to9)_reg	177.177	0	0.435	1.612	0.62
406	C3-pos 06_treshold-1.tif:c:3/3 t:17/27 - pos 06_hyper_cleaned_sub 1 (7to9)_reg	17.41	0	0.385	2.59	0.386	406	C3-pos 06_treshold.tif:c:3/3 t:21/27 - pos 06_hyper_cleaned_sub 1 (7to9)_reg	69.642	0	0.395	1.148	0.871
407	C3-pos 06_treshold-1.tif:c:3/3 t:17/27 - pos 06_hyper_cleaned_sub 1 (7to9)_reg	34.821	0	0.356	1.547	0.647	407	C3-pos 06_treshold.tif:c:3/3 t:21/27 - pos 06_hyper_cleaned_sub 1 (7to9)_reg	21.507	0	0.856	1.42	0.704
408	C3-pos 06_treshold-1.tif:c:3/3 t:17/27 - pos 06_hyper_cleaned_sub 1 (7to9)_reg	26.628	0	0.244	1.564	0.64	408	C3-pos 06_treshold.tif:c:3/3 t:21/27 - pos 06_hyper_cleaned_sub 1 (7to9)_reg	35.845	0	0.777	1.157	0.864
409	C3-pos 06_treshold-1.tif:c:3/3 t:17/27 - pos 06_hyper_cleaned_sub 1 (7to9)_reg	60.425	0	0.905	1.064	0.94	409	C3-pos 06_treshold.tif:c:3/3 t:21/27 - pos 06_hyper_cleaned_sub 1 (7to9)_reg	114.704	0	0.365	1.023	0.978
410	C3-pos 06_treshold-1.tif:c:3/3 t:17/27 - pos 06_hyper_cleaned_sub 1 (7to9)_reg	24.579	0	0.507	2.21	0.452	410	C3-pos 06_treshold.tif:c:3/3 t:21/27 - pos 06_hyper_cleaned_sub 1 (7to9)_reg	96.27	0	0.546	2.107	0.475
411	C3-pos 06_treshold-1.tif:c:3/3 t:17/27 - pos 06_hyper_cleaned_sub 1 (7to9)_reg	226.336	0	0.676	1.478	0.677	411	C3-pos 06_treshold.tif:c:3/3 t:22/27 - pos 06_hyper_cleaned_sub 1 (7to9)_reg	45.062	0	0.559	1.483	0.674
412	C3-pos 06_treshold-1.tif:c:3/3 t:17/27 - pos 06_hyper_cleaned_sub 1 (7to9)_reg	24.579	0	0.474	2.234	0.448	412	C3-pos 06_treshold.tif:c:3/3 t:22/27 - pos 06_hyper_cleaned_sub 1 (7to9)_reg	113.68	0	0.635	1.285	0.778
413	C3-pos 06_treshold-1.tif:c:3/3 t:17/27 - pos 06_hyper_cleaned_sub 1 (7to9)_reg	41.99	0	0.571	1.567	0.638	413	C3-pos 06_treshold.tif:c:3/3 t:22/27 - pos 06_hyper_cleaned_sub 1 (7to9)_reg	79.883	0	0.755	1.173	0.853
414	C3-pos 06_treshold-1.tif:c:3/3 t:17/27 - pos 06_hyper_cleaned_sub 1 (7to9)_reg	69.642	0	0.911	1.051	0.952	414	C3-pos 06_treshold.tif:c:3/3 t:22/27 - pos 06_hyper_cleaned_sub 1 (7to9)_reg	76.811	0	0.842	1.31	0.763
415	C3-pos 06_treshold-1.tif:c:3/3 t:17/27 - pos 06_hyper_cleaned_sub 1 (7to9)_reg	34.821	0	0.919	1.799	0.556	415	C3-pos 06_treshold.tif:c:3/3 t:22/27 - pos 06_hyper_cleaned_sub 1 (7to9)_reg	20.483	0	0.717	2.152	0.465
416	C3-pos 06_treshold-1.tif:c:3/3 t:17/27 - pos 06_hyper_cleaned_sub 1 (7to9)_reg	24.579	0	0.507	2.525	0.396	416	C3-pos 06_treshold.tif:c:3/3 t:22/27 - pos 06_hyper_cleaned_sub 1 (7to9)_reg	60.425	0	0.761	1.73	0.578
417	C3-pos 06_treshold-1.tif:c:3/3 t:17/27 - pos 06_hyper_cleaned_sub 1 (7to9)_reg	131.091	0	0.27	1.914	0.522	417	C3-pos 06_treshold.tif:c:3/3 t:22/27 - pos 06_hyper_cleaned_sub 1 (7to9)_reg	82.956	0	0.654	1.594	0.628
418	C3-pos 06_treshold-1.tif:c:3/3 t:17/27 - pos 06_hyper_cleaned_sub 1 (7to9)_reg	19.459	0	1	1.491	0.671	418	C3-pos 06_treshold.tif:c:3/3 t:22/27 - pos 06_hyper_cleaned_sub 1 (7to9)_reg	73.738	0	0.781	1.075	0.931
419	C3-pos 06_treshold-1.tif:c:3/3 t:17/27 - pos 06_hyper_cleaned_sub 1 (7to9)_reg	124.946	0	0.453	1.181	0.847	419	C3-pos 06_treshold.tif:c:3/3 t:22/27 - pos 06_hyper_cleaned_sub 1 (7to9)_reg	79.883	0	0.969	1.201	0.832
420	C3-pos 06_treshold-1.tif:c:3/3 t:17/27 - pos 06_hyper_cleaned_sub 1 (7to9)_reg	121.873	0	0.87	1.39	0.719	420	C3-pos 06_treshold.tif:c:3/3 t:22/27 - pos 06_hyper_cleaned_sub 1 (7to9)_reg	78.859	0	0.572	1.409	0.71
421	C3-pos 06_treshold-1.tif:c:3/3 t:17/27 - pos 06_hyper_cleaned_sub 1 (7to9)_reg	65.545	0	0.539	1.311	0.763	421	C3-pos 06_treshold.tif:c:3/3 t:22/27 - pos 06_hyper_cleaned_sub 1 (7to9)_reg	86.028	0	0.863	1.307	0.765
422	C3-pos 06_treshold-1.tif:c:3/3 t:17/27 - pos 06_hyper_cleaned_sub 1 (7to9)_reg	53.256	0	0.898	1.216	0.822	422	C3-pos 06_treshold.tif:c:3/3 t:22/27 - pos 06_hyper_cleaned_sub 1 (7to9)_reg	161.815	0	0.186	3.578	0.28
423	C3-pos 06_treshold-1.tif:c:3/3 t:17/27 - pos 06_hyper_cleaned_sub 1 (7to9)_reg	86.028	0	0.455	1.5	0.667	423	C3-pos 06_treshold.tif:c:3/3 t:22/27 - pos 06_hyper_cleaned_sub 1 (7to9)_reg	89.101	0	0.611	1.731	0.578
424	C3-pos 06_treshold-1.tif:c:3/3 t:17/27 - pos 06_hyper_cleaned_sub 1 (7to9)_reg	95.245	0	0.688	2.309	0.433	424	C3-pos 06_treshold.tif:c:3/3 t:22/27 - pos 06_hyper_cleaned_sub 1 (7to9)_reg	76.811	0	0.463	1.077	0.929
425	C3-pos 06_treshold-1.tif:c:3/3 t:17/27 - pos 06_hyper_cleaned_sub 1 (7to9)_reg	75.787	0	0.706	1.285	0.778	425	C3-pos 06_treshold.tif:c:3/3 t:22/27 - pos 06_hyper_cleaned_sub 1 (7to9)_reg	164.887	0	0.274	1.614	0.62
426	C3-pos 06_treshold-1.tif:c:3/3 t:17/27 - pos 06_hyper_cleaned_sub 1 (7to9)_reg	147.477	0	0.41	1.295	0.772	426	C3-pos 06_treshold.tif:c:3/3 t:22/27 - pos 06_hyper_cleaned_sub 1 (7to9)_reg	88.076	0	0.614	1.598	0.626
427	C3-pos 06_treshold-1.tif:c:3/3 t:17/27 - pos 06_hyper_cleaned_sub 1 (7to9)_reg	51.207	0	0.944	1.183	0.845	427	C3-pos 06_treshold.tif:c:3/3 t:22/27 - pos 06_hyper_cleaned_sub 1 (7to9)_reg	38.917	0	0.905	1.27	0.788
428	C3-pos 06_treshold-1.tif:c:3/3 t:17/27 - pos 06_hyper_cleaned_sub 1 (7to9)_reg	62.473	0	0.322	1.075	0.93	428	C3-pos 06_treshold.tif:c:3/3 t:22/27 - pos 06_hyper_cleaned_sub 1 (7to9)_reg	110.608	0	0.472	2.293	0.436
429	C3-pos 06_treshold-1.tif:c:3/3 t:17/27 - pos 06_hyper_cleaned_sub 1 (7to9)_reg	66.569	0	0.373	1.665	0.601	429	C3-pos 06_treshold.tif:c:3/3 t:22/27 - pos 06_hyper_cleaned_sub 1 (7to9)_reg	31.748	0	0.415	3.36	0.298
430	C3-pos 06_treshold-1.tif:c:3/3 t:18/27 - pos 06_hyper_cleaned_sub 1 (7to9)_reg	22.531	0	0.741	1.661	0.602	430	C3-pos 06_treshold.tif:c:3/3 t:23/27 - pos 06_hyper_cleaned_sub 1 (7to9)_reg	22.531	0	0.435	1.776	0.563
431	C3-pos 06_treshold-1.tif:c:3/3 t:18/27 - pos 06_hyper_cleaned_sub 1 (7to9)_reg	15.362	0	0.869	1.47	0.68	431	C3-pos 06_treshold.tif:c:3/3 t:23/27 - pos 06_hyper_cleaned_sub 1 (7to9)_reg	39.942	0	0.771	1.19	0.841
432	C3-pos 06_treshold-1.tif:c:3/3 t:18/27 - pos 06_hyper_cleaned_sub 1 (7to9)_reg	40.966	0	0.337	1.386	0.722	432	C3-pos 06_treshold.tif:c:3/3 t:23/27 - pos 06_hyper_cleaned_sub 1 (7to9)_reg	277.543	0	0.25	3.237	0.309
433	C3-pos 06_treshold-1.tif:c:3/3 t:18/27 - pos 06_hyper_cleaned_sub 1 (7to9)_reg	96.27	0	0.831	1.356	0.737	433	C3-pos 06_treshold.tif:c:3/3 t:23/27 - pos 06_hyper_cleaned_sub 1 (7to9)_reg	88.076	0	0.724	1.399	0.715
434	C3-pos 06_treshold-1.tif:c:3/3 t:18/27 - pos 06_hyper_cleaned_sub 1 (7to9)_reg	135.187	0	0.383	1.791	0.558	434	C3-pos 06_treshold.tif:c:3/3 t:23/27 - pos 06_hyper_cleaned_sub 1 (7to9)_reg	20.483	0	0.898	1.542	0.649
435	C3-pos 06_treshold-1.tif:c:3/3 t:18/27 - pos 06_hyper_cleaned_sub 1 (7to9)_reg	28.676	0	0.248	1.551	0.645	435	C3-pos 06_treshold.tif:c:3/3 t:23/27 - pos 06_hyper_cleaned_sub 1 (7to9)_reg	66.569	0	0.601	1.427	0.701
436	C3-pos 06_treshold-1.tif:c:3/3 t:18/27 - pos 06_hyper_cleaned_sub 1 (7to9)_reg	22.531	0	0.209	2.349	0.426	436	C3-pos 06_treshold.tif:c:3/3 t:23/27 - pos 06_hyper_cleaned_sub 1 (7to9)_reg	78.859	0	0.396	2.118	0.472
437	C3-pos 06_treshold-1.tif:c:3/3 t:18/27 - pos 06_hyper_cleaned_sub 1 (7to9)_reg	60.425	0	1	1.13	0.885	437	C3-pos 06_treshold.tif:c:3/3 t:23/27 - pos 06_hyper_cleaned_sub 1 (7to9)_reg	82.956	0	0.821	1.341	0.746
438	C3-pos 06_treshold-1.tif:c:3/3 t:18/27 - pos 06_hyper_cleaned_sub 1 (7to9)_reg	21.507	0	0.423	2.438	0.41	438	C3-pos 06_treshold.tif:c:3/3 t:23/27 - pos 06_hyper_cleaned_sub 1 (7to9)_reg	81.932	0	0.335	1.882	0.531
439	C3-pos 06_treshold-1.tif:c:3/3 t:18/27 - pos 06_hyper_cleaned_sub 1 (7to9)_reg	222.239	0	0.451	1.706	0.586	439	C3-pos 06_treshold.tif:c:3/3 t:23/27 - pos 06_hyper_cleaned_sub 1 (7to9)_reg	89.101	0	0.346	1.877	0.533
440	C3-pos 06_treshold-1.tif:c:3/3 t:18/27 - pos 06_hyper_cleaned_sub 1 (7to9)_reg	21.507	0	0.396	2.322	0.431	440	C3-pos 06_treshold.tif:c:3/3 t:23/27 - pos 06_hyper_cleaned_sub 1 (7to9)_reg	71.69	0	0.889	1.154	0.867
441	C3-pos 06_treshold-1.tif:c:3/3 t:18/27 - pos 06_hyper_cleaned_sub 1 (7to9)_reg	38.917	0	0.529	1.393	0.718	441	C3-pos 06_treshold.tif:c:3/3 t:23/27 - pos 06_hyper_cleaned_sub 1 (7to9)_reg	181.274	0	0.483	1.684	0.594
442	C3-pos 06_treshold-1.tif:c:3/3 t:18/27 - pos 06_hyper_cleaned_sub 1 (7to9)_reg	74.763	0	0.994	1.131	0.884	442	C3-pos 06_treshold.tif:c:3/3 t:23/27 - pos 06_hyper_cleaned_sub 1 (7to9)_reg	85.004	0	0.777	1.213	0.824
443	C3-pos 06_treshold-1.tif:c:3/3 t:18/27 - pos 06_hyper_cleaned_sub 1 (7to9)_reg	51.207	0	0.645	1.816	0.551	443	C3-pos 06_treshold.tif:c:3/3 t:23/27 - pos 06_hyper_cleaned_sub 1 (7to9)_reg	36.869	0	0.857	1.231	0.812
444	C3-pos 06_treshold-1.tif:c:3/3 t:18/27 - pos 06_hyper_cleaned_sub 1 (7to9)_reg	33.797	0	0.456	3.805	0.263	444	C3-pos 06_treshold.tif:c:3/3 t:23/27 - pos 06_hyper_cleaned_sub 1 (7to9)_reg	120.849	0	0.466	2.415	0.414
445	C3-pos 06_treshold-1.tif:c:3/3 t:18/27 - pos 06_hyper_cleaned_sub 1 (7to9)_reg	104.463	0	0.537	1.885	0.531	445	C3-pos 06_treshold.tif:c:3/3 t:23/27 - pos 06_hyper_cleaned_sub 1 (7to9)_reg	149.525	0	0.594	1.583	0.632
446	C3-pos 06_treshold-1.tif:c:3/3 t:18/27 - pos 06_hyper_cleaned_sub 1 (7to9)_reg	102.414	0	0.504	1.728	0.579	446	C3-pos 06_treshold.tif:c:3/3 t:24/27 - pos 06_hyper_cleaned_sub 1 (7to9)_reg	76.811	0	0.726	1.281	0.781
447	C3-pos 06_treshold-1.tif:c:3/3 t:18/27 - pos 06_hyper_cleaned_sub 1 (7to9)_reg	107.535	0	0.848	1.474	0.678	447	C3-pos 06_treshold.tif:c:3/3 t:24/27 - pos 06_hyper_cleaned_sub 1 (7to9)_reg	124.946	0	0.629	1.331	0.751
448	C3-pos 06_treshold-1.tif:c:3/3 t:18/27 - pos 06_hyper_cleaned_sub 1 (7to9)_reg	113.68	0	0.554	2.306	0.434	448	C3-pos 06_treshold.tif:c:3/3 t:24/27 - pos 06_hyper_cleaned_sub 1 (7to9)_reg	113.68	0	0.486	1.651	0.606
449	C3-pos 06_treshold-1.tif:c:3/3 t:18/27 - pos 06_hyper_cleaned_sub 1 (7to9)_reg	69.642	0	0.737	1.526	0.655	449	C3-pos 06_treshold.tif:c:3/3 t:24/27 - pos 06_hyper_cleaned_sub 1 (7to9)_reg	96.27	0	0.707	1.137	0.879
450	C3-pos 06_treshold-1.tif:c:3/3 t:18/27 - pos 06_hyper_cleaned_sub 1 (7to9)_reg	45.062	0	0.76	1.245	0.803	450	C3-pos 06_treshold.tif:c:3/3 t:24/27 - pos 06_hyper_cleaned_sub 1 (7to9)_reg	31.748	0	1	1.199	0.834
451	C3-pos 06_treshold-1.tif:c:3/3 t:18/27 - pos 06_hyper_cleaned_sub 1 (7to9)_reg	102.414	0	0.499	1.822	0.549	451	C3-pos 06_treshold.tif:c:3/3 t:24/27 - pos 06_hyper_cleaned_sub 1 (7to9)_reg	98.318	0	0.549	1.212	0.825
452	C3-pos 06_treshold-1.tif:c:3/3 t:18/27 - pos 06_hyper_cleaned_sub 1 (7to9)_reg	73.738	0	0.85	1.22	0.82	452	C3-pos 06_treshold.tif:c:3/3 t:24/27 - pos 06_hyper_cleaned_sub 1 (7to9)_reg	77.835	0	0.339	2.722	0.367
453	C3-pos 06_treshold-1.tif:c:3/3 t:18/27 - pos 06_hyper_cleaned_sub 1 (7to9)_reg	134.163	0	0.298	2.914	0.343	453	C3-pos 06_treshold.tif:c:3/3 t:24/27 - pos 06_hyper_cleaned_sub 1 (7to9)_reg	73.738	0	0.792	1.331	0.752
454	C3-pos 06_treshold-1.tif:c:3/3 t:18/27 - pos 06_hyper_cleaned_sub 1 (7to9)_reg	31.748	0	0.777	1.592	0.628	454	C3-pos 06_treshold.tif:c:3/3 t:24/27 - pos 06_hyper_cleaned_sub 1 (7to9)_reg	21.507	0	0.943	1.27	0.788
455	C3-pos 06_treshold-1.tif:c:3/3 t:18/27 - pos 06_hyper_cleaned_sub 1 (7to9)_reg	94.221	0	0.464	1.44	0.694	455	C3-pos 06_treshold.tif:c:3/3 t:24/27 - pos 06_hyper_cleaned_sub 1 (7to9)_reg	82.956	0	0.404	1.537	0.651
456	C3-pos 06_treshold-1.tif:c:3/3 t:19/27 - pos 06_hyper_cleaned_sub 1 (7to9)_reg	61.449	0	0.757	1.145	0.873	456	C3-pos 06_treshold.tif:c:3/3 t:24/27 - pos 06_hyper_cleaned_sub 1 (7to9)_reg	60.425	0	0.41	1.883	0.531
457	C3-pos 06_treshold-1.tif:c:3/3 t:19/27 - pos 06_hyper_cleaned_sub 1 (7to9)_reg	43.014	0	0.44	1.729	0.578	457	C3-pos 06_treshold.tif:c:3/3 t:24/27 - pos 06_hyper_cleaned_sub 1 (7to9)_reg	379.958	0	0.206	2.783	0.359
458	C3-pos 06_treshold-1.tif:c:3/3 t:19/27 - pos 06_hyper_cleaned_sub 1 (7to9)_reg	96.27	0	0.546	2.079	0.481	458	C3-pos 06_treshold.tif:c:3/3 t:24/27 - pos 06_hyper_cleaned_sub 1 (7to9)_reg	33.797	0	0.515	1.302	0.768
459	C3-pos 06_treshold-1.tif:c:3/3 t:19/27 - pos 06_hyper_cleaned_sub 1 (7to9)_reg	16.386	0	0.595	2.049	0.488	459	C3-pos 06_treshold.tif:c:3/3 t:24/27 - pos 06_hyper_cleaned_sub 1 (7to9)_reg	89.101	0	0.579	1.256	0.796
460	C3-pos 06_treshold-1.tif:c:3/3 t:19/27 - pos 06_hyper_cleaned_sub 1 (7to9)_reg	18.435	0	0.429	1.773	0.564	460	C3-pos 06_treshold.tif:c:3/3 t:24/27 - pos 06_hyper_cleaned_sub 1 (7to9)_reg	49.159	0	0.424	3.462	0.289
461	C3-pos 06_treshold-1.tif:c:3/3 t:19/27 - pos 06_hyper_cleaned_sub 1 (7to9)_reg	60.425	0	0.59	1.237	0.808	461	C3-pos 06_treshold.tif:c:3/3 t:24/27 - pos 06_hyper_cleaned_sub 1 (7to9)_reg	100.366	0	0.34	2.042	0.49
462	C3-pos 06_treshold-1.tif:c:3/3 t:19/27 - pos 06_hyper_cleaned_sub 1 (7to9)_reg	23.555	0	0.486	2.004	0.499	462	C3-pos 06_treshold.tif:c:3/3 t:25/27 - pos 06_hyper_cleaned_sub 1 (7to9)_reg	116.752	0	0.704	1.335	0.749
463	C3-pos 06_treshold-1.tif:c:3/3 t:19/27 - pos 06_hyper_cleaned_sub 1 (7to9)_reg	253.988	0	0.28	2.14	0.467	463	C3-pos 06_treshold.tif:c:3/3 t:25/27 - pos 06_hyper_cleaned_sub 1 (7to9)_reg	89.101	0	0.83	1.419	0.705
464	C3-pos 06_treshold-1.tif:c:3/3 t:19/27 - pos 06_hyper_cleaned_sub 1 (7to9)_reg	23.555	0	0.415	2.36	0.424	464	C3-pos 06_treshold.tif:c:3/3 t:25/27 - pos 06_hyper_cleaned_sub 1 (7to9)_reg	40.966	0	0.77	1.479	0.676
465	C3-pos 06_treshold-1.tif:c:3/3 t:19/27 - pos 06_hyper_cleaned_sub 1 (7to9)_reg	36.869	0	0.857	1.355	0.738	465	C3-pos 06_treshold.tif:c:3/3 t:25/27 - pos 06_hyper_cleaned_sub 1 (7to9)_reg	82.956	0	0.759	2.157	0.464
466	C3-pos 06_treshold-1.tif:c:3/3 t:19/27 - pos 06_hyper_cleaned_sub 1 (7to9)_reg	77.835	0	0.813	1.089	0.918	466	C3-pos 06_treshold.tif:c:3/3 t:25/27 - pos 06_hyper_cleaned_sub 1 (7to9)_reg	56.328	0	0.576	2.625	0.381
467	C3-pos 06_treshold-1.tif:c:3/3 t:19/27 - pos 06_hyper_cleaned_sub 1 (7to9)_reg	54.28	0	0.481	2.73	0.366	467	C3-pos 06_treshold.tif:c:3/3 t:25/27 - pos 06_hyper_cleaned_sub 1 (7to9)_reg	73.738	0	0.98	1.16	0.862
468	C3-pos 06_treshold-1.tif:c:3/3 t:19/27 - pos 06_hyper_cleaned_sub 1 (7to9)_reg	15.362	0	0.746	2.409	0.415	468	C3-pos 06_treshold.tif:c:3/3 t:25/27 - pos 06_hyper_cleaned_sub 1 (7to9)_reg	94.221	0	0.59	1.769	0.565
469	C3-pos 06_treshold-1.tif:c:3/3 t:19/27 - pos 06_hyper_cleaned_sub 1 (7to9)_reg	104.463	0	0.519	2.24	0.446	469	C3-pos 06_treshold.tif:c:3/3 t:25/27 - pos 06_hyper_cleaned_sub 1 (7to9)_reg	27.652	0	0.91	1.302	0.768
470	C3-pos 06_treshold-1.tif:c:3/3 t:19/27 - pos 06_hyper_cleaned_sub 1 (7to9)_reg	131.091	0	0.583	1.506	0.664	470	C3-pos 06_treshold.tif:c:3/3 t:25/27 - pos 06_hyper_cleaned_sub 1 (7to9)_reg	15.362	0	1	1.295	0.772
471	C3-pos 06_treshold-1.tif:c:3/3 t:19/27 - pos 06_hyper_cleaned_sub 1 (7to9)_reg	110.608	0	0.692	1.74	0.575	471	C3-pos 06_treshold.tif:c:3/3 t:25/27 - pos 06_hyper_cleaned_sub 1 (7to9)_reg	57.352	0	0.838	1.386	0.722
472	C3-pos 06_treshold-1.tif:c:3/3 t:19/27 - pos 06_hyper_cleaned_sub 1 (7to9)_reg	110.608	0	0.75	1.326	0.754	472	C3-pos 06_treshold.tif:c:3/3 t:25/27 - pos 06_hyper_cleaned_sub 1 (7to9)_reg	69.642	0	0.748	1.458	0.686
473	C3-pos 06_treshold-1.tif:c:3/3 t:19/27 - pos 06_hyper_cleaned_sub 1 (7to9)_reg	48.135	0	0.34	1.259	0.794	473	C3-pos 06_treshold.tif:c:3/3 t:25/27 - pos 06_hyper_cleaned_sub 1 (7to9)_reg	442.43	0	0.185	2.073	0.482
474	C3-pos 06_treshold-1.tif:c:3/3 t:19/27 - pos 06_hyper_cleaned_sub 1 (7to9)_reg	73.738	0	0.71	1.399	0.715	474	C3-pos 06_treshold.tif:c:3/3 t:25/27 - pos 06_hyper_cleaned_sub 1 (7to9)_reg	108.559	0	0.713	2.048	0.488
475	C3-pos 06_treshold-1.tif:c:3/3 t:19/27 - pos 06_hyper_cleaned_sub 1 (7to9)_reg	40.966	0	0.845	1.154	0.867	475	C3-pos 06_treshold.tif:c:3/3 t:25/27 - pos 06_hyper_cleaned_sub 1 (7to9)_reg	38.917	0	0.905	1.323	0.756
476	C3-pos 06_treshold-1.tif:c:3/3 t:19/27 - pos 06_hyper_cleaned_sub 1 (7to9)_reg	97.294	0	0.618	1.685	0.593	476	C3-pos 06_treshold.tif:c:3/3 t:25/27 - pos 06_hyper_cleaned_sub 1 (7to9)_reg	159.767	0	0.517	2.099	0.476
477	C3-pos 06_treshold-1.tif:c:3/3 t:19/27 - pos 06_hyper_cleaned_sub 1 (7to9)_reg	113.68	0	0.438	2.099	0.476	477	C3-pos 06_treshold.tif:c:3/3 t:25/27 - pos 06_hyper_cleaned_sub 1 (7to9)_reg	107.535	0	0.505	1.097	0.912
478	C3-pos 06_treshold-1.tif:c:3/3 t:19/27 - pos 06_hyper_cleaned_sub 1 (7to9)_reg	79.883	0	0.213	2.181	0.459	478	C3-pos 06_treshold.tif:c:3/3 t:26/27 - pos 06_hyper_cleaned_sub 1 (7to9)_reg	65.545	0	0.539	1.217	0.822
479	C3-pos 06_treshold-1.tif:c:3/3 t:20/27 - pos 06_hyper_cleaned_sub 1 (7to9)_reg	39.942	0	0.686	2.399	0.417	479	C3-pos 06_treshold.tif:c:3/3 t:26/27 - pos 06_hyper_cleaned_sub 1 (7to9)_reg	192.539	0	0.501	1.568	0.638
480	C3-pos 06_treshold-1.tif:c:3/3 t:20/27 - pos 06_hyper_cleaned_sub 1 (7to9)_reg	47.111	0	0.431	1.551	0.645	480	C3-pos 06_treshold.tif:c:3/3 t:26/27 - pos 06_hyper_cleaned_sub 1 (7to9)_reg	49.159	0	0.575	2.28	0.439
481	C3-pos 06_treshold-1.tif:c:3/3 t:20/27 - pos 06_hyper_cleaned_sub 1 (7to9)_reg	92.173	0	0.806	1.423	0.703	481	C3-pos 06_treshold.tif:c:3/3 t:26/27 - pos 06_hyper_cleaned_sub 1 (7to9)_reg	45.062	0	0.93	1.389	0.72
482	C3-pos 06_treshold-1.tif:c:3/3 t:20/27 - pos 06_hyper_cleaned_sub 1 (7to9)_reg	220.191	0	0.382	1.734	0.577	482	C3-pos 06_treshold.tif:c:3/3 t:26/27 - pos 06_hyper_cleaned_sub 1 (7to9)_reg	93.197	0	0.583	1.691	0.591
483	C3-pos 06_treshold-1.tif:c:3/3 t:20/27 - pos 06_hyper_cleaned_sub 1 (7to9)_reg	24.579	0	0.248	1.556	0.643	483	C3-pos 06_treshold.tif:c:3/3 t:26/27 - pos 06_hyper_cleaned_sub 1 (7to9)_reg	34.821	0	0.543	2.584	0.387
484	C3-pos 06_treshold-1.tif:c:3/3 t:20/27 - pos 06_hyper_cleaned_sub 1 (7to9)_reg	56.328	0	0.95	1.04	0.961	484	C3-pos 06_treshold.tif:c:3/3 t:26/27 - pos 06_hyper_cleaned_sub 1 (7to9)_reg	92.173	0	0.577	1.021	0.979
485	C3-pos 06_treshold-1.tif:c:3/3 t:20/27 - pos 06_hyper_cleaned_sub 1 (7to9)_reg	27.652	0	0.376	2.174	0.46	485	C3-pos 06_treshold.tif:c:3/3 t:26/27 - pos 06_hyper_cleaned_sub 1 (7to9)_reg	85.004	0	0.9	1.239	0.807
486	C3-pos 06_treshold-1.tif:c:3/3 t:20/27 - pos 06_hyper_cleaned_sub 1 (7to9)_reg	26.628	0	0.589	2.686	0.372	486	C3-pos 06_treshold.tif:c:3/3 t:26/27 - pos 06_hyper_cleaned_sub 1 (7to9)_reg	45.062	0	0.547	1.215	0.823
487	C3-pos 06_treshold-1.tif:c:3/3 t:20/27 - pos 06_hyper_cleaned_sub 1 (7to9)_reg	25.604	0	0.451	2.297	0.435	487	C3-pos 06_treshold.tif:c:3/3 t:26/27 - pos 06_hyper_cleaned_sub 1 (7to9)_reg	16.386	0	0.857	1.274	0.785
488	C3-pos 06_treshold-1.tif:c:3/3 t:20/27 - pos 06_hyper_cleaned_sub 1 (7to9)_reg	34.821	0	0.614	1.638	0.61	488	C3-pos 06_treshold.tif:c:3/3 t:26/27 - pos 06_hyper_cleaned_sub 1 (7to9)_reg	72.714	0	0.797	1.238	0.807
489	C3-pos 06_treshold-1.tif:c:3/3 t:20/27 - pos 06_hyper_cleaned_sub 1 (7to9)_reg	41.99	0	0.549	1.662	0.602	489	C3-pos 06_treshold.tif:c:3/3 t:26/27 - pos 06_hyper_cleaned_sub 1 (7to9)_reg	15.362	0	0.942	1.274	0.785
490	C3-pos 06_treshold-1.tif:c:3/3 t:20/27 - pos 06_hyper_cleaned_sub 1 (7to9)_reg	74.763	0	0.907	1.198	0.834	490	C3-pos 06_treshold.tif:c:3/3 t:26/27 - pos 06_hyper_cleaned_sub 1 (7to9)_reg	320.557	0	0.397	1.398	0.715
491	C3-pos 06_treshold-1.tif:c:3/3 t:20/27 - pos 06_hyper_cleaned_sub 1 (7to9)_reg	24.579	0	0.334	1.8	0.555	491	C3-pos 06_treshold.tif:c:3/3 t:26/27 - pos 06_hyper_cleaned_sub 1 (7to9)_reg	99.342	0	0.751	1.624	0.616
492	C3-pos 06_treshold-1.tif:c:3/3 t:20/27 - pos 06_hyper_cleaned_sub 1 (7to9)_reg	27.652	0	0.466	2.44	0.41	492	C3-pos 06_treshold.tif:c:3/3 t:26/27 - pos 06_hyper_cleaned_sub 1 (7to9)_reg	40.966	0	0.806	1.393	0.718
493	C3-pos 06_treshold-1.tif:c:3/3 t:20/27 - pos 06_hyper_cleaned_sub 1 (7to9)_reg	123.921	0	0.353	2.529	0.395	493	C3-pos 06_treshold.tif:c:3/3 t:26/27 - pos 06_hyper_cleaned_sub 1 (7to9)_reg	142.356	0	0.614	2.057	0.486
494	C3-pos 06_treshold-1.tif:c:3/3 t:20/27 - pos 06_hyper_cleaned_sub 1 (7to9)_reg	18.435	0	0.606	2.641	0.379	494	C3-pos 06_treshold.tif:c:3/3 t:26/27 - pos 06_hyper_cleaned_sub 1 (7to9)_reg	80.907	0	0.555	1.838	0.544
495	C3-pos 06_treshold-1.tif:c:3/3 t:20/27 - pos 06_hyper_cleaned_sub 1 (7to9)_reg	89.101	0	0.755	1.819	0.55	495	C3-pos 06_treshold.tif:c:3/3 t:26/27 - pos 06_hyper_cleaned_sub 1 (7to9)_reg	101.39	0	0.246	1.824	0.548
496	C3-pos 06_treshold-1.tif:c:3/3 t:20/27 - pos 06_hyper_cleaned_sub 1 (7to9)_reg	102.414	0	0.684	1.456	0.687	496	C3-pos 06_treshold.tif:c:3/3 t:26/27 - pos 06_hyper_cleaned_sub 1 (7to9)_reg	104.463	0	0.329	1.528	0.655
497	C3-pos 06_treshold-1.tif:c:3/3 t:20/27 - pos 06_hyper_cleaned_sub 1 (7to9)_reg	56.328	0	0.376	2.737	0.365	497	C3-pos 06_treshold.tif:c:3/3 t:27/27 - pos 06_hyper_cleaned_sub 1 (7to9)_reg	52.231	0	0.938	1.197	0.836
498	C3-pos 06_treshold-1.tif:c:3/3 t:20/27 - pos 06_hyper_cleaned_sub 1 (7to9)_reg	110.608	0	0.67	1.349	0.741	498	C3-pos 06_treshold.tif:c:3/3 t:27/27 - pos 06_hyper_cleaned_sub 1 (7to9)_reg	75.787	0	0.529	1.081	0.925
499	C3-pos 06_treshold-1.tif:c:3/3 t:20/27 - pos 06_hyper_cleaned_sub 1 (7to9)_reg	106.511	0	0.41	1.163	0.86	499	C3-pos 06_treshold.tif:c:3/3 t:27/27 - pos 06_hyper_cleaned_sub 1 (7to9)_reg	16.386	0	0.611	1.684	0.594
500	C3-pos 06_treshold-1.tif:c:3/3 t:20/27 - pos 06_hyper_cleaned_sub 1 (7to9)_reg	41.99	0	0.727	1.299	0.77	500	C3-pos 06_treshold.tif:c:3/3 t:27/27 - pos 06_hyper_cleaned_sub 1 (7to9)_reg	85.004	0	0.841	1.766	0.566
501	C3-pos 06_treshold-1.tif:c:3/3 t:20/27 - pos 06_hyper_cleaned_sub 1 (7to9)_reg	98.318	0	0.333	3.892	0.257	501	C3-pos 06_treshold.tif:c:3/3 t:27/27 - pos 06_hyper_cleaned_sub 1 (7to9)_reg	105.487	0	0.689	2.235	0.447
502	C3-pos 06_treshold-1.tif:c:3/3 t:20/27 - pos 06_hyper_cleaned_sub 1 (7to9)_reg	81.932	0	0.88	1.296	0.771	502	C3-pos 06_treshold.tif:c:3/3 t:27/27 - pos 06_hyper_cleaned_sub 1 (7to9)_reg	65.545	0	0.658	2.329	0.429
503	C3-pos 06_treshold-1.tif:c:3/3 t:20/27 - pos 06_hyper_cleaned_sub 1 (7to9)_reg	19.459	0	0.745	2.398	0.417	503	C3-pos 06_treshold.tif:c:3/3 t:27/27 - pos 06_hyper_cleaned_sub 1 (7to9)_reg	81.932	0	0.569	2.233	0.448
504	C3-pos 06_treshold-1.tif:c:3/3 t:20/27 - pos 06_hyper_cleaned_sub 1 (7to9)_reg	61.449	0	0.555	3.038	0.329	504	C3-pos 06_treshold.tif:c:3/3 t:27/27 - pos 06_hyper_cleaned_sub 1 (7to9)_reg	21.507	0	0.5	2.599	0.385
505	C3-pos 06_treshold-1.tif:c:3/3 t:21/27 - pos 06_hyper_cleaned_sub 1 (7to9)_reg	35.845	0	0.917	1.169	0.855	505	C3-pos 06_treshold.tif:c:3/3 t:27/27 - pos 06_hyper_cleaned_sub 1 (7to9)_reg	83.98	0	0.768	1.834	0.545
506	C3-pos 06_treshold-1.tif:c:3/3 t:21/27 - pos 06_hyper_cleaned_sub 1 (7to9)_reg	43.014	0	0.503	1.698	0.589	506	C3-pos 06_treshold.tif:c:3/3 t:27/27 - pos 06_hyper_cleaned_sub 1 (7to9)_reg	90.125	0	0.38	1.689	0.592
507	C3-pos 06_treshold-1.tif:c:3/3 t:21/27 - pos 06_hyper_cleaned_sub 1 (7to9)_reg	21.507	0	0.248	2.307	0.434	507	C3-pos 06_treshold.tif:c:3/3 t:27/27 - pos 06_hyper_cleaned_sub 1 (7to9)_reg	80.907	0	0.882	1.019	0.981
508	C3-pos 06_treshold-1.tif:c:3/3 t:21/27 - pos 06_hyper_cleaned_sub 1 (7to9)_reg	88.076	0	0.889	1.279	0.782	508	C3-pos 06_treshold.tif:c:3/3 t:27/27 - pos 06_hyper_cleaned_sub 1 (7to9)_reg	79.883	0	0.42	1.739	0.575
509	C3-pos 06_treshold-1.tif:c:3/3 t:21/27 - pos 06_hyper_cleaned_sub 1 (7to9)_reg	239.65	0	0.247	1.839	0.544	509	C3-pos 06_treshold.tif:c:3/3 t:27/27 - pos 06_hyper_cleaned_sub 1 (7to9)_reg	67.594	0	0.779	1.253	0.798
510	C3-pos 06_treshold-1.tif:c:3/3 t:21/27 - pos 06_hyper_cleaned_sub 1 (7to9)_reg	46.087	0	1	1.114	0.898	510	C3-pos 06_treshold.tif:c:3/3 t:27/27 - pos 06_hyper_cleaned_sub 1 (7to9)_reg	41.99	0	0.774	1.592	0.628
511	C3-pos 06_treshold-1.tif:c:3/3 t:21/27 - pos 06_hyper_cleaned_sub 1 (7to9)_reg	30.724	0	0.542	2.443	0.409	511	C3-pos 06_treshold.tif:c:3/3 t:27/27 - pos 06_hyper_cleaned_sub 1 (7to9)_reg	289.833	0	0.237	3.516	0.284
512	C3-pos 06_treshold-1.tif:c:3/3 t:21/27 - pos 06_hyper_cleaned_sub 1 (7to9)_reg	46.087	0	0.674	1.594	0.627	512	C3-pos 06_treshold.tif:c:3/3 t:27/27 - pos 06_hyper_cleaned_sub 1 (7to9)_reg	77.835	0	0.796	1.345	0.744
513	C3-pos 06_treshold-1.tif:c:3/3 t:21/27 - pos 06_hyper_cleaned_sub 1 (7to9)_reg	23.555	0	0.521	2.538	0.394	513	C3-pos 06_treshold.tif:c:3/3 t:27/27 - pos 06_hyper_cleaned_sub 1 (7to9)_reg	90.125	0	0.552	2.305	0.434
514	C3-pos 06_treshold-1.tif:c:3/3 t:21/27 - pos 06_hyper_cleaned_sub 1 (7to9)_reg	62.473	0	0.817	1.565	0.639	514	C3-pos 06_treshold.tif:c:3/3 t:27/27 - pos 06_hyper_cleaned_sub 1 (7to9)_reg	49.159	0	0.719	1.487	0.673
515	C3-pos 06_treshold-1.tif:c:3/3 t:21/27 - pos 06_hyper_cleaned_sub 1 (7to9)_reg	74.763	0	0.82	1.161	0.861	515	C3-pos 06_treshold.tif:c:3/3 t:27/27 - pos 06_hyper_cleaned_sub 1 (7to9)_reg	88.076	0	0.629	1.12	0.893
516	C3-pos 06_treshold-1.tif:c:3/3 t:21/27 - pos 06_hyper_cleaned_sub 1 (7to9)_reg	65.545	0	0.74	1.896	0.527	516	C3-pos 06_treshold.tif:c:3/3 t:27/27 - pos 06_hyper_cleaned_sub 1 (7to9)_reg	195.612	0	0.239	1.711	0.584
517	C3-pos 06_treshold-1.tif:c:3/3 t:21/27 - pos 06_hyper_cleaned_sub 1 (7to9)_reg	26.628	0	0.666	1.998	0.5	517	C3-pos 06_treshold.tif:c:3/3 t:27/27 - pos 06_hyper_cleaned_sub 1 (7to9)_reg	19.459	0	0.624	2.622	0.381
518	C3-pos 06_treshold-1.tif:c:3/3 t:21/27 - pos 06_hyper_cleaned_sub 1 (7to9)_reg	37.893	0	0.496	1.612	0.62	518	C3-pos 06_treshold.tif:c:3/3 t:27/27 - pos 06_hyper_cleaned_sub 1 (7to9)_reg	122.897	0	0.384	2.437	0.41
519	C3-pos 06_treshold-1.tif:c:3/3 t:21/27 - pos 06_hyper_cleaned_sub 1 (7to9)_reg	160.791	0	0.385	2.832	0.353
520	C3-pos 06_treshold-1.tif:c:3/3 t:21/27 - pos 06_hyper_cleaned_sub 1 (7to9)_reg	132.115	0	0.805	1.601	0.624
521	C3-pos 06_treshold-1.tif:c:3/3 t:21/27 - pos 06_hyper_cleaned_sub 1 (7to9)_reg	132.115	0	0.629	1.562	0.64
522	C3-pos 06_treshold-1.tif:c:3/3 t:21/27 - pos 06_hyper_cleaned_sub 1 (7to9)_reg	83.98	0	0.804	1.671	0.599
523	C3-pos 06_treshold-1.tif:c:3/3 t:21/27 - pos 06_hyper_cleaned_sub 1 (7to9)_reg	107.535	0	0.759	1.41	0.709
524	C3-pos 06_treshold-1.tif:c:3/3 t:21/27 - pos 06_hyper_cleaned_sub 1 (7to9)_reg	64.521	0	0.733	1.594	0.627
525	C3-pos 06_treshold-1.tif:c:3/3 t:21/27 - pos 06_hyper_cleaned_sub 1 (7to9)_reg	34.821	0	1	1.329	0.753
526	C3-pos 06_treshold-1.tif:c:3/3 t:21/27 - pos 06_hyper_cleaned_sub 1 (7to9)_reg	96.27	0	0.434	3.405	0.294
527	C3-pos 06_treshold-1.tif:c:3/3 t:21/27 - pos 06_hyper_cleaned_sub 1 (7to9)_reg	75.787	0	0.831	1.17	0.854
528	C3-pos 06_treshold-1.tif:c:3/3 t:22/27 - pos 06_hyper_cleaned_sub 1 (7to9)_reg	250.915	0	0.273	1.07	0.934
529	C3-pos 06_treshold-1.tif:c:3/3 t:22/27 - pos 06_hyper_cleaned_sub 1 (7to9)_reg	104.463	0	0.767	1.058	0.945
530	C3-pos 06_treshold-1.tif:c:3/3 t:22/27 - pos 06_hyper_cleaned_sub 1 (7to9)_reg	45.062	0	0.623	1.807	0.553
531	C3-pos 06_treshold-1.tif:c:3/3 t:22/27 - pos 06_hyper_cleaned_sub 1 (7to9)_reg	45.062	0	0.527	1.459	0.686
532	C3-pos 06_treshold-1.tif:c:3/3 t:22/27 - pos 06_hyper_cleaned_sub 1 (7to9)_reg	24.579	0	0.615	1.678	0.596
533	C3-pos 06_treshold-1.tif:c:3/3 t:22/27 - pos 06_hyper_cleaned_sub 1 (7to9)_reg	18.435	0	0.895	1.725	0.58
534	C3-pos 06_treshold-1.tif:c:3/3 t:22/27 - pos 06_hyper_cleaned_sub 1 (7to9)_reg	61.449	0	0.993	1.112	0.899
535	C3-pos 06_treshold-1.tif:c:3/3 t:22/27 - pos 06_hyper_cleaned_sub 1 (7to9)_reg	30.724	0	0.666	2.075	0.482
536	C3-pos 06_treshold-1.tif:c:3/3 t:22/27 - pos 06_hyper_cleaned_sub 1 (7to9)_reg	25.604	0	0.432	1.989	0.503
537	C3-pos 06_treshold-1.tif:c:3/3 t:22/27 - pos 06_hyper_cleaned_sub 1 (7to9)_reg	137.235	0	0.296	1.897	0.527
538	C3-pos 06_treshold-1.tif:c:3/3 t:22/27 - pos 06_hyper_cleaned_sub 1 (7to9)_reg	30.724	0	1	1.025	0.975
539	C3-pos 06_treshold-1.tif:c:3/3 t:22/27 - pos 06_hyper_cleaned_sub 1 (7to9)_reg	72.714	0	0.416	1.735	0.576
540	C3-pos 06_treshold-1.tif:c:3/3 t:22/27 - pos 06_hyper_cleaned_sub 1 (7to9)_reg	171.032	0	0.638	1.309	0.764
541	C3-pos 06_treshold-1.tif:c:3/3 t:22/27 - pos 06_hyper_cleaned_sub 1 (7to9)_reg	21.507	0	0.88	1.323	0.756
542	C3-pos 06_treshold-1.tif:c:3/3 t:22/27 - pos 06_hyper_cleaned_sub 1 (7to9)_reg	90.125	0	0.875	1.6	0.625
543	C3-pos 06_treshold-1.tif:c:3/3 t:22/27 - pos 06_hyper_cleaned_sub 1 (7to9)_reg	113.68	0	0.722	1.406	0.711
544	C3-pos 06_treshold-1.tif:c:3/3 t:22/27 - pos 06_hyper_cleaned_sub 1 (7to9)_reg	108.559	0	0.775	1.294	0.773
545	C3-pos 06_treshold-1.tif:c:3/3 t:22/27 - pos 06_hyper_cleaned_sub 1 (7to9)_reg	97.294	0	0.79	1.044	0.958
546	C3-pos 06_treshold-1.tif:c:3/3 t:22/27 - pos 06_hyper_cleaned_sub 1 (7to9)_reg	121.873	0	0.944	1.13	0.885
547	C3-pos 06_treshold-1.tif:c:3/3 t:22/27 - pos 06_hyper_cleaned_sub 1 (7to9)_reg	61.449	0	0.708	1.712	0.584
548	C3-pos 06_treshold-1.tif:c:3/3 t:22/27 - pos 06_hyper_cleaned_sub 1 (7to9)_reg	41.99	0	0.629	1.683	0.594
549	C3-pos 06_treshold-1.tif:c:3/3 t:22/27 - pos 06_hyper_cleaned_sub 1 (7to9)_reg	98.318	0	0.762	1.089	0.918
550	C3-pos 06_treshold-1.tif:c:3/3 t:22/27 - pos 06_hyper_cleaned_sub 1 (7to9)_reg	43.014	0	0.951	1.232	0.811
551	C3-pos 06_treshold-1.tif:c:3/3 t:22/27 - pos 06_hyper_cleaned_sub 1 (7to9)_reg	36.869	0	0.832	1.095	0.914
552	C3-pos 06_treshold-1.tif:c:3/3 t:23/27 - pos 06_hyper_cleaned_sub 1 (7to9)_reg	40.966	0	0.862	1.369	0.731
553	C3-pos 06_treshold-1.tif:c:3/3 t:23/27 - pos 06_hyper_cleaned_sub 1 (7to9)_reg	92.173	0	0.796	1.162	0.86
554	C3-pos 06_treshold-1.tif:c:3/3 t:23/27 - pos 06_hyper_cleaned_sub 1 (7to9)_reg	38.917	0	0.398	1.621	0.617
555	C3-pos 06_treshold-1.tif:c:3/3 t:23/27 - pos 06_hyper_cleaned_sub 1 (7to9)_reg	36.869	0	0.36	1.716	0.583
556	C3-pos 06_treshold-1.tif:c:3/3 t:23/27 - pos 06_hyper_cleaned_sub 1 (7to9)_reg	21.507	0	0.581	2.963	0.337
557	C3-pos 06_treshold-1.tif:c:3/3 t:23/27 - pos 06_hyper_cleaned_sub 1 (7to9)_reg	59.4	0	0.424	2.428	0.412
558	C3-pos 06_treshold-1.tif:c:3/3 t:23/27 - pos 06_hyper_cleaned_sub 1 (7to9)_reg	20.483	0	0.444	1.321	0.757
559	C3-pos 06_treshold-1.tif:c:3/3 t:23/27 - pos 06_hyper_cleaned_sub 1 (7to9)_reg	68.618	0	0.948	1.101	0.908
560	C3-pos 06_treshold-1.tif:c:3/3 t:23/27 - pos 06_hyper_cleaned_sub 1 (7to9)_reg	29.7	0	0.533	1.499	0.667
561	C3-pos 06_treshold-1.tif:c:3/3 t:23/27 - pos 06_hyper_cleaned_sub 1 (7to9)_reg	29.7	0	0.657	2.134	0.469
562	C3-pos 06_treshold-1.tif:c:3/3 t:23/27 - pos 06_hyper_cleaned_sub 1 (7to9)_reg	22.531	0	0.788	1.617	0.618
563	C3-pos 06_treshold-1.tif:c:3/3 t:23/27 - pos 06_hyper_cleaned_sub 1 (7to9)_reg	33.797	0	0.892	1.222	0.818
564	C3-pos 06_treshold-1.tif:c:3/3 t:23/27 - pos 06_hyper_cleaned_sub 1 (7to9)_reg	20.483	0	0.423	2.248	0.445
565	C3-pos 06_treshold-1.tif:c:3/3 t:23/27 - pos 06_hyper_cleaned_sub 1 (7to9)_reg	81.932	0	0.417	1.188	0.842
566	C3-pos 06_treshold-1.tif:c:3/3 t:23/27 - pos 06_hyper_cleaned_sub 1 (7to9)_reg	109.583	0	0.782	1.323	0.756
567	C3-pos 06_treshold-1.tif:c:3/3 t:23/27 - pos 06_hyper_cleaned_sub 1 (7to9)_reg	171.032	0	0.613	1.983	0.504
568	C3-pos 06_treshold-1.tif:c:3/3 t:23/27 - pos 06_hyper_cleaned_sub 1 (7to9)_reg	21.507	0	0.971	1.548	0.646
569	C3-pos 06_treshold-1.tif:c:3/3 t:23/27 - pos 06_hyper_cleaned_sub 1 (7to9)_reg	58.376	0	0.747	1.972	0.507
570	C3-pos 06_treshold-1.tif:c:3/3 t:23/27 - pos 06_hyper_cleaned_sub 1 (7to9)_reg	238.626	0	0.441	2.729	0.366
571	C3-pos 06_treshold-1.tif:c:3/3 t:23/27 - pos 06_hyper_cleaned_sub 1 (7to9)_reg	41.99	0	0.721	1.575	0.635
572	C3-pos 06_treshold-1.tif:c:3/3 t:23/27 - pos 06_hyper_cleaned_sub 1 (7to9)_reg	89.101	0	0.443	1.569	0.638
573	C3-pos 06_treshold-1.tif:c:3/3 t:23/27 - pos 06_hyper_cleaned_sub 1 (7to9)_reg	116.752	0	0.883	1.265	0.79
574	C3-pos 06_treshold-1.tif:c:3/3 t:23/27 - pos 06_hyper_cleaned_sub 1 (7to9)_reg	33.797	0	0.697	1.69	0.592
575	C3-pos 06_treshold-1.tif:c:3/3 t:23/27 - pos 06_hyper_cleaned_sub 1 (7to9)_reg	41.99	0	0.58	1.946	0.514
576	C3-pos 06_treshold-1.tif:c:3/3 t:23/27 - pos 06_hyper_cleaned_sub 1 (7to9)_reg	45.062	0	0.512	2.199	0.455
577	C3-pos 06_treshold-1.tif:c:3/3 t:23/27 - pos 06_hyper_cleaned_sub 1 (7to9)_reg	53.256	0	0.939	1.189	0.841
578	C3-pos 06_treshold-1.tif:c:3/3 t:24/27 - pos 06_hyper_cleaned_sub 1 (7to9)_reg	18.435	0	0.895	1.398	0.715
579	C3-pos 06_treshold-1.tif:c:3/3 t:24/27 - pos 06_hyper_cleaned_sub 1 (7to9)_reg	33.797	0	0.358	1.488	0.672
580	C3-pos 06_treshold-1.tif:c:3/3 t:24/27 - pos 06_hyper_cleaned_sub 1 (7to9)_reg	31.748	0	0.406	1.349	0.741
581	C3-pos 06_treshold-1.tif:c:3/3 t:24/27 - pos 06_hyper_cleaned_sub 1 (7to9)_reg	75.787	0	0.954	1.187	0.843
582	C3-pos 06_treshold-1.tif:c:3/3 t:24/27 - pos 06_hyper_cleaned_sub 1 (7to9)_reg	20.483	0	0.453	3.484	0.287
583	C3-pos 06_treshold-1.tif:c:3/3 t:24/27 - pos 06_hyper_cleaned_sub 1 (7to9)_reg	22.531	0	0.358	1.497	0.668
584	C3-pos 06_treshold-1.tif:c:3/3 t:24/27 - pos 06_hyper_cleaned_sub 1 (7to9)_reg	58.376	0	0.943	1.044	0.958
585	C3-pos 06_treshold-1.tif:c:3/3 t:24/27 - pos 06_hyper_cleaned_sub 1 (7to9)_reg	34.821	0	0.416	1.779	0.562
586	C3-pos 06_treshold-1.tif:c:3/3 t:24/27 - pos 06_hyper_cleaned_sub 1 (7to9)_reg	28.676	0	0.412	1.582	0.632
587	C3-pos 06_treshold-1.tif:c:3/3 t:24/27 - pos 06_hyper_cleaned_sub 1 (7to9)_reg	24.579	0	0.789	1.076	0.929
588	C3-pos 06_treshold-1.tif:c:3/3 t:24/27 - pos 06_hyper_cleaned_sub 1 (7to9)_reg	43.014	0	0.488	1.802	0.555
589	C3-pos 06_treshold-1.tif:c:3/3 t:24/27 - pos 06_hyper_cleaned_sub 1 (7to9)_reg	17.41	0	0.559	3.15	0.317
590	C3-pos 06_treshold-1.tif:c:3/3 t:24/27 - pos 06_hyper_cleaned_sub 1 (7to9)_reg	65.545	0	0.573	1.599	0.625
591	C3-pos 06_treshold-1.tif:c:3/3 t:24/27 - pos 06_hyper_cleaned_sub 1 (7to9)_reg	91.149	0	0.536	1.221	0.819
592	C3-pos 06_treshold-1.tif:c:3/3 t:24/27 - pos 06_hyper_cleaned_sub 1 (7to9)_reg	120.849	0	0.438	1.866	0.536
593	C3-pos 06_treshold-1.tif:c:3/3 t:24/27 - pos 06_hyper_cleaned_sub 1 (7to9)_reg	49.159	0	0.458	2.774	0.36
594	C3-pos 06_treshold-1.tif:c:3/3 t:24/27 - pos 06_hyper_cleaned_sub 1 (7to9)_reg	158.742	0	0.363	2.636	0.379
595	C3-pos 06_treshold-1.tif:c:3/3 t:24/27 - pos 06_hyper_cleaned_sub 1 (7to9)_reg	98.318	0	0.809	1.815	0.551
596	C3-pos 06_treshold-1.tif:c:3/3 t:24/27 - pos 06_hyper_cleaned_sub 1 (7to9)_reg	228.384	0	0.411	1.426	0.701
597	C3-pos 06_treshold-1.tif:c:3/3 t:24/27 - pos 06_hyper_cleaned_sub 1 (7to9)_reg	119.825	0	0.791	1.162	0.86
598	C3-pos 06_treshold-1.tif:c:3/3 t:24/27 - pos 06_hyper_cleaned_sub 1 (7to9)_reg	49.159	0	0.619	1.942	0.515
599	C3-pos 06_treshold-1.tif:c:3/3 t:24/27 - pos 06_hyper_cleaned_sub 1 (7to9)_reg	26.628	0	0.514	2.073	0.482
600	C3-pos 06_treshold-1.tif:c:3/3 t:24/27 - pos 06_hyper_cleaned_sub 1 (7to9)_reg	34.821	0	0.603	2.489	0.402
601	C3-pos 06_treshold-1.tif:c:3/3 t:24/27 - pos 06_hyper_cleaned_sub 1 (7to9)_reg	65.545	0	0.684	1.273	0.786
602	C3-pos 06_treshold-1.tif:c:3/3 t:24/27 - pos 06_hyper_cleaned_sub 1 (7to9)_reg	80.907	0	0.475	2.138	0.468
603	C3-pos 06_treshold-1.tif:c:3/3 t:25/27 - pos 06_hyper_cleaned_sub 1 (7to9)_reg	48.135	0	0.904	1.606	0.623
604	C3-pos 06_treshold-1.tif:c:3/3 t:25/27 - pos 06_hyper_cleaned_sub 1 (7to9)_reg	45.062	0	0.623	1.514	0.661
605	C3-pos 06_treshold-1.tif:c:3/3 t:25/27 - pos 06_hyper_cleaned_sub 1 (7to9)_reg	25.604	0	0.504	1.372	0.729
606	C3-pos 06_treshold-1.tif:c:3/3 t:25/27 - pos 06_hyper_cleaned_sub 1 (7to9)_reg	25.604	0	0.539	1.494	0.669
607	C3-pos 06_treshold-1.tif:c:3/3 t:25/27 - pos 06_hyper_cleaned_sub 1 (7to9)_reg	95.245	0	0.93	1.374	0.728
608	C3-pos 06_treshold-1.tif:c:3/3 t:25/27 - pos 06_hyper_cleaned_sub 1 (7to9)_reg	65.545	0	0.289	3.399	0.294
609	C3-pos 06_treshold-1.tif:c:3/3 t:25/27 - pos 06_hyper_cleaned_sub 1 (7to9)_reg	70.666	0	0.976	1.134	0.882
610	C3-pos 06_treshold-1.tif:c:3/3 t:25/27 - pos 06_hyper_cleaned_sub 1 (7to9)_reg	18.435	0	0.558	2.144	0.466
611	C3-pos 06_treshold-1.tif:c:3/3 t:25/27 - pos 06_hyper_cleaned_sub 1 (7to9)_reg	32.773	0	0.762	1.64	0.61
612	C3-pos 06_treshold-1.tif:c:3/3 t:25/27 - pos 06_hyper_cleaned_sub 1 (7to9)_reg	36.869	0	0.876	1.209	0.827
613	C3-pos 06_treshold-1.tif:c:3/3 t:25/27 - pos 06_hyper_cleaned_sub 1 (7to9)_reg	26.628	0	0.449	1.974	0.507
614	C3-pos 06_treshold-1.tif:c:3/3 t:25/27 - pos 06_hyper_cleaned_sub 1 (7to9)_reg	33.797	0	0.965	1.24	0.806
615	C3-pos 06_treshold-1.tif:c:3/3 t:25/27 - pos 06_hyper_cleaned_sub 1 (7to9)_reg	98.318	0	0.765	1.483	0.674
616	C3-pos 06_treshold-1.tif:c:3/3 t:25/27 - pos 06_hyper_cleaned_sub 1 (7to9)_reg	163.863	0	0.54	1.754	0.57
617	C3-pos 06_treshold-1.tif:c:3/3 t:25/27 - pos 06_hyper_cleaned_sub 1 (7to9)_reg	50.183	0	0.667	2.482	0.403
618	C3-pos 06_treshold-1.tif:c:3/3 t:25/27 - pos 06_hyper_cleaned_sub 1 (7to9)_reg	27.652	0	0.79	1.87	0.535
619	C3-pos 06_treshold-1.tif:c:3/3 t:25/27 - pos 06_hyper_cleaned_sub 1 (7to9)_reg	138.26	0	0.7	1.891	0.529
620	C3-pos 06_treshold-1.tif:c:3/3 t:25/27 - pos 06_hyper_cleaned_sub 1 (7to9)_reg	94.221	0	0.89	1.31	0.764
621	C3-pos 06_treshold-1.tif:c:3/3 t:25/27 - pos 06_hyper_cleaned_sub 1 (7to9)_reg	87.052	0	0.729	1.185	0.844
622	C3-pos 06_treshold-1.tif:c:3/3 t:25/27 - pos 06_hyper_cleaned_sub 1 (7to9)_reg	116.752	0	0.742	1.368	0.731
623	C3-pos 06_treshold-1.tif:c:3/3 t:25/27 - pos 06_hyper_cleaned_sub 1 (7to9)_reg	112.656	0	0.873	1.265	0.79
624	C3-pos 06_treshold-1.tif:c:3/3 t:25/27 - pos 06_hyper_cleaned_sub 1 (7to9)_reg	139.284	0	0.541	1.418	0.705
625	C3-pos 06_treshold-1.tif:c:3/3 t:25/27 - pos 06_hyper_cleaned_sub 1 (7to9)_reg	66.569	0	0.871	1.608	0.622
626	C3-pos 06_treshold-1.tif:c:3/3 t:25/27 - pos 06_hyper_cleaned_sub 1 (7to9)_reg	27.652	0	0.544	2.663	0.375
627	C3-pos 06_treshold-1.tif:c:3/3 t:25/27 - pos 06_hyper_cleaned_sub 1 (7to9)_reg	76.811	0	0.813	1.224	0.817
628	C3-pos 06_treshold-1.tif:c:3/3 t:25/27 - pos 06_hyper_cleaned_sub 1 (7to9)_reg	77.835	0	0.76	1.575	0.635
629	C3-pos 06_treshold-1.tif:c:3/3 t:25/27 - pos 06_hyper_cleaned_sub 1 (7to9)_reg	62.473	0	0.457	4.581	0.218
630	C3-pos 06_treshold-1.tif:c:3/3 t:26/27 - pos 06_hyper_cleaned_sub 1 (7to9)_reg	31.748	0	0.96	1.657	0.604
631	C3-pos 06_treshold-1.tif:c:3/3 t:26/27 - pos 06_hyper_cleaned_sub 1 (7to9)_reg	24.579	0	0.362	2.564	0.39
632	C3-pos 06_treshold-1.tif:c:3/3 t:26/27 - pos 06_hyper_cleaned_sub 1 (7to9)_reg	37.893	0	0.485	1.344	0.744
633	C3-pos 06_treshold-1.tif:c:3/3 t:26/27 - pos 06_hyper_cleaned_sub 1 (7to9)_reg	18.435	0	0.476	1.371	0.729
634	C3-pos 06_treshold-1.tif:c:3/3 t:26/27 - pos 06_hyper_cleaned_sub 1 (7to9)_reg	107.535	0	0.422	2.257	0.443
635	C3-pos 06_treshold-1.tif:c:3/3 t:26/27 - pos 06_hyper_cleaned_sub 1 (7to9)_reg	88.076	0	0.832	1.464	0.683
636	C3-pos 06_treshold-1.tif:c:3/3 t:26/27 - pos 06_hyper_cleaned_sub 1 (7to9)_reg	23.555	0	0.51	1.854	0.539
637	C3-pos 06_treshold-1.tif:c:3/3 t:26/27 - pos 06_hyper_cleaned_sub 1 (7to9)_reg	43.014	0	0.683	1.78	0.562
638	C3-pos 06_treshold-1.tif:c:3/3 t:26/27 - pos 06_hyper_cleaned_sub 1 (7to9)_reg	86.028	0	0.553	1.043	0.959
639	C3-pos 06_treshold-1.tif:c:3/3 t:26/27 - pos 06_hyper_cleaned_sub 1 (7to9)_reg	35.845	0	0.632	1.774	0.564
640	C3-pos 06_treshold-1.tif:c:3/3 t:26/27 - pos 06_hyper_cleaned_sub 1 (7to9)_reg	37.893	0	0.9	1.45	0.689
641	C3-pos 06_treshold-1.tif:c:3/3 t:26/27 - pos 06_hyper_cleaned_sub 1 (7to9)_reg	36.869	0	0.726	1.255	0.797
642	C3-pos 06_treshold-1.tif:c:3/3 t:26/27 - pos 06_hyper_cleaned_sub 1 (7to9)_reg	24.579	0	0.484	2.366	0.423
643	C3-pos 06_treshold-1.tif:c:3/3 t:26/27 - pos 06_hyper_cleaned_sub 1 (7to9)_reg	75.787	0	0.31	1.756	0.569
644	C3-pos 06_treshold-1.tif:c:3/3 t:26/27 - pos 06_hyper_cleaned_sub 1 (7to9)_reg	138.26	0	0.474	1.891	0.529
645	C3-pos 06_treshold-1.tif:c:3/3 t:26/27 - pos 06_hyper_cleaned_sub 1 (7to9)_reg	78.859	0	0.34	3.371	0.297
646	C3-pos 06_treshold-1.tif:c:3/3 t:26/27 - pos 06_hyper_cleaned_sub 1 (7to9)_reg	25.604	0	0.627	1.628	0.614
647	C3-pos 06_treshold-1.tif:c:3/3 t:26/27 - pos 06_hyper_cleaned_sub 1 (7to9)_reg	24.579	0	0.86	1.294	0.773
648	C3-pos 06_treshold-1.tif:c:3/3 t:26/27 - pos 06_hyper_cleaned_sub 1 (7to9)_reg	46.087	0	0.547	2.593	0.386
649	C3-pos 06_treshold-1.tif:c:3/3 t:26/27 - pos 06_hyper_cleaned_sub 1 (7to9)_reg	108.559	0	0.831	1.247	0.802
650	C3-pos 06_treshold-1.tif:c:3/3 t:26/27 - pos 06_hyper_cleaned_sub 1 (7to9)_reg	102.414	0	0.731	1.526	0.655
651	C3-pos 06_treshold-1.tif:c:3/3 t:26/27 - pos 06_hyper_cleaned_sub 1 (7to9)_reg	137.235	0	0.545	1.935	0.517
652	C3-pos 06_treshold-1.tif:c:3/3 t:26/27 - pos 06_hyper_cleaned_sub 1 (7to9)_reg	125.97	0	0.818	1.319	0.758
653	C3-pos 06_treshold-1.tif:c:3/3 t:26/27 - pos 06_hyper_cleaned_sub 1 (7to9)_reg	15.362	0	0.449	4.362	0.229
654	C3-pos 06_treshold-1.tif:c:3/3 t:26/27 - pos 06_hyper_cleaned_sub 1 (7to9)_reg	21.507	0	0.971	1.369	0.731
655	C3-pos 06_treshold-1.tif:c:3/3 t:26/27 - pos 06_hyper_cleaned_sub 1 (7to9)_reg	72.714	0	0.77	1.7	0.588
656	C3-pos 06_treshold-1.tif:c:3/3 t:26/27 - pos 06_hyper_cleaned_sub 1 (7to9)_reg	76.811	0	0.885	1.443	0.693
657	C3-pos 06_treshold-1.tif:c:3/3 t:26/27 - pos 06_hyper_cleaned_sub 1 (7to9)_reg	117.777	0	0.675	2.127	0.47
658	C3-pos 06_treshold-1.tif:c:3/3 t:26/27 - pos 06_hyper_cleaned_sub 1 (7to9)_reg	46.087	0	0.658	3.025	0.331
659	C3-pos 06_treshold-1.tif:c:3/3 t:27/27 - pos 06_hyper_cleaned_sub 1 (7to9)_reg	19.459	0	1	1.491	0.671
660	C3-pos 06_treshold-1.tif:c:3/3 t:27/27 - pos 06_hyper_cleaned_sub 1 (7to9)_reg	39.942	0	0.771	1.43	0.699
661	C3-pos 06_treshold-1.tif:c:3/3 t:27/27 - pos 06_hyper_cleaned_sub 1 (7to9)_reg	38.917	0	0.48	1.468	0.681
662	C3-pos 06_treshold-1.tif:c:3/3 t:27/27 - pos 06_hyper_cleaned_sub 1 (7to9)_reg	27.652	0	0.643	1.606	0.622
663	C3-pos 06_treshold-1.tif:c:3/3 t:27/27 - pos 06_hyper_cleaned_sub 1 (7to9)_reg	85.004	0	0.932	1.407	0.711
664	C3-pos 06_treshold-1.tif:c:3/3 t:27/27 - pos 06_hyper_cleaned_sub 1 (7to9)_reg	64.521	0	0.307	3.378	0.296
665	C3-pos 06_treshold-1.tif:c:3/3 t:27/27 - pos 06_hyper_cleaned_sub 1 (7to9)_reg	59.4	0	0.905	1.18	0.847
666	C3-pos 06_treshold-1.tif:c:3/3 t:27/27 - pos 06_hyper_cleaned_sub 1 (7to9)_reg	18.435	0	0.965	1.414	0.707
667	C3-pos 06_treshold-1.tif:c:3/3 t:27/27 - pos 06_hyper_cleaned_sub 1 (7to9)_reg	87.052	0	0.325	1.561	0.641
668	C3-pos 06_treshold-1.tif:c:3/3 t:27/27 - pos 06_hyper_cleaned_sub 1 (7to9)_reg	37.893	0	0.437	1.36	0.735
669	C3-pos 06_treshold-1.tif:c:3/3 t:27/27 - pos 06_hyper_cleaned_sub 1 (7to9)_reg	41.99	0	0.928	1.183	0.845
670	C3-pos 06_treshold-1.tif:c:3/3 t:27/27 - pos 06_hyper_cleaned_sub 1 (7to9)_reg	26.628	0	0.441	1.946	0.514
671	C3-pos 06_treshold-1.tif:c:3/3 t:27/27 - pos 06_hyper_cleaned_sub 1 (7to9)_reg	41.99	0	0.774	1.375	0.727
672	C3-pos 06_treshold-1.tif:c:3/3 t:27/27 - pos 06_hyper_cleaned_sub 1 (7to9)_reg	80.907	0	0.408	1.412	0.708
673	C3-pos 06_treshold-1.tif:c:3/3 t:27/27 - pos 06_hyper_cleaned_sub 1 (7to9)_reg	68.618	0	0.619	2.086	0.479
674	C3-pos 06_treshold-1.tif:c:3/3 t:27/27 - pos 06_hyper_cleaned_sub 1 (7to9)_reg	116.752	0	0.454	2.475	0.404
675	C3-pos 06_treshold-1.tif:c:3/3 t:27/27 - pos 06_hyper_cleaned_sub 1 (7to9)_reg	68.618	0	0.702	1.303	0.767
676	C3-pos 06_treshold-1.tif:c:3/3 t:27/27 - pos 06_hyper_cleaned_sub 1 (7to9)_reg	132.115	0	0.439	1.451	0.689
677	C3-pos 06_treshold-1.tif:c:3/3 t:27/27 - pos 06_hyper_cleaned_sub 1 (7to9)_reg	86.028	0	0.481	1.617	0.618
678	C3-pos 06_treshold-1.tif:c:3/3 t:27/27 - pos 06_hyper_cleaned_sub 1 (7to9)_reg	29.7	0	0.533	2.321	0.431
679	C3-pos 06_treshold-1.tif:c:3/3 t:27/27 - pos 06_hyper_cleaned_sub 1 (7to9)_reg	105.487	0	0.403	2.056	0.486
680	C3-pos 06_treshold-1.tif:c:3/3 t:27/27 - pos 06_hyper_cleaned_sub 1 (7to9)_reg	108.559	0	0.737	1.085	0.921
681	C3-pos 06_treshold-1.tif:c:3/3 t:27/27 - pos 06_hyper_cleaned_sub 1 (7to9)_reg	126.994	0	0.746	1.468	0.681
682	C3-pos 06_treshold-1.tif:c:3/3 t:27/27 - pos 06_hyper_cleaned_sub 1 (7to9)_reg	114.704	0	0.878	1.384	0.723
683	C3-pos 06_treshold-1.tif:c:3/3 t:27/27 - pos 06_hyper_cleaned_sub 1 (7to9)_reg	35.845	0	0.809	2.179	0.459
684	C3-pos 06_treshold-1.tif:c:3/3 t:27/27 - pos 06_hyper_cleaned_sub 1 (7to9)_reg	89.101	0	0.755	1.812	0.552
685	C3-pos 06_treshold-1.tif:c:3/3 t:27/27 - pos 06_hyper_cleaned_sub 1 (7to9)_reg	23.555	0	0.938	1.778	0.562
686	C3-pos 06_treshold-1.tif:c:3/3 t:27/27 - pos 06_hyper_cleaned_sub 1 (7to9)_reg	45.062	0	0.535	3.16	0.316
687	C3-pos 06_treshold-1.tif:c:3/3 t:27/27 - pos 06_hyper_cleaned_sub 1 (7to9)_reg	63.497	0	0.555	2.758	0.363
688	C3-pos 06_treshold-1.tif:c:3/3 t:27/27 - pos 06_hyper_cleaned_sub 1 (7to9)_reg	92.173	0	0.736	1.594	0.628
689	C3-pos 06_treshold-1.tif:c:3/3 t:27/27 - pos 06_hyper_cleaned_sub 1 (7to9)_reg	25.604	0	0.714	1.781	0.562

[truncated: 10 more sheets: Suppl Fig 5c (FOV 4), Suppl Fig 5c (FOV 5), Suppl Fig 5e+5f (FOV 1), Suppl Fig 5e+5f (FOV 2), Suppl Fig 5e+5f (FOV 3), Suppl Fig 5e+5f (FOV 4), Suppl Fig 5e+5f (FOV 5), Suppl Fig 7a-c, Suppl Fig 8a-b, Suppl Fig 9a-b-c-d]
